# Supplementary material for: Tensile strain and altered synovial tissue metabolism in human knee osteoarthritis
Source: Sci Rep. 2022 Oct 17;12:17367. doi: 10.1038/s41598-022-22459-8 (PMC9576717; doi:10.1038/s41598-022-22459-8)
Supplement: Supplementary file 1 — Supplementary Information 1. [file 41598_2022_22459_MOESM1_ESM.zip]

Archive with 1 entries (1 files):
- 261620
