# Supplementary material for: Tensile strain and altered synovial tissue metabolism in human knee osteoarthritis
Source: Sci Rep. 2022 Oct 17;12:17367. doi: 10.1038/s41598-022-22459-8 (PMC9576717; doi:10.1038/s41598-022-22459-8)
Supplement: Supplementary file 2 — Supplementary Information 2. [file 41598_2022_22459_MOESM2_ESM.xlsx]

## Sheet: Low vs Control
	GS	size	ES	NES	Nom p-val	FDR q-val	FWER p-val	Rank at MAX	leading edge
1	HALLMARK_INTERFERON_GAMMA_RESPONSE	200	0.66	4.18	0	0	0	7903	tags=70%, list=21%, signal=88%
2	HALLMARK_INTERFERON_ALPHA_RESPONSE	97	0.71	4	0	0	0	8717	tags=84%, list=23%, signal=108%
3	HALLMARK_PROTEIN_SECRETION	96	0.66	3.62	0	0	0	7028	tags=60%, list=18%, signal=74%
4	HALLMARK_OXIDATIVE_PHOSPHORYLATION	200	0.55	3.49	0	0	0	8308	tags=56%, list=22%, signal=71%
5	HALLMARK_ALLOGRAFT_REJECTION	200	0.51	3.27	0	0	0	8100	tags=55%, list=21%, signal=69%
6	HALLMARK_TNFA_SIGNALING_VIA_NFKB	200	0.53	3.19	0	0	0	7894	tags=53%, list=21%, signal=66%
7	HALLMARK_APOPTOSIS	161	0.51	3.09	0	0	0	9816	tags=60%, list=26%, signal=80%
8	HALLMARK_INFLAMMATORY_RESPONSE	199	0.49	3.02	0	0	0	8780	tags=54%, list=23%, signal=70%
9	HALLMARK_ADIPOGENESIS	200	0.5	2.93	0	0	0	11043	tags=58%, list=29%, signal=81%
10	HALLMARK_HYPOXIA	199	0.46	2.82	0	0	0	8991	tags=56%, list=24%, signal=73%
11	HALLMARK_P53_PATHWAY	200	0.43	2.77	0	0	0	7777	tags=44%, list=20%, signal=55%
12	HALLMARK_MITOTIC_SPINDLE	199	0.45	2.77	0	0	0	10022	tags=51%, list=26%, signal=69%
13	HALLMARK_FATTY_ACID_METABOLISM	158	0.44	2.71	0	0	0	8373	tags=48%, list=22%, signal=61%
14	HALLMARK_CHOLESTEROL_HOMEOSTASIS	74	0.51	2.63	0	0	0	10213	tags=64%, list=27%, signal=87%
15	HALLMARK_GLYCOLYSIS	199	0.41	2.6	0	0	0	8546	tags=45%, list=22%, signal=57%
16	HALLMARK_MTORC1_SIGNALING	200	0.41	2.52	0	0	0	7070	tags=43%, list=19%, signal=53%
17	HALLMARK_IL2_STAT5_SIGNALING	199	0.38	2.42	0	0	0	8601	tags=44%, list=23%, signal=56%
18	HALLMARK_IL6_JAK_STAT3_SIGNALING	87	0.45	2.4	0	0	0	6048	tags=38%, list=16%, signal=45%
19	HALLMARK_ANDROGEN_RESPONSE	100	0.44	2.39	0	0	0	9010	tags=51%, list=24%, signal=67%
20	HALLMARK_REACTIVE_OXYGEN_SPECIES_PATHWAY	49	0.49	2.38	0	0	0	9659	tags=51%, list=25%, signal=68%
21	HALLMARK_COMPLEMENT	200	0.38	2.32	0	0	0	6173	tags=38%, list=16%, signal=45%
22	HALLMARK_UV_RESPONSE_DN	144	0.4	2.29	0	0	0	8773	tags=44%, list=23%, signal=58%
23	HALLMARK_HEME_METABOLISM	199	0.36	2.26	0	0	0	9387	tags=46%, list=25%, signal=61%
24	HALLMARK_PI3K_AKT_MTOR_SIGNALING	105	0.4	2.25	0	0	0	5824	tags=30%, list=15%, signal=36%
25	HALLMARK_KRAS_SIGNALING_UP	200	0.37	2.2	0	0	0	5042	tags=34%, list=13%, signal=38%
26	HALLMARK_DNA_REPAIR	150	0.34	2.03	0	0	0	10824	tags=49%, list=28%, signal=68%
27	HALLMARK_UV_RESPONSE_UP	158	0.34	1.98	0	0	0	9647	tags=46%, list=25%, signal=61%
28	HALLMARK_E2F_TARGETS	200	0.31	1.97	0	0	0	6922	tags=32%, list=18%, signal=38%
29	HALLMARK_PEROXISOME	104	0.35	1.91	0	0.001	0.001	8470	tags=43%, list=22%, signal=55%
30	HALLMARK_UNFOLDED_PROTEIN_RESPONSE	113	0.34	1.87	0	0.001	0.001	9310	tags=46%, list=24%, signal=61%
31	HALLMARK_G2M_CHECKPOINT	200	0.29	1.81	0	0.002	0.003	9963	tags=42%, list=26%, signal=57%
32	HALLMARK_NOTCH_SIGNALING	32	0.39	1.64	0.006	0.009	0.012	23110	tags=100%, list=61%, signal=254%
33	HALLMARK_XENOBIOTIC_METABOLISM	200	0.27	1.64	0	0.009	0.013	6594	tags=31%, list=17%, signal=37%
34	HALLMARK_ESTROGEN_RESPONSE_EARLY	200	0.25	1.54	0	0.014	0.021	4469	tags=21%, list=12%, signal=23%
35	HALLMARK_BILE_ACID_METABOLISM	112	0.27	1.46	0.024	0.018	0.032	4358	tags=25%, list=11%, signal=28%
36	HALLMARK_ESTROGEN_RESPONSE_LATE	200	0.24	1.45	0	0.019	0.036	8240	tags=32%, list=22%, signal=41%
37	HALLMARK_TGF_BETA_SIGNALING	54	0.29	1.39	0.02	0.03	0.053	6565	tags=26%, list=17%, signal=31%
38	HALLMARK_EPITHELIAL_MESENCHYMAL_TRANSITION	200	0.22	1.36	0	0.038	0.071	8546	tags=28%, list=22%, signal=35%
39	HALLMARK_APICAL_JUNCTION	199	0.18	1.1	0.154	0.265	0.408	3208	tags=12%, list=8%, signal=13%
40	HALLMARK_WNT_BETA_CATENIN_SIGNALING	42	0.22	1.01	0.402	0.461	0.602	4366	tags=14%, list=11%, signal=16%
41	HALLMARK_HEDGEHOG_SIGNALING	36	0.22	0.95	0.468	0.598	0.708	4991	tags=19%, list=13%, signal=22%
42	HALLMARK_APICAL_SURFACE	44	0.2	0.93	0.651	0.653	0.748	8429	tags=34%, list=22%, signal=44%
43	HALLMARK_ANGIOGENESIS	36	0.2	0.93	0.57	0.638	0.748	8198	tags=31%, list=22%, signal=39%

## Sheet: High vs Control
	GS	size	ES	NES	Nom p-val	FDR q-val	FWER p-val	Rank at MAX	leading edge
1	HALLMARK_PROTEIN_SECRETION	96	0.58	2.55	0	0	0	10231	tags=57%, list=27%, signal=78%
2	HALLMARK_OXIDATIVE_PHOSPHORYLATION	200	0.47	2.27	0	0	0	10616	tags=45%, list=28%, signal=62%
3	HALLMARK_INFLAMMATORY_RESPONSE	199	0.46	2.24	0	0	0	7934	tags=42%, list=21%, signal=52%
4	HALLMARK_TNFA_SIGNALING_VIA_NFKB	200	0.44	2.19	0	0	0	7866	tags=40%, list=21%, signal=50%
5	HALLMARK_ALLOGRAFT_REJECTION	200	0.43	2.09	0	0	0	6883	tags=34%, list=18%, signal=41%
6	HALLMARK_HYPOXIA	199	0.42	2.05	0	0	0	7667	tags=37%, list=20%, signal=46%
7	HALLMARK_FATTY_ACID_METABOLISM	158	0.42	2.03	0	0	0	7872	tags=37%, list=21%, signal=47%
8	HALLMARK_APOPTOSIS	161	0.43	2.01	0	0	0	6467	tags=30%, list=17%, signal=37%
9	HALLMARK_ADIPOGENESIS	200	0.4	1.96	0	0	0.002	11186	tags=40%, list=29%, signal=56%
10	HALLMARK_XENOBIOTIC_METABOLISM	200	0.39	1.88	0	0.001	0.003	7693	tags=33%, list=20%, signal=41%
11	HALLMARK_INTERFERON_GAMMA_RESPONSE	200	0.36	1.79	0	0.001	0.005	6563	tags=29%, list=17%, signal=35%
12	HALLMARK_ANDROGEN_RESPONSE	100	0.38	1.72	0	0.002	0.013	8901	tags=41%, list=23%, signal=53%
13	HALLMARK_HEME_METABOLISM	199	0.35	1.71	0	0.002	0.014	10788	tags=44%, list=28%, signal=61%
14	HALLMARK_BILE_ACID_METABOLISM	112	0.38	1.69	0	0.002	0.017	7975	tags=32%, list=21%, signal=41%
15	HALLMARK_COMPLEMENT	200	0.34	1.65	0	0.004	0.029	7982	tags=32%, list=21%, signal=40%
16	HALLMARK_CHOLESTEROL_HOMEOSTASIS	74	0.39	1.64	0.002	0.005	0.037	7816	tags=36%, list=21%, signal=46%
17	HALLMARK_MTORC1_SIGNALING	200	0.33	1.61	0	0.006	0.049	11844	tags=44%, list=31%, signal=64%
18	HALLMARK_P53_PATHWAY	200	0.33	1.61	0	0.006	0.052	10287	tags=37%, list=27%, signal=50%
19	HALLMARK_INTERFERON_ALPHA_RESPONSE	97	0.36	1.6	0.004	0.007	0.06	6467	tags=32%, list=17%, signal=38%
20	HALLMARK_PEROXISOME	104	0.34	1.52	0.007	0.014	0.124	7368	tags=28%, list=19%, signal=34%
21	HALLMARK_UV_RESPONSE_UP	158	0.32	1.5	0	0.015	0.14	12008	tags=43%, list=32%, signal=63%
22	HALLMARK_GLYCOLYSIS	199	0.3	1.46	0.003	0.023	0.214	10544	tags=38%, list=28%, signal=53%
23	HALLMARK_KRAS_SIGNALING_UP	200	0.29	1.41	0.007	0.034	0.315	8688	tags=32%, list=23%, signal=41%
24	HALLMARK_E2F_TARGETS	200	0.29	1.4	0.017	0.039	0.369	6574	tags=22%, list=17%, signal=26%
25	HALLMARK_IL2_STAT5_SIGNALING	199	0.28	1.36	0.007	0.049	0.449	7809	tags=29%, list=20%, signal=36%
26	HALLMARK_MITOTIC_SPINDLE	199	0.28	1.36	0.007	0.048	0.45	11198	tags=37%, list=29%, signal=52%
