# Supplementary material for: Tensile strain and altered synovial tissue metabolism in human knee osteoarthritis
Source: Sci Rep. 2022 Oct 17;12:17367. doi: 10.1038/s41598-022-22459-8 (PMC9576717; doi:10.1038/s41598-022-22459-8)
Supplement: Supplementary file 3 — Supplementary Information 3. [file 41598_2022_22459_MOESM3_ESM.xlsx]

## Sheet: Low vs Control
POSITIVE ENRICHMENT
	GS	size	ES	NES	Nom p-val	FDR q-val	FWER p-val	Rank at MAX	leading edge
1	REACTOME_ANTIGEN_ACTIVATES_B_CELL_RECEPTOR_BCR_LEADING_TO_GENERATION_OF_SECOND_MESSENGERS	86	0.74	4.13	0	0	0	8326	tags=87%, list=22%, signal=111%
2	REACTOME_FCERI_MEDIATED_MAPK_ACTIVATION	87	0.7	3.78	0	0	0	8326	tags=83%, list=22%, signal=106%
3	REACTOME_FCGR_ACTIVATION	69	0.75	3.78	0	0	0	8264	tags=93%, list=22%, signal=118%
4	REACTOME_FCERI_MEDIATED_CA_2_MOBILIZATION	86	0.72	3.78	0	0	0	8326	tags=87%, list=22%, signal=111%
5	REACTOME_CD22_MEDIATED_BCR_REGULATION	61	0.77	3.76	0	0	0	8264	tags=95%, list=22%, signal=121%
6	REACTOME_FCGR3A_MEDIATED_IL10_SYNTHESIS	95	0.67	3.71	0	0	0	8648	tags=79%, list=23%, signal=102%
7	REACTOME_ROLE_OF_PHOSPHOLIPIDS_IN_PHAGOCYTOSIS	82	0.7	3.7	0	0	0	8264	tags=88%, list=22%, signal=112%
8	REACTOME_PARASITE_INFECTION	116	0.65	3.69	0	0	0	8635	tags=78%, list=23%, signal=101%
9	REACTOME_FC_EPSILON_RECEPTOR_FCERI_SIGNALING	186	0.57	3.56	0	0	0	10720	tags=70%, list=28%, signal=98%
10	REACTOME_FCGAMMA_RECEPTOR_FCGR_DEPENDENT_PHAGOCYTOSIS	143	0.62	3.55	0	0	0	8635	tags=74%, list=23%, signal=95%
11	REACTOME_INTERFERON_GAMMA_SIGNALING	91	0.62	3.39	0	0	0	6836	tags=64%, list=18%, signal=77%
12	REACTOME_ROLE_OF_LAT2_NTAL_LAB_ON_CALCIUM_MOBILIZATION	71	0.68	3.38	0	0	0	8326	tags=85%, list=22%, signal=108%
13	REACTOME_SCAVENGING_OF_HEME_FROM_PLASMA	69	0.67	3.38	0	0	0	8264	tags=83%, list=22%, signal=105%
14	REACTOME_FCERI_MEDIATED_NF_KB_ACTIVATION	136	0.56	3.37	0	0	0	10815	tags=71%, list=28%, signal=98%
15	REACTOME_CREATION_OF_C4_AND_C2_ACTIVATORS	71	0.64	3.36	0	0	0	8264	tags=87%, list=22%, signal=111%
16	REACTOME_SIGNALING_BY_THE_B_CELL_RECEPTOR_BCR_	166	0.6	3.32	0	0	0	8416	tags=63%, list=22%, signal=81%
17	REACTOME_BINDING_AND_UPTAKE_OF_LIGANDS_BY_SCAVENGER_RECEPTORS	98	0.59	3.26	0	0	0	8264	tags=71%, list=22%, signal=91%
18	REACTOME_IMMUNOREGULATORY_INTERACTIONS_BETWEEN_A_LYMPHOID_AND_A_NON_LYMPHOID_CELL	186	0.53	3.23	0	0	0	7993	tags=67%, list=21%, signal=84%
19	REACTOME_INITIAL_TRIGGERING_OF_COMPLEMENT	79	0.6	3.19	0	0	0	8264	tags=84%, list=22%, signal=106%
20	REACTOME_CONDENSATION_OF_PROPHASE_CHROMOSOMES	72	0.58	3.07	0	0	0	9422	tags=61%, list=25%, signal=81%
21	REACTOME_DISEASES_OF_IMMUNE_SYSTEM	24	0.78	3.02	0	0	0	2412	tags=50%, list=6%, signal=53%
22	REACTOME_PRC2_METHYLATES_HISTONES_AND_DNA	71	0.58	3	0	0	0	9422	tags=59%, list=25%, signal=78%
23	REACTOME_RAB_REGULATION_OF_TRAFFICKING	122	0.53	2.99	0	0	0	8851	tags=52%, list=23%, signal=68%
24	REACTOME_ANTIGEN_PROCESSING_CROSS_PRESENTATION	99	0.54	2.99	0	0	0	4841	tags=40%, list=13%, signal=46%
25	REACTOME_ACTIVATED_PKN1_STIMULATES_TRANSCRIPTION_OF_AR_ANDROGEN_RECEPTOR_REGULATED_GENES_KLK2_AND_KLK3	65	0.58	2.98	0	0	0	9429	tags=63%, list=25%, signal=84%
26	REACTOME_NUCLEOTIDE_BINDING_DOMAIN_LEUCINE_RICH_REPEAT_CONTAINING_RECEPTOR_NLR_SIGNALING_PATHWAYS	55	0.59	2.97	0	0	0	7562	tags=51%, list=20%, signal=63%
27	REACTOME_DNA_METHYLATION	63	0.57	2.95	0	0	0	9422	tags=60%, list=25%, signal=80%
28	REACTOME_RAB_GEFS_EXCHANGE_GTP_FOR_GDP_ON_RABS	90	0.54	2.94	0	0	0	8819	tags=56%, list=23%, signal=72%
29	REACTOME_SENESCENCE_ASSOCIATED_SECRETORY_PHENOTYPE_SASP_	110	0.52	2.91	0	0	0	10780	tags=65%, list=28%, signal=91%
30	REACTOME_HDACS_DEACETYLATE_HISTONES	91	0.54	2.91	0	0	0	8830	tags=54%, list=23%, signal=70%
31	REACTOME_ANTIGEN_PRESENTATION_FOLDING_ASSEMBLY_AND_PEPTIDE_LOADING_OF_CLASS_I_MHC	25	0.72	2.91	0	0	0	9307	tags=88%, list=24%, signal=116%
32	REACTOME_RHO_GTPASES_ACTIVATE_PKNS	92	0.54	2.91	0	0	0	9429	tags=57%, list=25%, signal=75%
33	REACTOME_DNA_DAMAGE_TELOMERE_STRESS_INDUCED_SENESCENCE	80	0.52	2.83	0	0	0	7839	tags=51%, list=21%, signal=64%
34	REACTOME_INTERFERON_SIGNALING	201	0.45	2.83	0	0	0	8524	tags=52%, list=22%, signal=66%
35	REACTOME_CALNEXIN_CALRETICULIN_CYCLE	26	0.69	2.81	0	0	0	10694	tags=88%, list=28%, signal=123%
36	REACTOME_MITOTIC_PROPHASE	141	0.47	2.8	0	0	0	9129	tags=50%, list=24%, signal=66%
37	REACTOME_BRANCHED_CHAIN_AMINO_ACID_CATABOLISM	21	0.74	2.79	0	0	0	8676	tags=81%, list=23%, signal=105%
38	REACTOME_BASE_EXCISION_REPAIR_AP_SITE_FORMATION	63	0.55	2.79	0	0	0	8003	tags=51%, list=21%, signal=64%
39	REACTOME_METALLOPROTEASE_DUBS	36	0.63	2.79	0	0	0	8563	tags=64%, list=22%, signal=82%
40	REACTOME_THE_CITRIC_ACID_TCA_CYCLE_AND_RESPIRATORY_ELECTRON_TRANSPORT	175	0.46	2.78	0	0	0	10205	tags=61%, list=27%, signal=83%
41	REACTOME_SIRT1_NEGATIVELY_REGULATES_RRNA_EXPRESSION	66	0.54	2.78	0	0	0	9422	tags=56%, list=25%, signal=74%
42	REACTOME_SRP_DEPENDENT_COTRANSLATIONAL_PROTEIN_TARGETING_TO_MEMBRANE	113	0.49	2.78	0	0	0	12948	tags=80%, list=34%, signal=120%
43	REACTOME_TCR_SIGNALING	122	0.5	2.76	0	0	0	10720	tags=60%, list=28%, signal=83%
44	REACTOME_N_GLYCAN_TRIMMING_IN_THE_ER_AND_CALNEXIN_CALRETICULIN_CYCLE	35	0.63	2.76	0	0	0	11085	tags=83%, list=29%, signal=117%
45	REACTOME_RETROGRADE_TRANSPORT_AT_THE_TRANS_GOLGI_NETWORK	49	0.57	2.76	0	0	0	6105	tags=45%, list=16%, signal=53%
46	REACTOME_RECOGNITION_AND_ASSOCIATION_OF_DNA_GLYCOSYLASE_WITH_SITE_CONTAINING_AN_AFFECTED_PURINE	56	0.57	2.75	0	0	0	9422	tags=59%, list=25%, signal=78%
47	REACTOME_GENERATION_OF_SECOND_MESSENGER_MOLECULES	37	0.63	2.75	0	0	0	9005	tags=73%, list=24%, signal=95%
48	REACTOME_CLEC7A_DECTIN_1_SIGNALING	100	0.49	2.74	0	0	0	10720	tags=58%, list=28%, signal=80%
49	REACTOME_TOLL_LIKE_RECEPTOR_4_TLR4_CASCADE	127	0.48	2.74	0	0	0	10694	tags=56%, list=28%, signal=77%
50	REACTOME_SIGNALING_BY_RHO_GTPASES	452	0.42	2.73	0	0	0	8488	tags=44%, list=22%, signal=56%
51	REACTOME_NONHOMOLOGOUS_END_JOINING_NHEJ_	69	0.52	2.73	0	0	0	9440	tags=52%, list=25%, signal=69%
52	REACTOME_TP53_REGULATES_METABOLIC_GENES	86	0.5	2.72	0	0	0	9408	tags=60%, list=25%, signal=80%
53	REACTOME_NEUTROPHIL_DEGRANULATION	476	0.45	2.72	0	0	0	8995	tags=54%, list=24%, signal=69%
54	REACTOME_G2_M_DNA_DAMAGE_CHECKPOINT	95	0.5	2.72	0	0	0	8830	tags=48%, list=23%, signal=63%
55	REACTOME_ESR_MEDIATED_SIGNALING	219	0.41	2.71	0	0	0	9469	tags=48%, list=25%, signal=63%
56	REACTOME_NEGATIVE_REGULATORS_OF_DDX58_IFIH1_SIGNALING	34	0.61	2.7	0	0	0	5824	tags=53%, list=15%, signal=62%
57	REACTOME_TOLL_LIKE_RECEPTOR_CASCADES	153	0.44	2.69	0	0	0	6048	tags=37%, list=16%, signal=44%
58	REACTOME_RESPIRATORY_ELECTRON_TRANSPORT	100	0.47	2.69	0	0	0	10068	tags=63%, list=26%, signal=85%
59	REACTOME_OXIDATIVE_STRESS_INDUCED_SENESCENCE	122	0.46	2.68	0	0	0	10694	tags=60%, list=28%, signal=83%
60	REACTOME_HDMS_DEMETHYLATE_HISTONES	48	0.54	2.68	0	0	0	10563	tags=58%, list=28%, signal=81%
61	REACTOME_TRANS_GOLGI_NETWORK_VESICLE_BUDDING	72	0.51	2.67	0	0	0	9271	tags=51%, list=24%, signal=68%
62	REACTOME_ORGANELLE_BIOGENESIS_AND_MAINTENANCE	296	0.42	2.67	0	0	0	7634	tags=39%, list=20%, signal=49%
63	REACTOME_DEPOSITION_OF_NEW_CENPA_CONTAINING_NUCLEOSOMES_AT_THE_CENTROMERE	73	0.53	2.67	0	0	0	9422	tags=56%, list=25%, signal=74%
64	REACTOME_ANCHORING_OF_THE_BASAL_BODY_TO_THE_PLASMA_MEMBRANE	97	0.47	2.66	0	0	0	6709	tags=36%, list=18%, signal=44%
65	REACTOME_CELL_CYCLE_CHECKPOINTS	292	0.42	2.66	0	0	0	10720	tags=52%, list=28%, signal=71%
66	REACTOME_ERCC6_CSB_AND_EHMT2_G9A_POSITIVELY_REGULATE_RRNA_EXPRESSION	74	0.49	2.66	0	0	0	7839	tags=47%, list=21%, signal=59%
67	REACTOME_CASPASE_ACTIVATION_VIA_EXTRINSIC_APOPTOTIC_SIGNALLING_PATHWAY	26	0.66	2.65	0	0	0	2582	tags=38%, list=7%, signal=41%
68	REACTOME_CELLULAR_SENESCENCE	194	0.44	2.62	0	0	0	9681	tags=51%, list=25%, signal=67%
69	REACTOME_MEIOTIC_RECOMBINATION	85	0.49	2.62	0	0	0	8429	tags=55%, list=22%, signal=71%
70	REACTOME_ER_QUALITY_CONTROL_COMPARTMENT_ERQC_	21	0.68	2.61	0	0	0	10694	tags=86%, list=28%, signal=119%
71	REACTOME_CASPASE_ACTIVATION_VIA_DEATH_RECEPTORS_IN_THE_PRESENCE_OF_LIGAND	16	0.75	2.61	0	0	0	2582	tags=56%, list=7%, signal=60%
72	REACTOME_PI_METABOLISM	84	0.49	2.59	0	0	0	7189	tags=43%, list=19%, signal=53%
73	REACTOME_ESTROGEN_DEPENDENT_GENE_EXPRESSION	148	0.47	2.59	0	0	0.001	9469	tags=53%, list=25%, signal=70%
74	REACTOME_INHIBITION_OF_DNA_RECOMBINATION_AT_TELOMERE	68	0.51	2.59	0	0	0.001	9422	tags=54%, list=25%, signal=72%
75	REACTOME_AMYLOID_FIBER_FORMATION	107	0.46	2.59	0	0	0.001	8499	tags=53%, list=22%, signal=68%
76	REACTOME_TOLL_LIKE_RECEPTOR_9_TLR9_CASCADE	95	0.48	2.59	0	0	0.001	10694	tags=54%, list=28%, signal=74%
77	REACTOME_TBC_RABGAPS	44	0.55	2.59	0	0	0.001	8851	tags=48%, list=23%, signal=62%
78	REACTOME_PRE_NOTCH_EXPRESSION_AND_PROCESSING	116	0.47	2.59	0	0	0.001	7839	tags=47%, list=21%, signal=58%
79	REACTOME_CILIUM_ASSEMBLY	202	0.42	2.58	0	0	0.001	6709	tags=36%, list=18%, signal=43%
80	REACTOME_FORMATION_OF_INCISION_COMPLEX_IN_GG_NER	43	0.56	2.58	0	0	0.001	11332	tags=70%, list=30%, signal=99%
81	REACTOME_TOLL_LIKE_RECEPTOR_TLR1_TLR2_CASCADE	97	0.47	2.58	0	0	0.001	10694	tags=53%, list=28%, signal=73%
82	REACTOME_COSTIMULATION_BY_THE_CD28_FAMILY	72	0.48	2.57	0	0	0.001	9005	tags=53%, list=24%, signal=69%
83	REACTOME_G2_M_CHECKPOINTS	168	0.43	2.57	0	0	0.001	10791	tags=52%, list=28%, signal=73%
84	REACTOME_NOD1_2_SIGNALING_PATHWAY	36	0.58	2.56	0	0	0.001	4526	tags=42%, list=12%, signal=47%
85	REACTOME_RESPIRATORY_ELECTRON_TRANSPORT_ATP_SYNTHESIS_BY_CHEMIOSMOTIC_COUPLING_AND_HEAT_PRODUCTION_BY_UNCOUPLING_PROTEINS_	124	0.46	2.56	0	0	0.001	8967	tags=58%, list=24%, signal=76%
86	REACTOME_INFLAMMASOMES	20	0.69	2.56	0	0	0.001	7562	tags=60%, list=20%, signal=75%
87	REACTOME_SIGNALING_BY_NOTCH	243	0.38	2.56	0	0	0.001	9422	tags=44%, list=25%, signal=58%
88	REACTOME_RUNX1_REGULATES_TRANSCRIPTION_OF_GENES_INVOLVED_IN_DIFFERENTIATION_OF_HSCS	128	0.46	2.56	0	0	0.001	11348	tags=61%, list=30%, signal=86%
89	REACTOME_PD_1_SIGNALING	26	0.62	2.55	0	0	0.002	9005	tags=77%, list=24%, signal=101%
90	REACTOME_BASE_EXCISION_REPAIR	91	0.47	2.54	0	0	0.002	10791	tags=60%, list=28%, signal=84%
91	REACTOME_REGULATION_OF_PLK1_ACTIVITY_AT_G2_M_TRANSITION	87	0.47	2.54	0	0	0.002	10145	tags=51%, list=27%, signal=69%
92	REACTOME_INTRA_GOLGI_AND_RETROGRADE_GOLGI_TO_ER_TRAFFIC	203	0.41	2.53	0	0	0.002	8438	tags=46%, list=22%, signal=59%
93	REACTOME_DNA_REPAIR	331	0.36	2.53	0	0	0.002	10906	tags=48%, list=29%, signal=67%
94	REACTOME_PROTEIN_UBIQUITINATION	79	0.49	2.53	0	0	0.002	10694	tags=59%, list=28%, signal=83%
95	REACTOME_TRANSCRIPTIONAL_REGULATION_OF_GRANULOPOIESIS	88	0.47	2.52	0	0	0.002	9422	tags=53%, list=25%, signal=71%
96	REACTOME_TRANSCRIPTIONAL_REGULATION_OF_WHITE_ADIPOCYTE_DIFFERENTIATION	83	0.46	2.51	0	0	0.003	7424	tags=36%, list=19%, signal=45%
97	REACTOME_MYD88_INDEPENDENT_TLR4_CASCADE_	97	0.45	2.51	0	0	0.003	10694	tags=53%, list=28%, signal=73%
98	REACTOME_DEUBIQUITINATION	278	0.4	2.5	0	0	0.003	11054	tags=54%, list=29%, signal=76%
99	REACTOME_GOLGI_ASSOCIATED_VESICLE_BIOGENESIS	56	0.51	2.49	0	0	0.003	9662	tags=54%, list=25%, signal=72%
100	REACTOME_MITOCHONDRIAL_BIOGENESIS	94	0.44	2.49	0	0	0.003	8892	tags=48%, list=23%, signal=62%
101	REACTOME_HCMV_LATE_EVENTS	113	0.44	2.48	0	0	0.004	9129	tags=50%, list=24%, signal=65%
102	REACTOME_UB_SPECIFIC_PROCESSING_PROTEASES	201	0.4	2.47	0	0	0.004	10720	tags=54%, list=28%, signal=75%
103	REACTOME_DEATH_RECEPTOR_SIGNALLING	141	0.44	2.46	0	0	0.004	11483	tags=59%, list=30%, signal=84%
104	REACTOME_E3_UBIQUITIN_LIGASES_UBIQUITINATE_TARGET_PROTEINS	59	0.49	2.46	0	0	0.004	10694	tags=59%, list=28%, signal=82%
105	REACTOME_ASPARAGINE_N_LINKED_GLYCOSYLATION	305	0.38	2.46	0	0	0.004	9178	tags=48%, list=24%, signal=63%
106	REACTOME_DNA_DOUBLE_STRAND_BREAK_RESPONSE	77	0.48	2.46	0	0	0.004	10694	tags=55%, list=28%, signal=76%
107	REACTOME_NRIF_SIGNALS_CELL_DEATH_FROM_THE_NUCLEUS	16	0.7	2.46	0	0	0.004	11483	tags=94%, list=30%, signal=134%
108	REACTOME_RHO_GTPASES_ACTIVATE_WASPS_AND_WAVES	36	0.56	2.45	0	0	0.004	8479	tags=64%, list=22%, signal=82%
109	REACTOME_TOLL_LIKE_RECEPTOR_10_TLR10_CASCADE	84	0.46	2.44	0	0	0.004	10694	tags=51%, list=28%, signal=71%
110	REACTOME_REGULATION_OF_TNFR1_SIGNALING	33	0.56	2.44	0	0	0.004	11808	tags=70%, list=31%, signal=101%
111	REACTOME_EUKARYOTIC_TRANSLATION_ELONGATION	94	0.45	2.44	0	0	0.004	12948	tags=81%, list=34%, signal=122%
112	REACTOME_M_PHASE	415	0.4	2.43	0	0	0.004	10563	tags=49%, list=28%, signal=68%
113	REACTOME_MITOTIC_G1_PHASE_AND_G1_S_TRANSITION	149	0.41	2.43	0	0	0.004	10720	tags=51%, list=28%, signal=71%
114	REACTOME_MITOTIC_SPINDLE_CHECKPOINT	111	0.43	2.43	0	0	0.004	11079	tags=54%, list=29%, signal=76%
115	REACTOME_PROCESSING_OF_DNA_DOUBLE_STRAND_BREAK_ENDS	98	0.42	2.43	0	0	0.004	10885	tags=53%, list=29%, signal=74%
116	REACTOME_THE_ROLE_OF_NEF_IN_HIV_1_REPLICATION_AND_DISEASE_PATHOGENESIS	28	0.59	2.42	0	0	0.004	7803	tags=57%, list=20%, signal=72%
117	REACTOME_BBSOME_MEDIATED_CARGO_TARGETING_TO_CILIUM	23	0.63	2.41	0	0	0.004	3638	tags=43%, list=10%, signal=48%
118	REACTOME_PEROXISOMAL_PROTEIN_IMPORT	63	0.48	2.41	0	0	0.004	9227	tags=57%, list=24%, signal=75%
119	REACTOME_ACTIVATION_OF_BAD_AND_TRANSLOCATION_TO_MITOCHONDRIA_	15	0.69	2.41	0	0	0.004	8306	tags=67%, list=22%, signal=85%
120	REACTOME_P75_NTR_RECEPTOR_MEDIATED_SIGNALLING	97	0.43	2.41	0	0	0.004	8714	tags=43%, list=23%, signal=56%
121	REACTOME_DOWNREGULATION_OF_SMAD2_3_SMAD4_TRANSCRIPTIONAL_ACTIVITY	23	0.59	2.4	0	0	0.004	10694	tags=61%, list=28%, signal=85%
122	REACTOME_SYNTHESIS_OF_PIPS_AT_THE_EARLY_ENDOSOME_MEMBRANE	16	0.68	2.4	0	0	0.004	2070	tags=44%, list=5%, signal=46%
123	REACTOME_INTERFERON_ALPHA_BETA_SIGNALING	71	0.46	2.39	0	0	0.004	8675	tags=62%, list=23%, signal=80%
124	REACTOME_INTERLEUKIN_3_INTERLEUKIN_5_AND_GM_CSF_SIGNALING	48	0.49	2.39	0	0	0.004	8416	tags=48%, list=22%, signal=61%
125	REACTOME_CELL_DEATH_SIGNALLING_VIA_NRAGE_NRIF_AND_NADE	76	0.46	2.39	0	0	0.004	11483	tags=63%, list=30%, signal=90%
126	REACTOME_SIGNALING_BY_ERYTHROPOIETIN	25	0.58	2.39	0	0	0.004	4974	tags=36%, list=13%, signal=41%
127	REACTOME_CELL_SURFACE_INTERACTIONS_AT_THE_VASCULAR_WALL	194	0.38	2.38	0	0	0.004	6911	tags=47%, list=18%, signal=57%
128	REACTOME_ACTIVATION_OF_ANTERIOR_HOX_GENES_IN_HINDBRAIN_DEVELOPMENT_DURING_EARLY_EMBRYOGENESIS	120	0.42	2.38	0	0	0.004	9422	tags=48%, list=25%, signal=63%
129	REACTOME_PYRUVATE_METABOLISM_AND_CITRIC_ACID_TCA_CYCLE	55	0.48	2.38	0	0	0.004	8257	tags=49%, list=22%, signal=63%
130	REACTOME_INTERLEUKIN_2_FAMILY_SIGNALING	44	0.51	2.37	0	0	0.004	9363	tags=57%, list=25%, signal=75%
131	REACTOME_TNF_SIGNALING	43	0.53	2.37	0	0	0.004	11808	tags=70%, list=31%, signal=101%
132	REACTOME_APC_C_CDC20_MEDIATED_DEGRADATION_OF_CYCLIN_B	24	0.59	2.37	0	0	0.004	10694	tags=67%, list=28%, signal=93%
133	REACTOME_ENERGY_DEPENDENT_REGULATION_OF_MTOR_BY_LKB1_AMPK	29	0.56	2.37	0	0	0.004	7990	tags=55%, list=21%, signal=70%
134	REACTOME_CIRCADIAN_CLOCK	70	0.45	2.36	0	0	0.004	10713	tags=53%, list=28%, signal=73%
135	REACTOME_COMPLEMENT_CASCADE	114	0.42	2.35	0	0	0.004	7993	tags=64%, list=21%, signal=81%
136	REACTOME_AURKA_ACTIVATION_BY_TPX2	72	0.46	2.35	0	0	0.004	10145	tags=50%, list=27%, signal=68%
137	REACTOME_HATS_ACETYLATE_HISTONES	139	0.41	2.35	0	0	0.004	10563	tags=53%, list=28%, signal=72%
138	REACTOME_CYCLIN_D_ASSOCIATED_EVENTS_IN_G1	47	0.5	2.35	0	0	0.004	9608	tags=51%, list=25%, signal=68%
139	REACTOME_REGULATION_OF_CHOLESTEROL_BIOSYNTHESIS_BY_SREBP_SREBF_	55	0.47	2.34	0	0	0.005	9827	tags=51%, list=26%, signal=68%
140	REACTOME_CHOLESTEROL_BIOSYNTHESIS	25	0.58	2.34	0	0	0.005	9827	tags=76%, list=26%, signal=102%
141	REACTOME_ONCOGENE_INDUCED_SENESCENCE	33	0.54	2.33	0	0	0.006	10694	tags=67%, list=28%, signal=93%
142	REACTOME_DOWNSTREAM_SIGNALING_EVENTS_OF_B_CELL_RECEPTOR_BCR_	81	0.44	2.33	0	0	0.006	10720	tags=53%, list=28%, signal=74%
143	REACTOME_RNA_POLYMERASE_I_PROMOTER_ESCAPE	89	0.42	2.33	0	0	0.006	7839	tags=45%, list=21%, signal=56%
144	REACTOME_RUNX1_REGULATES_GENES_INVOLVED_IN_MEGAKARYOCYTE_DIFFERENTIATION_AND_PLATELET_FUNCTION	95	0.43	2.33	0	0	0.006	9422	tags=52%, list=25%, signal=68%
145	REACTOME_RHO_GTPASE_CYCLE	140	0.39	2.32	0	0	0.008	11199	tags=54%, list=29%, signal=77%
146	REACTOME_TNFR1_INDUCED_NFKAPPAB_SIGNALING_PATHWAY	30	0.56	2.31	0	0	0.008	11284	tags=67%, list=30%, signal=95%
147	REACTOME_APC_CDC20_MEDIATED_DEGRADATION_OF_NEK2A	26	0.57	2.31	0	0	0.009	10694	tags=62%, list=28%, signal=85%
148	REACTOME_INTRA_GOLGI_TRAFFIC	44	0.49	2.31	0	0	0.009	7721	tags=45%, list=20%, signal=57%
149	REACTOME_HSF1_ACTIVATION	31	0.54	2.3	0	0	0.009	9430	tags=71%, list=25%, signal=94%
150	REACTOME_SYNTHESIS_OF_ACTIVE_UBIQUITIN_ROLES_OF_E1_AND_E2_ENZYMES	30	0.54	2.3	0	0	0.009	10694	tags=67%, list=28%, signal=93%
151	REACTOME_OVARIAN_TUMOR_DOMAIN_PROTEASES	38	0.5	2.29	0	0	0.009	4526	tags=34%, list=12%, signal=39%
152	REACTOME_CHROMOSOME_MAINTENANCE	140	0.38	2.29	0	0	0.009	10563	tags=51%, list=28%, signal=71%
153	REACTOME_FOXO_MEDIATED_TRANSCRIPTION	66	0.44	2.28	0	0	0.009	10128	tags=55%, list=27%, signal=74%
154	REACTOME_TRAF6_MEDIATED_INDUCTION_OF_TAK1_COMPLEX_WITHIN_TLR4_COMPLEX	16	0.65	2.28	0	0	0.009	4036	tags=50%, list=11%, signal=56%
155	REACTOME_INTERLEUKIN_12_FAMILY_SIGNALING	57	0.46	2.28	0	0	0.009	8092	tags=53%, list=21%, signal=67%
156	REACTOME_ER_TO_GOLGI_ANTEROGRADE_TRANSPORT	155	0.38	2.28	0	0	0.009	8413	tags=46%, list=22%, signal=59%
157	REACTOME_COPII_MEDIATED_VESICLE_TRANSPORT	68	0.46	2.28	0	0	0.009	4444	tags=37%, list=12%, signal=42%
158	REACTOME_MITOTIC_G2_G2_M_PHASES	200	0.35	2.27	0	0	0.009	10720	tags=48%, list=28%, signal=66%
159	REACTOME_SIGNALING_BY_NOTCH4	82	0.42	2.27	0	0	0.009	10720	tags=52%, list=28%, signal=73%
160	REACTOME_MHC_CLASS_II_ANTIGEN_PRESENTATION	124	0.38	2.26	0	0	0.009	8300	tags=48%, list=22%, signal=61%
161	REACTOME_EPH_EPHRIN_SIGNALING	92	0.41	2.26	0	0	0.01	10616	tags=57%, list=28%, signal=78%
162	REACTOME_SIGNALING_BY_VEGF	106	0.4	2.25	0	0	0.011	4974	tags=33%, list=13%, signal=38%
163	REACTOME_CLATHRIN_MEDIATED_ENDOCYTOSIS	145	0.4	2.25	0	0	0.012	11526	tags=58%, list=30%, signal=83%
164	REACTOME_SIGNALING_BY_NOTCH1_PEST_DOMAIN_MUTANTS_IN_CANCER	58	0.46	2.24	0	0.001	0.013	8459	tags=43%, list=22%, signal=55%
165	REACTOME_NEGATIVE_REGULATION_OF_NOTCH4_SIGNALING	54	0.45	2.24	0	0.001	0.014	10720	tags=56%, list=28%, signal=77%
166	REACTOME_UCH_PROTEINASES	101	0.4	2.23	0	0.001	0.014	10720	tags=52%, list=28%, signal=73%
167	REACTOME_IKK_COMPLEX_RECRUITMENT_MEDIATED_BY_RIP1	23	0.57	2.23	0	0.001	0.014	4036	tags=39%, list=11%, signal=44%
168	REACTOME_S_PHASE	162	0.36	2.23	0	0.001	0.014	10838	tags=49%, list=28%, signal=68%
169	REACTOME_SYNTHESIS_OF_PIPS_AT_THE_PLASMA_MEMBRANE	53	0.45	2.23	0	0.001	0.014	7014	tags=42%, list=18%, signal=51%
170	REACTOME_PROGRAMMED_CELL_DEATH	180	0.37	2.23	0	0.001	0.014	10746	tags=48%, list=28%, signal=67%
171	REACTOME_DEADENYLATION_OF_MRNA	25	0.56	2.22	0	0.001	0.017	9721	tags=52%, list=26%, signal=70%
172	REACTOME_CITRIC_ACID_CYCLE_TCA_CYCLE_	22	0.6	2.21	0	0.001	0.017	4322	tags=41%, list=11%, signal=46%
173	REACTOME_INTRINSIC_PATHWAY_FOR_APOPTOSIS	53	0.46	2.21	0	0.001	0.019	9816	tags=45%, list=26%, signal=61%
174	REACTOME_INSULIN_PROCESSING	27	0.52	2.21	0	0.001	0.019	9647	tags=56%, list=25%, signal=74%
175	REACTOME_RAB_GERANYLGERANYLATION	65	0.42	2.21	0	0.001	0.019	9709	tags=57%, list=25%, signal=76%
176	REACTOME_ACTIVATION_OF_GENE_EXPRESSION_BY_SREBF_SREBP_	42	0.49	2.2	0	0.001	0.019	9827	tags=52%, list=26%, signal=71%
177	REACTOME_MEIOSIS	117	0.41	2.2	0	0.001	0.019	7839	tags=44%, list=21%, signal=56%
178	REACTOME_PROTEIN_LOCALIZATION	163	0.37	2.2	0	0.001	0.02	7009	tags=36%, list=18%, signal=44%
179	REACTOME_RMTS_METHYLATE_HISTONE_ARGININES	76	0.41	2.19	0	0.001	0.021	9422	tags=46%, list=25%, signal=61%
180	REACTOME_MITOTIC_PROMETAPHASE	203	0.37	2.19	0	0.001	0.021	10270	tags=46%, list=27%, signal=62%
181	REACTOME_THE_NLRP3_INFLAMMASOME	15	0.63	2.19	0	0.001	0.021	7562	tags=53%, list=20%, signal=67%
182	REACTOME_TRANSLOCATION_OF_SLC2A4_GLUT4_TO_THE_PLASMA_MEMBRANE	72	0.42	2.19	0	0.001	0.022	6411	tags=35%, list=17%, signal=42%
183	REACTOME_RIPK1_MEDIATED_REGULATED_NECROSIS	20	0.57	2.18	0	0.001	0.022	10694	tags=75%, list=28%, signal=104%
184	REACTOME_RESPONSE_OF_EIF2AK4_GCN2_TO_AMINO_ACID_DEFICIENCY	102	0.39	2.18	0	0.001	0.022	12948	tags=77%, list=34%, signal=117%
185	REACTOME_CARGO_RECOGNITION_FOR_CLATHRIN_MEDIATED_ENDOCYTOSIS	105	0.38	2.18	0	0.001	0.023	11525	tags=55%, list=30%, signal=79%
186	REACTOME_GLOBAL_GENOME_NUCLEOTIDE_EXCISION_REPAIR_GG_NER_	84	0.41	2.18	0	0.001	0.023	11525	tags=61%, list=30%, signal=87%
187	REACTOME_RNA_POLYMERASE_I_TRANSCRIPTION	109	0.39	2.18	0	0.001	0.023	7839	tags=42%, list=21%, signal=53%
188	REACTOME_SIGNAL_REGULATORY_PROTEIN_FAMILY_INTERACTIONS	16	0.61	2.17	0	0.001	0.024	4082	tags=50%, list=11%, signal=56%
189	REACTOME_APC_C_CDH1_MEDIATED_DEGRADATION_OF_CDC20_AND_OTHER_APC_C_CDH1_TARGETED_PROTEINS_IN_LATE_MITOSIS_EARLY_G1	74	0.41	2.17	0	0.001	0.024	10720	tags=53%, list=28%, signal=73%
190	REACTOME_CARGO_TRAFFICKING_TO_THE_PERICILIARY_MEMBRANE	51	0.45	2.16	0	0.001	0.026	4113	tags=33%, list=11%, signal=37%
191	REACTOME_FOXO_MEDIATED_TRANSCRIPTION_OF_CELL_CYCLE_GENES	17	0.61	2.16	0	0.001	0.027	9740	tags=76%, list=26%, signal=103%
192	REACTOME_B_WICH_COMPLEX_POSITIVELY_REGULATES_RRNA_EXPRESSION	89	0.39	2.16	0	0.001	0.028	8479	tags=45%, list=22%, signal=58%
193	REACTOME_INTERLEUKIN_1_SIGNALING	102	0.39	2.15	0	0.001	0.029	10780	tags=50%, list=28%, signal=70%
194	REACTOME_ACTIVATION_OF_BH3_ONLY_PROTEINS	30	0.49	2.15	0	0.001	0.03	9068	tags=50%, list=24%, signal=66%
195	REACTOME_RECRUITMENT_OF_MITOTIC_CENTROSOME_PROTEINS_AND_COMPLEXES	81	0.4	2.15	0	0.001	0.03	10145	tags=46%, list=27%, signal=62%
196	REACTOME_PYRUVATE_METABOLISM	31	0.49	2.15	0	0.001	0.03	8257	tags=58%, list=22%, signal=74%
197	REACTOME_NEF_MEDIATES_DOWN_MODULATION_OF_CELL_SURFACE_RECEPTORS_BY_RECRUITING_THEM_TO_CLATHRIN_ADAPTERS	21	0.57	2.15	0	0.001	0.03	6984	tags=57%, list=18%, signal=70%
198	REACTOME_NOTCH3_ACTIVATION_AND_TRANSMISSION_OF_SIGNAL_TO_THE_NUCLEUS	25	0.54	2.15	0	0.001	0.03	11755	tags=68%, list=31%, signal=98%
199	REACTOME_MEIOTIC_SYNAPSIS	79	0.41	2.14	0	0.001	0.031	7839	tags=43%, list=21%, signal=54%
200	REACTOME_INHIBITION_OF_THE_PROTEOLYTIC_ACTIVITY_OF_APC_C_REQUIRED_FOR_THE_ONSET_OF_ANAPHASE_BY_MITOTIC_SPINDLE_CHECKPOINT_COMPONENTS	21	0.56	2.14	0	0.001	0.032	9681	tags=52%, list=25%, signal=70%
201	REACTOME_SYNTHESIS_OF_GLYCOSYLPHOSPHATIDYLINOSITOL_GPI_	17	0.61	2.14	0	0.001	0.033	2445	tags=41%, list=6%, signal=44%
202	REACTOME_REGULATION_OF_TP53_EXPRESSION_AND_DEGRADATION	37	0.47	2.13	0	0.001	0.034	4350	tags=32%, list=11%, signal=37%
203	REACTOME_DDX58_IFIH1_MEDIATED_INDUCTION_OF_INTERFERON_ALPHA_BETA	78	0.39	2.13	0	0.001	0.038	5824	tags=36%, list=15%, signal=42%
204	REACTOME_MTOR_SIGNALLING	40	0.47	2.13	0	0.001	0.04	7990	tags=45%, list=21%, signal=57%
205	REACTOME_TELOMERE_MAINTENANCE	113	0.38	2.13	0	0.001	0.04	10563	tags=53%, list=28%, signal=73%
206	REACTOME_BMAL1_CLOCK_NPAS2_ACTIVATES_CIRCADIAN_GENE_EXPRESSION	27	0.52	2.12	0	0.001	0.041	3684	tags=30%, list=10%, signal=33%
207	REACTOME_COPI_MEDIATED_ANTEROGRADE_TRANSPORT	102	0.37	2.12	0	0.001	0.041	8413	tags=47%, list=22%, signal=60%
208	REACTOME_INTERLEUKIN_10_SIGNALING	45	0.44	2.12	0	0.001	0.041	6826	tags=47%, list=18%, signal=57%
209	REACTOME_ESTROGEN_DEPENDENT_NUCLEAR_EVENTS_DOWNSTREAM_OF_ESR_MEMBRANE_SIGNALING	24	0.53	2.12	0	0.001	0.042	7300	tags=42%, list=19%, signal=52%
210	REACTOME_PHOSPHOLIPID_METABOLISM	211	0.34	2.12	0	0.001	0.042	7016	tags=36%, list=18%, signal=43%
211	REACTOME_JNK_C_JUN_KINASES_PHOSPHORYLATION_AND_ACTIVATION_MEDIATED_BY_ACTIVATED_HUMAN_TAK1	22	0.55	2.12	0	0.001	0.044	11808	tags=77%, list=31%, signal=112%
212	REACTOME_PROCESSIVE_SYNTHESIS_ON_THE_LAGGING_STRAND	15	0.6	2.12	0	0.001	0.044	10375	tags=73%, list=27%, signal=101%
213	REACTOME_FORMATION_OF_THE_BETA_CATENIN_TCF_TRANSACTIVATING_COMPLEX	90	0.4	2.11	0	0.001	0.046	9561	tags=47%, list=25%, signal=62%
214	REACTOME_LYSOSOME_VESICLE_BIOGENESIS	35	0.49	2.11	0	0.001	0.047	7718	tags=46%, list=20%, signal=57%
215	REACTOME_DETOXIFICATION_OF_REACTIVE_OXYGEN_SPECIES	37	0.5	2.11	0	0.001	0.047	9191	tags=68%, list=24%, signal=89%
216	REACTOME_DNA_DOUBLE_STRAND_BREAK_REPAIR	166	0.34	2.11	0	0.001	0.047	9441	tags=40%, list=25%, signal=53%
217	REACTOME_DISEASES_OF_MITOTIC_CELL_CYCLE	36	0.48	2.11	0	0.001	0.048	9681	tags=50%, list=25%, signal=67%
218	REACTOME_SIGNALING_BY_NOTCH1	74	0.39	2.1	0	0.001	0.05	8459	tags=39%, list=22%, signal=50%
219	REACTOME_HCMV_INFECTION	159	0.36	2.1	0	0.001	0.05	9129	tags=43%, list=24%, signal=57%
220	REACTOME_SEPARATION_OF_SISTER_CHROMATIDS	191	0.35	2.1	0	0.001	0.05	10939	tags=49%, list=29%, signal=69%
221	REACTOME_CARGO_CONCENTRATION_IN_THE_ER	33	0.48	2.09	0	0.002	0.053	6789	tags=52%, list=18%, signal=63%
222	REACTOME_LEISHMANIA_INFECTION	306	0.33	2.09	0	0.001	0.053	7803	tags=45%, list=20%, signal=57%
223	REACTOME_INTERLEUKIN_12_SIGNALING	47	0.44	2.09	0	0.001	0.053	8092	tags=53%, list=21%, signal=67%
224	REACTOME_TRANSCRIPTIONAL_REGULATION_BY_VENTX	39	0.47	2.08	0	0.002	0.058	9681	tags=54%, list=25%, signal=72%
225	REACTOME_UNFOLDED_PROTEIN_RESPONSE_UPR_	92	0.39	2.08	0	0.002	0.058	8033	tags=46%, list=21%, signal=58%
226	REACTOME_APC_C_MEDIATED_DEGRADATION_OF_CELL_CYCLE_PROTEINS	88	0.4	2.08	0	0.002	0.058	10720	tags=55%, list=28%, signal=76%
227	REACTOME_RORA_ACTIVATES_GENE_EXPRESSION	18	0.57	2.08	0.009	0.002	0.058	5239	tags=33%, list=14%, signal=39%
228	REACTOME_CRISTAE_FORMATION	31	0.49	2.08	0	0.002	0.06	8892	tags=55%, list=23%, signal=71%
229	REACTOME_TRANSCRIPTIONAL_ACTIVATION_OF_MITOCHONDRIAL_BIOGENESIS	55	0.43	2.08	0	0.002	0.061	7294	tags=40%, list=19%, signal=49%
230	REACTOME_RHO_GTPASES_ACTIVATE_NADPH_OXIDASES	24	0.54	2.07	0	0.002	0.061	5824	tags=58%, list=15%, signal=69%
231	REACTOME_DEPOLYMERISATION_OF_THE_NUCLEAR_LAMINA	15	0.59	2.07	0	0.002	0.069	8582	tags=67%, list=23%, signal=86%
232	REACTOME_ACTIVATION_OF_IRF3_IRF7_MEDIATED_BY_TBK1_IKK_EPSILON	17	0.57	2.07	0	0.002	0.069	3547	tags=47%, list=9%, signal=52%
233	REACTOME_ATTENUATION_PHASE	28	0.49	2.07	0	0.002	0.069	9430	tags=64%, list=25%, signal=85%
234	REACTOME_PURINERGIC_SIGNALING_IN_LEISHMANIASIS_INFECTION	24	0.53	2.06	0	0.002	0.069	7562	tags=54%, list=20%, signal=68%
235	REACTOME_ABERRANT_REGULATION_OF_MITOTIC_EXIT_IN_CANCER_DUE_TO_RB1_DEFECTS	20	0.57	2.06	0	0.002	0.071	8387	tags=50%, list=22%, signal=64%
236	REACTOME_TRANSCRIPTIONAL_REGULATION_BY_SMALL_RNAS	105	0.37	2.06	0	0.002	0.074	10563	tags=51%, list=28%, signal=71%
237	REACTOME_NUCLEOTIDE_LIKE_PURINERGIC_RECEPTORS	16	0.62	2.06	0	0.002	0.074	7869	tags=69%, list=21%, signal=87%
238	REACTOME_TRANSCRIPTIONAL_ACTIVITY_OF_SMAD2_SMAD3_SMAD4_HETEROTRIMER	44	0.44	2.05	0	0.002	0.075	8416	tags=43%, list=22%, signal=55%
239	REACTOME_RHO_GTPASES_ACTIVATE_FORMINS	140	0.35	2.05	0	0.002	0.075	8479	tags=38%, list=22%, signal=49%
240	REACTOME_CHROMATIN_MODIFYING_ENZYMES	271	0.33	2.05	0	0.002	0.078	9429	tags=39%, list=25%, signal=52%
241	REACTOME_NRAGE_SIGNALS_DEATH_THROUGH_JNK	59	0.41	2.05	0	0.002	0.078	8714	tags=41%, list=23%, signal=53%
242	REACTOME_NEGATIVE_EPIGENETIC_REGULATION_OF_RRNA_EXPRESSION	107	0.39	2.05	0	0.002	0.078	8382	tags=42%, list=22%, signal=54%
243	REACTOME_FORMATION_OF_ATP_BY_CHEMIOSMOTIC_COUPLING	18	0.56	2.05	0	0.002	0.079	8892	tags=67%, list=23%, signal=87%
244	REACTOME_COMPLEX_I_BIOGENESIS	55	0.42	2.04	0	0.002	0.08	10659	tags=62%, list=28%, signal=86%
245	REACTOME_SYNTHESIS_OF_SUBSTRATES_IN_N_GLYCAN_BIOSYTHESIS	63	0.41	2.04	0	0.002	0.08	7303	tags=40%, list=19%, signal=49%
246	REACTOME_EPIGENETIC_REGULATION_OF_GENE_EXPRESSION	146	0.35	2.04	0	0.002	0.082	8479	tags=39%, list=22%, signal=50%
247	REACTOME_CONVERSION_FROM_APC_C_CDC20_TO_APC_C_CDH1_IN_LATE_ANAPHASE	20	0.56	2.03	0	0.002	0.086	9681	tags=55%, list=25%, signal=74%
248	REACTOME_NOTCH2_ACTIVATION_AND_TRANSMISSION_OF_SIGNAL_TO_THE_NUCLEUS	22	0.53	2.03	0.005	0.002	0.091	11297	tags=64%, list=30%, signal=90%
249	REACTOME_ACTIVATED_TAK1_MEDIATES_P38_MAPK_ACTIVATION	23	0.51	2.02	0.005	0.003	0.097	10694	tags=65%, list=28%, signal=91%
250	REACTOME_ENDOSOMAL_SORTING_COMPLEX_REQUIRED_FOR_TRANSPORT_ESCRT_	31	0.48	2.02	0	0.003	0.097	9089	tags=55%, list=24%, signal=72%
251	REACTOME_DAP12_SIGNALING	29	0.49	2.02	0	0.003	0.098	8998	tags=52%, list=24%, signal=68%
252	REACTOME_TICAM1_RIP1_MEDIATED_IKK_COMPLEX_RECRUITMENT	19	0.55	2.02	0	0.003	0.099	10932	tags=68%, list=29%, signal=96%
253	REACTOME_CLASS_I_PEROXISOMAL_MEMBRANE_PROTEIN_IMPORT	20	0.54	2.02	0	0.003	0.1	7565	tags=50%, list=20%, signal=62%
254	REACTOME_TRANSPORT_TO_THE_GOLGI_AND_SUBSEQUENT_MODIFICATION	186	0.35	2.02	0	0.003	0.103	8413	tags=45%, list=22%, signal=57%
255	REACTOME_HOMOLOGY_DIRECTED_REPAIR	138	0.35	2.02	0	0.003	0.103	10885	tags=49%, list=29%, signal=68%
256	REACTOME_MITOTIC_METAPHASE_AND_ANAPHASE	236	0.31	2.01	0	0.003	0.105	10939	tags=47%, list=29%, signal=65%
257	REACTOME_MAP3K8_TPL2_DEPENDENT_MAPK1_3_ACTIVATION	16	0.57	2	0.005	0.003	0.117	11808	tags=69%, list=31%, signal=100%
258	REACTOME_DAP12_INTERACTIONS	40	0.45	2	0	0.003	0.117	9911	tags=58%, list=26%, signal=78%
259	REACTOME_NUCLEOTIDE_EXCISION_REPAIR	110	0.36	2	0	0.003	0.118	11525	tags=57%, list=30%, signal=82%
260	REACTOME_DEFECTIVE_CFTR_CAUSES_CYSTIC_FIBROSIS	61	0.4	2	0	0.003	0.118	10720	tags=54%, list=28%, signal=75%
261	REACTOME_BIOSYNTHESIS_OF_THE_N_GLYCAN_PRECURSOR_DOLICHOL_LIPID_LINKED_OLIGOSACCHARIDE_LLO_AND_TRANSFER_TO_A_NASCENT_PROTEIN	78	0.38	2	0	0.003	0.12	7303	tags=37%, list=19%, signal=46%
262	REACTOME_IRON_UPTAKE_AND_TRANSPORT	57	0.41	2	0	0.003	0.12	9657	tags=60%, list=25%, signal=80%
263	REACTOME_RHO_GTPASES_ACTIVATE_CIT	19	0.55	2	0	0.003	0.121	10982	tags=68%, list=29%, signal=96%
264	REACTOME_AMINO_ACIDS_REGULATE_MTORC1	55	0.41	2	0	0.003	0.121	7990	tags=47%, list=21%, signal=60%
265	REACTOME_HS_GAG_DEGRADATION	22	0.51	2	0	0.003	0.122	8546	tags=50%, list=22%, signal=64%
266	REACTOME_C_TYPE_LECTIN_RECEPTORS_CLRS_	140	0.34	2	0	0.003	0.123	10720	tags=51%, list=28%, signal=70%
267	REACTOME_CYCLIN_A_CDK2_ASSOCIATED_EVENTS_AT_S_PHASE_ENTRY	85	0.38	1.99	0	0.003	0.128	10720	tags=49%, list=28%, signal=69%
268	REACTOME_TGF_BETA_RECEPTOR_SIGNALING_ACTIVATES_SMADS	32	0.47	1.99	0	0.003	0.128	10694	tags=59%, list=28%, signal=82%
269	REACTOME_SIGNALING_BY_PDGFR_IN_DISEASE	20	0.53	1.99	0.005	0.003	0.13	6303	tags=55%, list=17%, signal=66%
270	REACTOME_PROCESSIVE_SYNTHESIS_ON_THE_C_STRAND_OF_THE_TELOMERE	19	0.54	1.99	0.004	0.003	0.136	10375	tags=58%, list=27%, signal=80%
271	REACTOME_TRANSLESION_SYNTHESIS_BY_POLK	17	0.57	1.98	0	0.003	0.136	10791	tags=76%, list=28%, signal=107%
272	REACTOME_CONSTITUTIVE_SIGNALING_BY_LIGAND_RESPONSIVE_EGFR_CANCER_VARIANTS	19	0.54	1.98	0	0.003	0.14	12584	tags=68%, list=33%, signal=102%
273	REACTOME_STABILIZATION_OF_P53	57	0.4	1.98	0	0.003	0.141	10720	tags=54%, list=28%, signal=76%
274	REACTOME_TNFR2_NON_CANONICAL_NF_KB_PATHWAY	100	0.36	1.98	0	0.003	0.145	10720	tags=49%, list=28%, signal=68%
275	REACTOME_BUDDING_AND_MATURATION_OF_HIV_VIRION	28	0.47	1.97	0	0.003	0.145	8824	tags=50%, list=23%, signal=65%
276	REACTOME_REGULATION_OF_SIGNALING_BY_CBL	22	0.52	1.97	0.006	0.004	0.152	4566	tags=41%, list=12%, signal=46%
277	REACTOME_TRANSLATION_OF_STRUCTURAL_PROTEINS	28	0.49	1.97	0	0.004	0.153	10917	tags=61%, list=29%, signal=85%
278	REACTOME_INTERLEUKIN_RECEPTOR_SHC_SIGNALING	27	0.48	1.97	0.005	0.004	0.154	9911	tags=59%, list=26%, signal=80%
279	REACTOME_TELOMERE_C_STRAND_LAGGING_STRAND_SYNTHESIS	34	0.45	1.96	0	0.004	0.161	10791	tags=56%, list=28%, signal=78%
280	REACTOME_TAK1_ACTIVATES_NFKB_BY_PHOSPHORYLATION_AND_ACTIVATION_OF_IKKS_COMPLEX	32	0.46	1.96	0	0.004	0.161	10694	tags=53%, list=28%, signal=74%
281	REACTOME_DOWNREGULATION_OF_TGF_BETA_RECEPTOR_SIGNALING	26	0.48	1.95	0	0.004	0.169	10694	tags=62%, list=28%, signal=85%
282	REACTOME_SUMOYLATION	187	0.33	1.95	0	0.004	0.175	8429	tags=34%, list=22%, signal=44%
283	REACTOME_HCMV_EARLY_EVENTS	135	0.35	1.95	0	0.004	0.175	7894	tags=39%, list=21%, signal=48%
284	REACTOME_SIGNALING_BY_NOTCH2	33	0.44	1.94	0.006	0.004	0.19	11667	tags=61%, list=31%, signal=87%
285	REACTOME_TRAF6_MEDIATED_NF_KB_ACTIVATION	24	0.49	1.94	0	0.005	0.198	4036	tags=29%, list=11%, signal=33%
286	REACTOME_DNA_REPLICATION	128	0.33	1.93	0	0.005	0.204	10838	tags=48%, list=28%, signal=67%
287	REACTOME_SARS_COV_INFECTIONS	86	0.36	1.93	0	0.005	0.207	11030	tags=51%, list=29%, signal=72%
288	REACTOME_PHOSPHORYLATION_OF_THE_APC_C	20	0.51	1.93	0	0.005	0.207	9681	tags=60%, list=25%, signal=80%
289	REACTOME_EPH_EPHRIN_MEDIATED_REPULSION_OF_CELLS	51	0.42	1.93	0	0.005	0.208	10616	tags=59%, list=28%, signal=81%
290	REACTOME_DEGRADATION_OF_GLI1_BY_THE_PROTEASOME	60	0.39	1.93	0	0.005	0.208	10720	tags=53%, list=28%, signal=74%
291	REACTOME_SIGNALING_BY_CYTOSOLIC_FGFR1_FUSION_MUTANTS	18	0.53	1.92	0.005	0.005	0.221	5168	tags=39%, list=14%, signal=45%
292	REACTOME_TP53_REGULATES_TRANSCRIPTION_OF_CELL_DEATH_GENES	44	0.41	1.92	0	0.005	0.221	5819	tags=34%, list=15%, signal=40%
293	REACTOME_INOSITOL_PHOSPHATE_METABOLISM	48	0.4	1.92	0	0.005	0.222	10038	tags=48%, list=26%, signal=65%
294	REACTOME_REGULATION_OF_RUNX3_EXPRESSION_AND_ACTIVITY	55	0.4	1.91	0	0.005	0.233	11608	tags=56%, list=30%, signal=81%
295	REACTOME_E2F_MEDIATED_REGULATION_OF_DNA_REPLICATION	22	0.49	1.91	0	0.005	0.234	9342	tags=50%, list=25%, signal=66%
296	REACTOME_SIGNALING_BY_BRAF_AND_RAF_FUSIONS	65	0.37	1.91	0	0.005	0.234	4974	tags=35%, list=13%, signal=41%
297	REACTOME_SIGNALING_BY_TGF_BETA_RECEPTOR_COMPLEX	73	0.37	1.91	0	0.005	0.235	8416	tags=40%, list=22%, signal=51%
298	REACTOME_PKMTS_METHYLATE_HISTONE_LYSINES	69	0.38	1.91	0	0.006	0.244	7454	tags=35%, list=20%, signal=43%
299	REACTOME_REGULATION_OF_RUNX2_EXPRESSION_AND_ACTIVITY	73	0.36	1.9	0	0.006	0.247	10720	tags=51%, list=28%, signal=70%
300	REACTOME_IRE1ALPHA_ACTIVATES_CHAPERONES	50	0.4	1.9	0	0.006	0.25	7998	tags=46%, list=21%, signal=58%
301	REACTOME_GOLGI_TO_ER_RETROGRADE_TRANSPORT	134	0.34	1.9	0	0.006	0.253	8352	tags=43%, list=22%, signal=54%
302	REACTOME_REGULATION_OF_TLR_BY_ENDOGENOUS_LIGAND	19	0.5	1.9	0.015	0.006	0.253	2674	tags=42%, list=7%, signal=45%
303	REACTOME_GPVI_MEDIATED_ACTIVATION_CASCADE	35	0.43	1.9	0	0.006	0.254	8998	tags=49%, list=24%, signal=64%
304	REACTOME_PLASMA_LIPOPROTEIN_CLEARANCE	33	0.45	1.9	0	0.006	0.254	7619	tags=48%, list=20%, signal=61%
305	REACTOME_AUTOPHAGY	150	0.32	1.89	0	0.006	0.263	9944	tags=47%, list=26%, signal=63%
306	REACTOME_MAPK6_MAPK4_SIGNALING	91	0.35	1.89	0	0.006	0.264	10720	tags=54%, list=28%, signal=75%
307	REACTOME_HIV_INFECTION	231	0.28	1.89	0	0.006	0.27	10720	tags=42%, list=28%, signal=58%
308	REACTOME_SIGNALING_BY_NOTCH3	49	0.39	1.89	0	0.006	0.27	8509	tags=43%, list=22%, signal=55%
309	REACTOME_SUMOYLATION_OF_INTRACELLULAR_RECEPTORS	30	0.46	1.89	0	0.006	0.274	5900	tags=43%, list=15%, signal=51%
310	REACTOME_RESOLUTION_OF_SISTER_CHROMATID_COHESION	126	0.34	1.88	0	0.007	0.279	8249	tags=37%, list=22%, signal=46%
311	REACTOME_FANCONI_ANEMIA_PATHWAY	39	0.41	1.88	0	0.007	0.284	5563	tags=28%, list=15%, signal=33%
312	REACTOME_LAGGING_STRAND_SYNTHESIS	20	0.51	1.88	0.005	0.007	0.284	10791	tags=70%, list=28%, signal=98%
313	REACTOME_INTRAFLAGELLAR_TRANSPORT	54	0.39	1.88	0	0.007	0.286	4608	tags=31%, list=12%, signal=36%
314	REACTOME_DEADENYLATION_DEPENDENT_MRNA_DECAY	56	0.38	1.88	0	0.007	0.286	9721	tags=43%, list=26%, signal=57%
315	REACTOME_NEGATIVE_REGULATION_OF_MET_ACTIVITY	21	0.49	1.88	0.005	0.007	0.288	8451	tags=48%, list=22%, signal=61%
316	REACTOME_MITOCHONDRIAL_FATTY_ACID_BETA_OXIDATION	37	0.43	1.87	0.007	0.007	0.293	4568	tags=38%, list=12%, signal=43%
317	REACTOME_REGULATION_OF_LIPID_METABOLISM_BY_PPARALPHA	119	0.33	1.87	0	0.007	0.293	7424	tags=33%, list=19%, signal=41%
318	REACTOME_SIGNALING_BY_WNT	329	0.27	1.86	0	0.007	0.305	11418	tags=49%, list=30%, signal=69%
319	REACTOME_INLB_MEDIATED_ENTRY_OF_LISTERIA_MONOCYTOGENES_INTO_HOST_CELL	15	0.53	1.86	0.013	0.007	0.307	8451	tags=60%, list=22%, signal=77%
320	REACTOME_MRNA_DECAY_BY_5_TO_3_EXORIBONUCLEASE	15	0.55	1.86	0.005	0.007	0.307	9319	tags=53%, list=24%, signal=71%
321	REACTOME_SEMAPHORIN_INTERACTIONS	64	0.37	1.86	0	0.007	0.311	10602	tags=48%, list=28%, signal=67%
322	REACTOME_SIGNALING_BY_SCF_KIT	43	0.4	1.86	0	0.008	0.319	4974	tags=28%, list=13%, signal=32%
323	REACTOME_CYCLIN_A_B1_B2_ASSOCIATED_EVENTS_DURING_G2_M_TRANSITION	25	0.46	1.86	0	0.008	0.319	7320	tags=52%, list=19%, signal=64%
324	REACTOME_SWITCHING_OF_ORIGINS_TO_A_POST_REPLICATIVE_STATE	91	0.34	1.86	0	0.008	0.32	10720	tags=49%, list=28%, signal=69%
325	REACTOME_TNF_RECEPTOR_SUPERFAMILY_TNFSF_MEMBERS_MEDIATING_NON_CANONICAL_NF_KB_PATHWAY	17	0.54	1.85	0.014	0.008	0.33	5964	tags=47%, list=16%, signal=56%
326	REACTOME_NOTCH1_INTRACELLULAR_DOMAIN_REGULATES_TRANSCRIPTION	48	0.39	1.85	0	0.008	0.331	8416	tags=38%, list=22%, signal=48%
327	REACTOME_GLYCOGEN_SYNTHESIS	16	0.53	1.85	0.01	0.008	0.338	11697	tags=56%, list=31%, signal=81%
328	REACTOME_GENE_AND_PROTEIN_EXPRESSION_BY_JAK_STAT_SIGNALING_AFTER_INTERLEUKIN_12_STIMULATION	38	0.42	1.84	0.008	0.008	0.339	8092	tags=53%, list=21%, signal=67%
329	REACTOME_SARS_COV_1_INFECTION	50	0.4	1.84	0	0.008	0.342	4951	tags=30%, list=13%, signal=34%
330	REACTOME_PLATELET_SENSITIZATION_BY_LDL	17	0.52	1.84	0	0.008	0.342	6873	tags=41%, list=18%, signal=50%
331	REACTOME_POSITIVE_EPIGENETIC_REGULATION_OF_RRNA_EXPRESSION	104	0.33	1.84	0	0.008	0.354	7839	tags=38%, list=21%, signal=47%
332	REACTOME_DUAL_INCISION_IN_GG_NER	41	0.4	1.83	0	0.009	0.363	10791	tags=61%, list=28%, signal=85%
333	REACTOME_DNA_REPLICATION_PRE_INITIATION	85	0.34	1.83	0	0.009	0.363	10720	tags=47%, list=28%, signal=65%
334	REACTOME_ROS_AND_RNS_PRODUCTION_IN_PHAGOCYTES	36	0.41	1.83	0.013	0.009	0.368	8397	tags=58%, list=22%, signal=75%
335	REACTOME_TRANSCRIPTIONAL_REGULATION_BY_RUNX1	236	0.3	1.83	0	0.009	0.37	9500	tags=41%, list=25%, signal=54%
336	REACTOME_VEGFR2_MEDIATED_VASCULAR_PERMEABILITY	27	0.44	1.83	0	0.009	0.37	4327	tags=33%, list=11%, signal=38%
337	REACTOME_HOMOLOGOUS_DNA_PAIRING_AND_STRAND_EXCHANGE	42	0.4	1.83	0.008	0.009	0.374	4439	tags=31%, list=12%, signal=35%
338	REACTOME_PLATELET_ACTIVATION_SIGNALING_AND_AGGREGATION	260	0.27	1.83	0	0.009	0.375	10341	tags=46%, list=27%, signal=62%
339	REACTOME_DISEASES_OF_SIGNAL_TRANSDUCTION_BY_GROWTH_FACTOR_RECEPTORS_AND_SECOND_MESSENGERS	386	0.29	1.82	0	0.009	0.381	9114	tags=38%, list=24%, signal=50%
340	REACTOME_DARPP_32_EVENTS	24	0.45	1.82	0.005	0.01	0.395	7374	tags=38%, list=19%, signal=46%
341	REACTOME_ACTIVATED_NOTCH1_TRANSMITS_SIGNAL_TO_THE_NUCLEUS	31	0.42	1.8	0	0.01	0.421	11297	tags=61%, list=30%, signal=87%
342	REACTOME_G1_S_DNA_DAMAGE_CHECKPOINTS	68	0.36	1.8	0	0.011	0.432	10720	tags=53%, list=28%, signal=74%
343	REACTOME_RIP_MEDIATED_NFKB_ACTIVATION_VIA_ZBP1	17	0.5	1.79	0.01	0.011	0.458	7149	tags=35%, list=19%, signal=43%
344	REACTOME_OTHER_SEMAPHORIN_INTERACTIONS	19	0.49	1.79	0.009	0.011	0.458	6591	tags=47%, list=17%, signal=57%
345	REACTOME_CTLA4_INHIBITORY_SIGNALING	21	0.47	1.79	0	0.011	0.458	6624	tags=33%, list=17%, signal=40%
346	REACTOME_DECTIN_1_MEDIATED_NONCANONICAL_NF_KB_SIGNALING	62	0.34	1.79	0	0.011	0.46	10720	tags=48%, list=28%, signal=67%
347	REACTOME_INTERLEUKIN_17_SIGNALING	71	0.35	1.79	0	0.011	0.463	11422	tags=55%, list=30%, signal=78%
348	REACTOME_RAF_ACTIVATION	34	0.41	1.79	0.006	0.011	0.468	11608	tags=56%, list=30%, signal=80%
349	REACTOME_APOPTOTIC_FACTOR_MEDIATED_RESPONSE	18	0.49	1.78	0.017	0.012	0.474	10313	tags=50%, list=27%, signal=69%
350	REACTOME_PEROXISOMAL_LIPID_METABOLISM	29	0.43	1.78	0.006	0.012	0.479	9227	tags=48%, list=24%, signal=64%
351	REACTOME_SIALIC_ACID_METABOLISM	33	0.4	1.78	0	0.012	0.484	3888	tags=30%, list=10%, signal=34%
352	REACTOME_NEGATIVE_REGULATION_OF_MAPK_PATHWAY	43	0.38	1.78	0.01	0.012	0.486	11404	tags=56%, list=30%, signal=80%
353	REACTOME_SCF_SKP2_MEDIATED_DEGRADATION_OF_P27_P21	60	0.35	1.78	0	0.012	0.489	10720	tags=52%, list=28%, signal=72%
354	REACTOME_P75NTR_SIGNALS_VIA_NF_KB	16	0.51	1.78	0.011	0.012	0.49	11483	tags=63%, list=30%, signal=89%
355	REACTOME_AUF1_HNRNP_D0_BINDS_AND_DESTABILIZES_MRNA	55	0.36	1.77	0	0.012	0.494	10720	tags=51%, list=28%, signal=71%
356	REACTOME_DEGRADATION_OF_AXIN	55	0.35	1.77	0.01	0.012	0.502	11405	tags=53%, list=30%, signal=75%
357	REACTOME_BETA_CATENIN_INDEPENDENT_WNT_SIGNALING	146	0.3	1.77	0	0.013	0.509	11418	tags=50%, list=30%, signal=71%
358	REACTOME_ZBP1_DAI_MEDIATED_INDUCTION_OF_TYPE_I_IFNS	21	0.46	1.77	0.004	0.013	0.513	7149	tags=33%, list=19%, signal=41%
359	REACTOME_PTEN_REGULATION	139	0.3	1.77	0	0.013	0.516	10720	tags=45%, list=28%, signal=63%
360	REACTOME_FOXO_MEDIATED_TRANSCRIPTION_OF_CELL_DEATH_GENES	16	0.5	1.76	0.004	0.013	0.524	10999	tags=63%, list=29%, signal=88%
361	REACTOME_ABERRANT_REGULATION_OF_MITOTIC_G1_S_TRANSITION_IN_CANCER_DUE_TO_RB1_DEFECTS	17	0.49	1.76	0.01	0.013	0.524	2777	tags=29%, list=7%, signal=32%
362	REACTOME_FATTY_ACID_METABOLISM	177	0.29	1.76	0	0.013	0.532	5470	tags=28%, list=14%, signal=32%
363	REACTOME_G_ALPHA_12_13_SIGNALLING_EVENTS	80	0.33	1.76	0	0.013	0.537	8714	tags=39%, list=23%, signal=50%
364	REACTOME_HOST_INTERACTIONS_OF_HIV_FACTORS	131	0.32	1.76	0	0.013	0.537	10720	tags=45%, list=28%, signal=62%
365	REACTOME_GLYCOGEN_METABOLISM	27	0.43	1.76	0	0.014	0.541	10694	tags=52%, list=28%, signal=72%
366	REACTOME_REPRODUCTION	143	0.3	1.75	0	0.014	0.547	7839	tags=40%, list=21%, signal=50%
367	REACTOME_MISMATCH_REPAIR	15	0.49	1.75	0.014	0.014	0.551	10375	tags=73%, list=27%, signal=101%
368	REACTOME_SPHINGOLIPID_METABOLISM	89	0.33	1.75	0	0.014	0.552	8199	tags=43%, list=22%, signal=54%
369	REACTOME_RHO_GTPASES_ACTIVATE_ROCKS	19	0.48	1.75	0.021	0.014	0.567	10982	tags=58%, list=29%, signal=81%
370	REACTOME_REGULATION_OF_TP53_ACTIVITY_THROUGH_METHYLATION	19	0.48	1.75	0.009	0.014	0.57	10999	tags=53%, list=29%, signal=74%
371	REACTOME_TRANSCRIPTION_COUPLED_NUCLEOTIDE_EXCISION_REPAIR_TC_NER_	78	0.33	1.74	0	0.014	0.576	11525	tags=58%, list=30%, signal=83%
372	REACTOME_CD209_DC_SIGN_SIGNALING	21	0.46	1.74	0.01	0.015	0.582	7149	tags=38%, list=19%, signal=47%
373	REACTOME_SPRY_REGULATION_OF_FGF_SIGNALING	16	0.5	1.73	0.013	0.015	0.604	11608	tags=75%, list=30%, signal=108%
374	REACTOME_G_PROTEIN_BETA_GAMMA_SIGNALLING	32	0.41	1.73	0	0.016	0.607	7626	tags=44%, list=20%, signal=55%
375	REACTOME_SIGNALING_BY_ROBO_RECEPTORS	218	0.28	1.73	0	0.016	0.614	12373	tags=58%, list=32%, signal=86%
376	REACTOME_NICOTINATE_METABOLISM	31	0.4	1.73	0	0.016	0.618	2792	tags=32%, list=7%, signal=35%
377	REACTOME_NONSENSE_MEDIATED_DECAY_NMD_	116	0.29	1.72	0	0.017	0.628	12948	tags=67%, list=34%, signal=102%
378	REACTOME_TRANSCRIPTIONAL_REGULATION_BY_RUNX3	96	0.32	1.72	0	0.017	0.63	10999	tags=48%, list=29%, signal=67%
379	REACTOME_GLYCOSPHINGOLIPID_METABOLISM	45	0.37	1.72	0	0.017	0.632	7960	tags=44%, list=21%, signal=56%
380	REACTOME_RECRUITMENT_OF_NUMA_TO_MITOTIC_CENTROSOMES	95	0.32	1.72	0	0.017	0.635	10145	tags=43%, list=27%, signal=59%
381	REACTOME_SELENOAMINO_ACID_METABOLISM	118	0.31	1.72	0	0.017	0.643	12752	tags=69%, list=33%, signal=104%
382	REACTOME_ANTI_INFLAMMATORY_RESPONSE_FAVOURING_LEISHMANIA_PARASITE_INFECTION	223	0.28	1.71	0	0.017	0.646	7803	tags=44%, list=20%, signal=55%
383	REACTOME_METABOLISM_OF_NITRIC_OXIDE_NOS3_ACTIVATION_AND_REGULATION	15	0.5	1.71	0.016	0.018	0.665	9988	tags=60%, list=26%, signal=81%
384	REACTOME_ONCOGENIC_MAPK_SIGNALING	82	0.32	1.7	0	0.018	0.665	4974	tags=32%, list=13%, signal=36%
385	REACTOME_METABOLISM_OF_COFACTORS	19	0.47	1.7	0.024	0.018	0.671	7264	tags=53%, list=19%, signal=65%
386	REACTOME_TRANSCRIPTIONAL_REGULATION_BY_RUNX2	120	0.29	1.7	0	0.018	0.672	10720	tags=46%, list=28%, signal=64%
387	REACTOME_ASSEMBLY_OF_THE_HIV_VIRION	16	0.48	1.7	0.013	0.018	0.673	12536	tags=75%, list=33%, signal=112%
388	REACTOME_EXTRA_NUCLEAR_ESTROGEN_SIGNALING	75	0.33	1.7	0	0.019	0.677	7318	tags=36%, list=19%, signal=44%
389	REACTOME_TP53_REGULATES_TRANSCRIPTION_OF_ADDITIONAL_CELL_CYCLE_GENES_WHOSE_EXACT_ROLE_IN_THE_P53_PATHWAY_REMAIN_UNCERTAIN	21	0.46	1.7	0.014	0.019	0.679	9097	tags=43%, list=24%, signal=56%
390	REACTOME_CONSTITUTIVE_SIGNALING_BY_EGFRVIII	15	0.49	1.7	0.009	0.019	0.683	12584	tags=60%, list=33%, signal=90%
391	REACTOME_DOWNSTREAM_SIGNAL_TRANSDUCTION	29	0.39	1.7	0.006	0.019	0.683	5271	tags=28%, list=14%, signal=32%
392	REACTOME_ASSEMBLY_OF_THE_PRE_REPLICATIVE_COMPLEX	68	0.33	1.69	0	0.019	0.689	10720	tags=47%, list=28%, signal=65%
393	REACTOME_REGULATION_OF_PYRUVATE_DEHYDROGENASE_PDH_COMPLEX	16	0.47	1.69	0.019	0.019	0.694	7302	tags=56%, list=19%, signal=70%
394	REACTOME_NUCLEAR_SIGNALING_BY_ERBB4	32	0.4	1.69	0	0.019	0.695	8459	tags=59%, list=22%, signal=76%
395	REACTOME_NUCLEOTIDE_SALVAGE	23	0.45	1.69	0.014	0.019	0.696	2892	tags=26%, list=8%, signal=28%
396	REACTOME_TRANSCRIPTION_OF_E2F_TARGETS_UNDER_NEGATIVE_CONTROL_BY_DREAM_COMPLEX	19	0.45	1.69	0.014	0.019	0.698	2700	tags=26%, list=7%, signal=28%
397	REACTOME_CROSS_PRESENTATION_OF_SOLUBLE_EXOGENOUS_ANTIGENS_ENDOSOMES_	50	0.35	1.69	0	0.019	0.699	10720	tags=48%, list=28%, signal=67%
398	REACTOME_ANTIGEN_PROCESSING_UBIQUITINATION_PROTEASOME_DEGRADATION	308	0.29	1.69	0	0.02	0.711	8498	tags=34%, list=22%, signal=44%
399	REACTOME_SIGNALING_BY_EGFR	50	0.35	1.69	0.008	0.02	0.711	8416	tags=36%, list=22%, signal=46%
400	REACTOME_DISEASES_ASSOCIATED_WITH_GLYCOSYLATION_PRECURSOR_BIOSYNTHESIS	18	0.45	1.69	0.014	0.02	0.711	10881	tags=61%, list=29%, signal=85%
401	REACTOME_INFLUENZA_INFECTION	157	0.27	1.69	0	0.02	0.711	12752	tags=63%, list=33%, signal=94%
402	REACTOME_CHEMOKINE_RECEPTORS_BIND_CHEMOKINES	56	0.35	1.68	0.01	0.02	0.717	8061	tags=46%, list=21%, signal=59%
403	REACTOME_TP53_REGULATES_TRANSCRIPTION_OF_CELL_CYCLE_GENES	49	0.36	1.68	0.008	0.02	0.724	9097	tags=45%, list=24%, signal=59%
404	REACTOME_METABOLISM_OF_STEROIDS	151	0.28	1.67	0	0.021	0.753	4369	tags=26%, list=11%, signal=29%
405	REACTOME_SIGNALING_BY_EGFR_IN_CANCER	25	0.42	1.67	0.016	0.021	0.754	10694	tags=48%, list=28%, signal=67%
406	REACTOME_TRANSCRIPTION_OF_E2F_TARGETS_UNDER_NEGATIVE_CONTROL_BY_P107_RBL1_AND_P130_RBL2_IN_COMPLEX_WITH_HDAC1	16	0.49	1.67	0.009	0.022	0.76	8556	tags=50%, list=22%, signal=64%
407	REACTOME_RESOLUTION_OF_D_LOOP_STRUCTURES_THROUGH_SYNTHESIS_DEPENDENT_STRAND_ANNEALING_SDSA_	26	0.41	1.67	0.026	0.022	0.768	4311	tags=31%, list=11%, signal=35%
408	REACTOME_REGULATION_OF_EXPRESSION_OF_SLITS_AND_ROBOS	172	0.28	1.67	0	0.022	0.774	12752	tags=62%, list=33%, signal=93%
409	REACTOME_HEDGEHOG_ON_STATE	86	0.31	1.66	0	0.023	0.781	10834	tags=47%, list=28%, signal=65%
410	REACTOME_REGULATION_OF_MRNA_STABILITY_BY_PROTEINS_THAT_BIND_AU_RICH_ELEMENTS	87	0.31	1.66	0	0.023	0.782	10720	tags=47%, list=28%, signal=65%
411	REACTOME_COPI_DEPENDENT_GOLGI_TO_ER_RETROGRADE_TRAFFIC	100	0.3	1.66	0	0.023	0.783	8352	tags=42%, list=22%, signal=54%
412	REACTOME_INTERLEUKIN_4_AND_INTERLEUKIN_13_SIGNALING	111	0.3	1.66	0	0.023	0.792	7516	tags=35%, list=20%, signal=44%
413	REACTOME_ORC1_REMOVAL_FROM_CHROMATIN	71	0.32	1.66	0	0.023	0.794	10720	tags=49%, list=28%, signal=68%
414	REACTOME_G0_AND_EARLY_G1	27	0.4	1.66	0.016	0.023	0.794	2865	tags=30%, list=8%, signal=32%
415	REACTOME_INTERLEUKIN_1_FAMILY_SIGNALING	139	0.27	1.65	0	0.023	0.794	10780	tags=46%, list=28%, signal=64%
416	REACTOME_CELLULAR_RESPONSE_TO_HYPOXIA	75	0.31	1.65	0	0.023	0.795	10999	tags=49%, list=29%, signal=69%
417	REACTOME_SIGNALING_BY_NTRK3_TRKC_	17	0.45	1.65	0.024	0.023	0.798	12584	tags=65%, list=33%, signal=97%
418	REACTOME_LDL_CLEARANCE	19	0.44	1.65	0.013	0.024	0.799	11418	tags=68%, list=30%, signal=98%
419	REACTOME_DNA_DAMAGE_RECOGNITION_IN_GG_NER	38	0.37	1.65	0.006	0.024	0.811	11525	tags=55%, list=30%, signal=79%
420	REACTOME_SIGNALING_BY_HEDGEHOG	150	0.27	1.65	0	0.024	0.812	9380	tags=39%, list=25%, signal=51%
421	REACTOME_CELLULAR_RESPONSE_TO_HEAT_STRESS	101	0.29	1.65	0	0.024	0.814	8991	tags=39%, list=24%, signal=50%
422	REACTOME_ACTIVATION_OF_THE_PRE_REPLICATIVE_COMPLEX	33	0.39	1.65	0.007	0.024	0.814	4949	tags=30%, list=13%, signal=35%
423	REACTOME_TP53_REGULATES_TRANSCRIPTION_OF_GENES_INVOLVED_IN_G2_CELL_CYCLE_ARREST	18	0.46	1.64	0.022	0.024	0.814	10999	tags=61%, list=29%, signal=86%
424	REACTOME_CD28_CO_STIMULATION	33	0.38	1.64	0.008	0.025	0.818	8998	tags=42%, list=24%, signal=55%
425	REACTOME_RECOGNITION_OF_DNA_DAMAGE_BY_PCNA_CONTAINING_REPLICATION_COMPLEX	30	0.38	1.64	0.006	0.025	0.819	10791	tags=63%, list=28%, signal=88%
426	REACTOME_FORMATION_OF_SENESCENCE_ASSOCIATED_HETEROCHROMATIN_FOCI_SAHF_	17	0.45	1.64	0.018	0.025	0.819	5149	tags=35%, list=14%, signal=41%
427	REACTOME_LATE_ENDOSOMAL_MICROAUTOPHAGY	34	0.38	1.64	0	0.025	0.822	10694	tags=62%, list=28%, signal=86%
428	REACTOME_DNA_DAMAGE_BYPASS	48	0.34	1.64	0	0.025	0.823	10791	tags=54%, list=28%, signal=75%
429	REACTOME_REGULATION_OF_PTEN_STABILITY_AND_ACTIVITY	69	0.34	1.64	0	0.025	0.824	10720	tags=48%, list=28%, signal=66%
430	REACTOME_SEMA4D_IN_SEMAPHORIN_SIGNALING	24	0.4	1.64	0	0.025	0.824	10982	tags=54%, list=29%, signal=76%
431	REACTOME_SIGNALING_BY_NOTCH1_HD_DOMAIN_MUTANTS_IN_CANCER	15	0.47	1.64	0.032	0.025	0.827	12216	tags=67%, list=32%, signal=98%
432	REACTOME_REGULATION_OF_KIT_SIGNALING	16	0.46	1.63	0.035	0.026	0.828	4566	tags=31%, list=12%, signal=35%
433	REACTOME_NICOTINAMIDE_SALVAGING	19	0.43	1.63	0.02	0.026	0.83	2792	tags=37%, list=7%, signal=40%
434	REACTOME_INFECTION_WITH_MYCOBACTERIUM_TUBERCULOSIS	27	0.4	1.63	0.033	0.026	0.836	6347	tags=41%, list=17%, signal=49%
435	REACTOME_RAP1_SIGNALLING	16	0.47	1.63	0.038	0.026	0.836	9711	tags=63%, list=25%, signal=84%
436	REACTOME_ANTIVIRAL_MECHANISM_BY_IFN_STIMULATED_GENES	82	0.31	1.63	0	0.027	0.84	10904	tags=50%, list=29%, signal=70%
437	REACTOME_SCAVENGING_BY_CLASS_A_RECEPTORS	19	0.44	1.63	0.034	0.027	0.842	7502	tags=47%, list=20%, signal=59%
438	REACTOME_INSERTION_OF_TAIL_ANCHORED_PROTEINS_INTO_THE_ENDOPLASMIC_RETICULUM_MEMBRANE	22	0.42	1.62	0.021	0.027	0.842	7562	tags=36%, list=20%, signal=45%
439	REACTOME_INITIATION_OF_NUCLEAR_ENVELOPE_NE_REFORMATION	19	0.44	1.62	0.004	0.027	0.842	9044	tags=53%, list=24%, signal=69%
440	REACTOME_POLYMERASE_SWITCHING_ON_THE_C_STRAND_OF_THE_TELOMERE	26	0.4	1.62	0.019	0.027	0.851	10791	tags=54%, list=28%, signal=75%
441	REACTOME_NOTCH_HLH_TRANSCRIPTION_PATHWAY	28	0.39	1.62	0.017	0.027	0.851	7719	tags=36%, list=20%, signal=45%
442	REACTOME_REGULATION_OF_HSF1_MEDIATED_HEAT_SHOCK_RESPONSE	82	0.3	1.62	0	0.028	0.853	8991	tags=39%, list=24%, signal=51%
443	REACTOME_EGFR_DOWNREGULATION	31	0.38	1.62	0.011	0.028	0.856	8416	tags=42%, list=22%, signal=54%
444	REACTOME_TERMINATION_OF_TRANSLESION_DNA_SYNTHESIS	32	0.37	1.61	0	0.028	0.861	10791	tags=59%, list=28%, signal=83%
445	REACTOME_HEDGEHOG_LIGAND_BIOGENESIS	65	0.32	1.61	0	0.028	0.864	10720	tags=51%, list=28%, signal=71%
446	REACTOME_SIGNALING_BY_ERBB4	58	0.32	1.61	0.02	0.029	0.868	8459	tags=47%, list=22%, signal=60%
447	REACTOME_HSF1_DEPENDENT_TRANSACTIVATION	38	0.37	1.61	0.007	0.029	0.873	9430	tags=53%, list=25%, signal=70%
448	REACTOME_MTORC1_MEDIATED_SIGNALLING	23	0.42	1.6	0.032	0.03	0.88	9208	tags=48%, list=24%, signal=63%
449	REACTOME_OTHER_INTERLEUKIN_SIGNALING	24	0.41	1.6	0.025	0.03	0.881	10374	tags=63%, list=27%, signal=86%
450	REACTOME_SMAD2_SMAD3_SMAD4_HETEROTRIMER_REGULATES_TRANSCRIPTION	32	0.37	1.6	0.039	0.03	0.885	8416	tags=41%, list=22%, signal=52%
451	REACTOME_HDR_THROUGH_HOMOLOGOUS_RECOMBINATION_HRR_	67	0.32	1.6	0	0.031	0.889	10791	tags=48%, list=28%, signal=67%
452	REACTOME_HSP90_CHAPERONE_CYCLE_FOR_STEROID_HORMONE_RECEPTORS_SHR_	57	0.31	1.6	0	0.031	0.889	8912	tags=44%, list=23%, signal=57%
453	REACTOME_EUKARYOTIC_TRANSLATION_INITIATION	120	0.28	1.6	0	0.031	0.89	12948	tags=68%, list=34%, signal=102%
454	REACTOME_SUMOYLATION_OF_TRANSCRIPTION_FACTORS	20	0.42	1.59	0.015	0.031	0.89	9608	tags=40%, list=25%, signal=53%
455	REACTOME_G1_S_SPECIFIC_TRANSCRIPTION	29	0.38	1.59	0.019	0.031	0.89	2776	tags=24%, list=7%, signal=26%
456	REACTOME_SIGNAL_AMPLIFICATION	33	0.38	1.59	0.013	0.031	0.891	7337	tags=45%, list=19%, signal=56%
457	REACTOME_PROCESSING_OF_SMDT1	16	0.45	1.59	0.027	0.031	0.894	6962	tags=44%, list=18%, signal=54%
458	REACTOME_TP53_REGULATES_TRANSCRIPTION_OF_DNA_REPAIR_GENES	62	0.31	1.59	0.02	0.032	0.898	11389	tags=47%, list=30%, signal=67%
459	REACTOME_ACTIVATION_OF_ATR_IN_RESPONSE_TO_REPLICATION_STRESS	37	0.36	1.59	0.013	0.032	0.901	6922	tags=32%, list=18%, signal=40%
460	REACTOME_REGULATION_OF_PTEN_GENE_TRANSCRIPTION	61	0.31	1.58	0	0.033	0.904	7990	tags=34%, list=21%, signal=43%
461	REACTOME_OPIOID_SIGNALLING	90	0.31	1.58	0	0.033	0.911	7725	tags=36%, list=20%, signal=44%
462	REACTOME_KERATAN_SULFATE_KERATIN_METABOLISM	34	0.36	1.58	0.025	0.033	0.911	6885	tags=32%, list=18%, signal=39%
463	REACTOME_REGULATION_OF_TP53_ACTIVITY_THROUGH_PHOSPHORYLATION	92	0.28	1.58	0	0.033	0.914	6287	tags=33%, list=16%, signal=39%
464	REACTOME_NR1H3_NR1H2_REGULATE_GENE_EXPRESSION_LINKED_TO_CHOLESTEROL_TRANSPORT_AND_EFFLUX	37	0.35	1.58	0.013	0.033	0.914	9429	tags=46%, list=25%, signal=61%
465	REACTOME_GROWTH_HORMONE_RECEPTOR_SIGNALING	24	0.4	1.58	0.018	0.033	0.915	4864	tags=29%, list=13%, signal=33%
466	REACTOME_CONSTITUTIVE_SIGNALING_BY_AKT1_E17K_IN_CANCER	26	0.39	1.58	0.016	0.034	0.919	9502	tags=42%, list=25%, signal=56%
467	REACTOME_CA2_PATHWAY	62	0.33	1.57	0	0.034	0.921	7825	tags=39%, list=21%, signal=49%
468	REACTOME_CHAPERONE_MEDIATED_AUTOPHAGY	22	0.4	1.57	0.027	0.034	0.922	10694	tags=77%, list=28%, signal=107%
469	REACTOME_REGULATION_OF_RUNX1_EXPRESSION_AND_ACTIVITY	17	0.44	1.57	0.037	0.035	0.926	9500	tags=53%, list=25%, signal=70%
470	REACTOME_METABOLISM_OF_VITAMINS_AND_COFACTORS	189	0.27	1.57	0	0.035	0.93	4327	tags=23%, list=11%, signal=26%
471	REACTOME_DUAL_INCISION_IN_TC_NER	65	0.31	1.57	0.013	0.035	0.932	11389	tags=55%, list=30%, signal=79%
472	REACTOME_TRANSFERRIN_ENDOCYTOSIS_AND_RECYCLING	31	0.36	1.57	0.007	0.035	0.933	8727	tags=58%, list=23%, signal=75%
473	REACTOME_LISTERIA_MONOCYTOGENES_ENTRY_INTO_HOST_CELLS	20	0.41	1.57	0.018	0.035	0.933	8451	tags=50%, list=22%, signal=64%
474	REACTOME_MAPK_TARGETS_NUCLEAR_EVENTS_MEDIATED_BY_MAP_KINASES	31	0.38	1.57	0.007	0.035	0.934	8018	tags=35%, list=21%, signal=45%
475	REACTOME_SIGNALING_BY_NTRKS	134	0.27	1.56	0	0.036	0.938	7526	tags=28%, list=20%, signal=35%
476	REACTOME_GAP_FILLING_DNA_REPAIR_SYNTHESIS_AND_LIGATION_IN_GG_NER	25	0.39	1.56	0.018	0.036	0.94	10791	tags=68%, list=28%, signal=95%
477	REACTOME_METABOLISM_OF_WATER_SOLUBLE_VITAMINS_AND_COFACTORS	123	0.28	1.56	0	0.036	0.942	4295	tags=25%, list=11%, signal=28%
478	REACTOME_MITOCHONDRIAL_TRANSLATION	96	0.28	1.56	0	0.037	0.946	10058	tags=38%, list=26%, signal=51%
479	REACTOME_EPHB_MEDIATED_FORWARD_SIGNALING	42	0.34	1.55	0.024	0.038	0.948	8479	tags=43%, list=22%, signal=55%
480	REACTOME_GLUTATHIONE_CONJUGATION	35	0.35	1.55	0.021	0.038	0.949	3202	tags=29%, list=8%, signal=31%
481	REACTOME_SIGNALING_BY_ERBB2_ECD_MUTANTS	16	0.45	1.55	0.048	0.039	0.955	12584	tags=56%, list=33%, signal=84%
482	REACTOME_INTRACELLULAR_SIGNALING_BY_SECOND_MESSENGERS	304	0.24	1.54	0	0.039	0.957	9516	tags=37%, list=25%, signal=49%
483	REACTOME_SUMOYLATION_OF_TRANSCRIPTION_COFACTORS	43	0.34	1.54	0	0.04	0.958	9423	tags=40%, list=25%, signal=52%
484	REACTOME_PCP_CE_PATHWAY	92	0.28	1.54	0	0.04	0.961	11418	tags=47%, list=30%, signal=67%
485	REACTOME_RESPONSE_TO_ELEVATED_PLATELET_CYTOSOLIC_CA2_	132	0.26	1.54	0	0.041	0.963	10625	tags=48%, list=28%, signal=66%
486	REACTOME_FORMATION_OF_TC_NER_PRE_INCISION_COMPLEX	53	0.31	1.54	0.009	0.041	0.963	11525	tags=57%, list=30%, signal=81%
487	REACTOME_DEFECTS_IN_VITAMIN_AND_COFACTOR_METABOLISM	22	0.39	1.53	0.041	0.042	0.968	7876	tags=41%, list=21%, signal=52%
488	REACTOME_TCF_DEPENDENT_SIGNALING_IN_RESPONSE_TO_WNT	232	0.24	1.53	0	0.043	0.968	11405	tags=46%, list=30%, signal=65%
489	REACTOME_NUCLEAR_EVENTS_KINASE_AND_TRANSCRIPTION_FACTOR_ACTIVATION_	61	0.3	1.53	0.033	0.043	0.968	7526	tags=33%, list=20%, signal=41%
490	REACTOME_EPHRIN_SIGNALING	19	0.41	1.52	0.034	0.044	0.974	7785	tags=42%, list=20%, signal=53%
491	REACTOME_SYNTHESIS_OF_IP3_AND_IP4_IN_THE_CYTOSOL	26	0.37	1.51	0.032	0.047	0.976	9988	tags=50%, list=26%, signal=68%
492	REACTOME_GENE_SILENCING_BY_RNA	136	0.26	1.51	0	0.047	0.976	7839	tags=36%, list=21%, signal=45%
493	REACTOME_SEMA3A_PAK_DEPENDENT_AXON_REPULSION	16	0.43	1.51	0.039	0.048	0.979	10599	tags=56%, list=28
NEGATIVE ENRICHMENT
	GS	size	ES	NES	Nom p-val	FDR q-val	FWER p-val	Rank at MAX	leading edge
1	REACTOME_OLFACTORY_SIGNALING_PATHWAY	393	-0.58	-2.45	0	0	0	10887	tags=67%, list=29%, signal=93%
2	REACTOME_KERATINIZATION	214	-0.48	-1.97	0	0.002	0.052	12027	tags=58%, list=32%, signal=84%
3	REACTOME_FORMATION_OF_THE_CORNIFIED_ENVELOPE	128	-0.47	-1.87	0	0.006	0.204	11662	tags=58%, list=31%, signal=83%
4	REACTOME_DEFECTIVE_GALNT3_CAUSES_FAMILIAL_HYPERPHOSPHATEMIC_TUMORAL_CALCINOSIS_HFTC_	16	-0.63	-1.77	0.004	0.022	0.576	7923	tags=69%, list=21%, signal=87%
5	REACTOME_METABOLISM_OF_AMINE_DERIVED_HORMONES	18	-0.6	-1.73	0.006	0.035	0.786	12671	tags=78%, list=33%,

## Sheet: High vs Control
POSITIVE ENRICHMENT
	GS	size	ES	NES	Nom p-val	FDR q-val	FWER p-val	Rank at MAX	leading edge
1	REACTOME_TRAF6_MEDIATED_INDUCTION_OF_TAK1_COMPLEX_WITHIN_TLR4_COMPLEX	16	0.83	2.43	0	0	0	2284	tags=44%, list=6%, signal=47%
2	REACTOME_NUCLEOTIDE_BINDING_DOMAIN_LEUCINE_RICH_REPEAT_CONTAINING_RECEPTOR_NLR_SIGNALING_PATHWAYS	54	0.59	2.32	0	0	0	7651	tags=50%, list=20%, signal=62%
3	REACTOME_ANTIGEN_PROCESSING_CROSS_PRESENTATION	98	0.49	2.17	0	0.002	0.003	9804	tags=43%, list=26%, signal=58%
4	REACTOME_CLEC7A_DECTIN_1_SIGNALING	100	0.49	2.15	0	0.002	0.004	9493	tags=40%, list=25%, signal=53%
5	REACTOME_ANTIGEN_PRESENTATION:_FOLDING_ASSEMBLY_AND_PEPTIDE_LOADING_OF_CLASS_I_MHC	25	0.64	2.12	0	0.003	0.009	6629	tags=52%, list=17%, signal=63%
6	REACTOME_REGULATION_OF_TLR_BY_ENDOGENOUS_LIGAND	19	0.7	2.12	0	0.003	0.009	4419	tags=47%, list=12%, signal=54%
7	REACTOME_NOD1_2_SIGNALING_PATHWAY	35	0.59	2.09	0	0.004	0.015	6467	tags=46%, list=17%, signal=55%
8	REACTOME_TNFR1_INDUCED_NFKAPPAB_SIGNALING_PATHWAY	30	0.59	2.05	0	0.007	0.035	6369	tags=37%, list=17%, signal=44%
9	REACTOME_PEROXISOMAL_PROTEIN_IMPORT	62	0.5	2.03	0	0.009	0.047	7975	tags=35%, list=21%, signal=45%
10	REACTOME_NEUTROPHIL_DEGRANULATION	471	0.38	2.02	0	0.01	0.057	9495	tags=38%, list=25%, signal=50%
11	REACTOME_GLYOXYLATE_METABOLISM_AND_GLYCINE_DEGRADATION	31	0.58	2.02	0	0.009	0.06	8731	tags=48%, list=23%, signal=63%
12	REACTOME_TAK1_ACTIVATES_NFKB_BY_PHOSPHORYLATION_AND_ACTIVATION_OF_IKKS_COMPLEX	32	0.57	2.02	0	0.009	0.061	7651	tags=41%, list=20%, signal=51%
13	REACTOME_BRANCHED_CHAIN_AMINO_ACID_CATABOLISM	19	0.65	2.01	0	0.01	0.074	5619	tags=53%, list=15%, signal=62%
14	REACTOME_INFLAMMASOMES	20	0.66	2.01	0	0.01	0.078	7651	tags=60%, list=20%, signal=75%
15	REACTOME_METABOLIC_DISORDERS_OF_BIOLOGICAL_OXIDATION_ENZYMES	36	0.55	2	0	0.01	0.085	12113	tags=64%, list=32%, signal=94%
16	REACTOME_C_TYPE_LECTIN_RECEPTORS_CLRS	140	0.43	1.99	0	0.01	0.094	11799	tags=45%, list=31%, signal=65%
17	REACTOME_REGULATION_OF_TNFR1_SIGNALING	33	0.56	1.99	0	0.01	0.096	6720	tags=39%, list=18%, signal=48%
18	REACTOME_ACTIVATED_TAK1_MEDIATES_P38_MAPK_ACTIVATION	23	0.61	1.98	0	0.01	0.103	2284	tags=26%, list=6%, signal=28%
19	REACTOME_TNF_SIGNALING	43	0.53	1.98	0	0.01	0.106	6720	tags=42%, list=18%, signal=51%
20	REACTOME_CYTOCHROME_P450_ARRANGED_BY_SUBSTRATE_TYPE	65	0.48	1.98	0	0.01	0.117	9746	tags=51%, list=26%, signal=68%
21	REACTOME_IKK_COMPLEX_RECRUITMENT_MEDIATED_BY_RIP1	23	0.62	1.96	0	0.011	0.13	6369	tags=43%, list=17%, signal=52%
22	REACTOME_INTERLEUKIN_10_SIGNALING	45	0.52	1.94	0	0.014	0.168	6016	tags=44%, list=16%, signal=53%
23	REACTOME_TCR_SIGNALING	120	0.43	1.93	0	0.016	0.191	9493	tags=38%, list=25%, signal=50%
24	REACTOME_DISEASES_OF_IMMUNE_SYSTEM	24	0.58	1.93	0.002	0.015	0.194	8417	tags=67%, list=22%, signal=86%
25	REACTOME_DEUBIQUITINATION	244	0.38	1.93	0	0.015	0.201	9010	tags=33%, list=24%, signal=43%
26	REACTOME_N_GLYCAN_TRIMMING_IN_THE_ER_AND_CALNEXIN_CALRETICULIN_CYCLE	34	0.54	1.93	0	0.015	0.208	9804	tags=50%, list=26%, signal=67%
27	REACTOME_THE_CITRIC_ACID_TCA_CYCLE_AND_RESPIRATORY_ELECTRON_TRANSPORT	173	0.4	1.92	0	0.016	0.222	13799	tags=51%, list=36%, signal=79%
28	REACTOME_UB_SPECIFIC_PROCESSING_PROTEASES	167	0.4	1.91	0	0.017	0.238	11129	tags=40%, list=29%, signal=56%
29	REACTOME_CLASS_I_MHC_MEDIATED_ANTIGEN_PROCESSING_PRESENTATION	365	0.36	1.91	0	0.016	0.24	9512	tags=36%, list=25%, signal=47%
30	REACTOME_APC_C:CDC20_MEDIATED_DEGRADATION_OF_CYCLIN_B	23	0.6	1.91	0	0.016	0.244	12470	tags=61%, list=33%, signal=90%
31	REACTOME_TOLL_LIKE_RECEPTOR_CASCADES	153	0.41	1.9	0	0.016	0.254	11081	tags=46%, list=29%, signal=64%
32	REACTOME_CALNEXIN_CALRETICULIN_CYCLE	25	0.58	1.89	0	0.018	0.284	10990	tags=52%, list=29%, signal=73%
33	REACTOME_PHASE_2_PLATEAU_PHASE	27	0.57	1.89	0	0.018	0.292	6874	tags=37%, list=18%, signal=45%
34	REACTOME_TOLL_LIKE_RECEPTOR_TLR1:TLR2_CASCADE	97	0.42	1.88	0	0.018	0.3	8601	tags=37%, list=23%, signal=48%
35	REACTOME_RAB_GEFS_EXCHANGE_GTP_FOR_GDP_ON_RABS	88	0.44	1.88	0	0.019	0.32	9785	tags=43%, list=26%, signal=58%
36	REACTOME_THE_NLRP3_INFLAMMASOME	15	0.65	1.87	0	0.019	0.329	7651	tags=60%, list=20%, signal=75%
37	REACTOME_JNK_C_JUN_KINASES_PHOSPHORYLATION_AND_ACTIVATION_MEDIATED_BY_ACTIVATED_HUMAN_TAK1	22	0.59	1.87	0	0.018	0.33	6270	tags=36%, list=16%, signal=43%
38	REACTOME_INTERFERON_GAMMA_SIGNALING	90	0.43	1.87	0	0.019	0.352	10698	tags=43%, list=28%, signal=60%
39	REACTOME_TOLL_LIKE_RECEPTOR_4_TLR4_CASCADE	127	0.41	1.86	0	0.019	0.357	11081	tags=46%, list=29%, signal=64%
40	REACTOME_PHOSPHORYLATION_OF_THE_APC_C	19	0.6	1.85	0	0.023	0.421	13923	tags=79%, list=37%, signal=124%
41	REACTOME_CONVERSION_FROM_APC_C:CDC20_TO_APC_C:CDH1_IN_LATE_ANAPHASE	19	0.59	1.85	0.004	0.023	0.431	13779	tags=74%, list=36%, signal=115%
42	REACTOME_PI_METABOLISM	84	0.43	1.84	0	0.025	0.462	9045	tags=40%, list=24%, signal=53%
43	REACTOME_RESPIRATORY_ELECTRON_TRANSPORT_ATP_SYNTHESIS_BY_CHEMIOSMOTIC_COUPLING_AND_HEAT_PRODUCTION_BY_UNCOUPLING_PROTEINS	122	0.4	1.83	0	0.025	0.468	13799	tags=50%, list=36%, signal=78%
44	REACTOME_CHOLESTEROL_BIOSYNTHESIS	25	0.56	1.83	0.002	0.025	0.471	6724	tags=52%, list=18%, signal=63%
45	REACTOME_DEATH_RECEPTOR_SIGNALLING	141	0.39	1.83	0	0.025	0.472	8601	tags=36%, list=23%, signal=47%
46	REACTOME_ACTIVATION_OF_NF_KAPPAB_IN_B_CELLS	67	0.45	1.83	0	0.024	0.472	11799	tags=43%, list=31%, signal=63%
47	REACTOME_MACROAUTOPHAGY	89	0.42	1.82	0	0.025	0.501	6654	tags=28%, list=17%, signal=34%
48	REACTOME_REGULATION_OF_MITOTIC_CELL_CYCLE	86	0.42	1.82	0	0.027	0.534	13923	tags=50%, list=37%, signal=79%
49	REACTOME_REGULATION_OF_CHOLESTEROL_BIOSYNTHESIS_BY_SREBP_SREBF	55	0.46	1.82	0	0.027	0.534	7108	tags=40%, list=19%, signal=49%
50	REACTOME_PROTEIN_LOCALIZATION	160	0.39	1.81	0	0.028	0.554	7631	tags=26%, list=20%, signal=33%
51	REACTOME_DOWNSTREAM_TCR_SIGNALING	99	0.42	1.81	0	0.027	0.556	9493	tags=36%, list=25%, signal=48%
52	REACTOME_TICAM1_RIP1_MEDIATED_IKK_COMPLEX_RECRUITMENT	19	0.6	1.81	0.002	0.027	0.557	6369	tags=42%, list=17%, signal=51%
53	REACTOME_CELL_CYCLE_CHECKPOINTS	257	0.36	1.8	0	0.028	0.577	13249	tags=47%, list=35%, signal=71%
54	REACTOME_CLASS_I_PEROXISOMAL_MEMBRANE_PROTEIN_IMPORT	20	0.57	1.79	0	0.03	0.604	7631	tags=50%, list=20%, signal=62%
55	REACTOME_ACTIVATION_OF_APC_C_AND_APC_C:CDC20_MEDIATED_DEGRADATION_OF_MITOTIC_PROTEINS	76	0.43	1.79	0	0.031	0.623	12470	tags=45%, list=33%, signal=66%
56	REACTOME_INTERLEUKIN_1_SIGNALING	102	0.4	1.79	0	0.031	0.635	9493	tags=36%, list=25%, signal=48%
57	REACTOME_MITOTIC_SPINDLE_CHECKPOINT	110	0.4	1.79	0	0.031	0.64	12668	tags=53%, list=33%, signal=79%
58	REACTOME_RESPIRATORY_ELECTRON_TRANSPORT	99	0.41	1.79	0	0.03	0.643	10045	tags=36%, list=26%, signal=49%
59	REACTOME_RAB_REGULATION_OF_TRAFFICKING	120	0.39	1.78	0	0.031	0.651	7000	tags=31%, list=18%, signal=38%
60	REACTOME_CDK_MEDIATED_PHOSPHORYLATION_AND_REMOVAL_OF_CDC6	72	0.43	1.78	0	0.03	0.652	13851	tags=49%, list=36%, signal=76%
61	REACTOME_RAB_GERANYLGERANYLATION	64	0.44	1.78	0	0.03	0.654	7828	tags=41%, list=21%, signal=51%
62	REACTOME_SIGNALING_BY_RHO_GTPASES	391	0.34	1.78	0	0.03	0.657	10680	tags=40%, list=28%, signal=55%
63	REACTOME_CARGO_CONCENTRATION_IN_THE_ER	33	0.5	1.78	0.002	0.031	0.677	5803	tags=39%, list=15%, signal=46%
64	REACTOME_ENERGY_DEPENDENT_REGULATION_OF_MTOR_BY_LKB1_AMPK	28	0.53	1.77	0.004	0.031	0.679	6654	tags=43%, list=17%, signal=52%
65	REACTOME_TOLL_LIKE_RECEPTOR_9_TLR9_CASCADE	95	0.41	1.77	0	0.032	0.702	8601	tags=34%, list=23%, signal=43%
66	REACTOME_FOXO_MEDIATED_TRANSCRIPTION_OF_CELL_CYCLE_GENES	17	0.6	1.77	0.006	0.032	0.705	10360	tags=59%, list=27%, signal=81%
67	REACTOME_RHO_GTPASES_ACTIVATE_WASPS_AND_WAVES	36	0.5	1.76	0.005	0.033	0.725	10412	tags=56%, list=27%, signal=76%
68	REACTOME_FATTY_ACIDS	15	0.61	1.76	0.002	0.033	0.729	9746	tags=67%, list=26%, signal=90%
69	REACTOME_APC_CDC20_MEDIATED_DEGRADATION_OF_NEK2A	25	0.54	1.76	0.005	0.033	0.74	12470	tags=56%, list=33%, signal=83%
70	REACTOME_DOWNSTREAM_SIGNALING_EVENTS_OF_B_CELL_RECEPTOR_BCR	81	0.41	1.76	0	0.033	0.741	11799	tags=41%, list=31%, signal=59%
71	REACTOME_CITRIC_ACID_CYCLE_TCA_CYCLE	22	0.57	1.75	0.004	0.034	0.755	6568	tags=41%, list=17%, signal=49%
72	REACTOME_ASPARAGINE_N_LINKED_GLYCOSYLATION	303	0.34	1.75	0	0.034	0.762	9804	tags=36%, list=26%, signal=48%
73	REACTOME_SIGNAL_REGULATORY_PROTEIN_FAMILY_INTERACTIONS	16	0.61	1.75	0.002	0.034	0.766	10337	tags=69%, list=27%, signal=94%
74	REACTOME_ER_QUALITY_CONTROL_COMPARTMENT_ERQC	20	0.57	1.75	0.012	0.034	0.766	10990	tags=50%, list=29%, signal=70%
75	REACTOME_TRANSCRIPTIONAL_ACTIVITY_OF_SMAD2_SMAD3:SMAD4_HETEROTRIMER	44	0.47	1.75	0.007	0.034	0.767	7656	tags=36%, list=20%, signal=45%
76	REACTOME_RETROGRADE_TRANSPORT_AT_THE_TRANS_GOLGI_NETWORK	49	0.46	1.75	0	0.033	0.768	9767	tags=45%, list=26%, signal=60%
77	REACTOME_METABOLISM_OF_STEROIDS	149	0.37	1.75	0	0.034	0.779	7269	tags=32%, list=19%, signal=40%
78	REACTOME_PHOSPHOLIPID_METABOLISM	211	0.35	1.75	0	0.034	0.779	8458	tags=34%, list=22%, signal=43%
79	REACTOME_TP53_REGULATES_METABOLIC_GENES	84	0.41	1.75	0.002	0.033	0.779	13599	tags=57%, list=36%, signal=89%
80	REACTOME_FORMATION_OF_INCISION_COMPLEX_IN_GG_NER	43	0.47	1.74	0.004	0.035	0.799	8272	tags=35%, list=22%, signal=45%
81	REACTOME_AUTOPHAGY	108	0.39	1.73	0.002	0.039	0.841	14280	tags=51%, list=37%, signal=81%
82	REACTOME_DISEASES_OF_METABOLISM	104	0.38	1.73	0	0.04	0.844	12113	tags=42%, list=32%, signal=62%
83	REACTOME_NEUROTRANSMITTER_RELEASE_CYCLE	51	0.45	1.72	0.002	0.042	0.86	10594	tags=43%, list=28%, signal=60%
84	REACTOME_CASPASE_ACTIVATION_VIA_DEATH_RECEPTORS_IN_THE_PRESENCE_OF_LIGAND	16	0.6	1.72	0.006	0.042	0.861	6467	tags=50%, list=17%, signal=60%
85	REACTOME_RHO_GTPASE_EFFECTORS	263	0.34	1.71	0	0.043	0.875	10680	tags=40%, list=28%, signal=55%
86	REACTOME_TRANSLOCATION_OF_SLC2A4_GLUT4_TO_THE_PLASMA_MEMBRANE	71	0.41	1.71	0	0.043	0.877	7632	tags=35%, list=20%, signal=44%
87	REACTOME_DETOXIFICATION_OF_REACTIVE_OXYGEN_SPECIES	37	0.48	1.71	0.004	0.043	0.879	13493	tags=59%, list=35%, signal=92%
88	REACTOME_ACTIVATION_OF_IRF3_IRF7_MEDIATED_BY_TBK1_IKK_EPSILON	17	0.59	1.71	0.02	0.043	0.882	2809	tags=24%, list=7%, signal=25%
89	REACTOME_ER_TO_GOLGI_ANTEROGRADE_TRANSPORT	154	0.36	1.71	0	0.044	0.891	7422	tags=29%, list=19%, signal=36%
90	REACTOME_CASPASE_ACTIVATION_VIA_EXTRINSIC_APOPTOTIC_SIGNALLING_PATHWAY	26	0.51	1.7	0.017	0.045	0.896	8656	tags=46%, list=23%, signal=60%
91	REACTOME_FOXO_MEDIATED_TRANSCRIPTION	66	0.42	1.7	0	0.045	0.902	11531	tags=44%, list=30%, signal=63%
92	REACTOME_TNFR2_NON_CANONICAL_NF_KB_PATHWAY	98	0.38	1.7	0	0.045	0.902	9493	tags=35%, list=25%, signal=46%
93	REACTOME_COPII_MEDIATED_VESICLE_TRANSPORT	68	0.42	1.7	0.007	0.045	0.903	5259	tags=31%, list=14%, signal=36%
94	REACTOME_TRIF_TICAM1_MEDIATED_TLR4_SIGNALING	97	0.39	1.7	0.005	0.045	0.905	11081	tags=42%, list=29%, signal=59%
95	REACTOME_ENDOGENOUS_STEROLS	27	0.51	1.69	0.012	0.047	0.917	7269	tags=44%, list=19%, signal=55%
96	REACTOME_TRAF6_MEDIATED_NF_KB_ACTIVATION	24	0.52	1.69	0.004	0.048	0.927	9345	tags=50%, list=25%, signal=66%
97	REACTOME_APC_C:CDH1_MEDIATED_DEGRADATION_OF_CDC20_AND_OTHER_APC_C:CDH1_TARGETED_PROTEINS_IN_LATE_MITOSIS_EARLY_G1	72	0.41	1.69	0	0.047	0.927	13923	tags=49%, list=37%, signal=76%
