# Supplementary material for: Tensile strain and altered synovial tissue metabolism in human knee osteoarthritis
Source: Sci Rep. 2022 Oct 17;12:17367. doi: 10.1038/s41598-022-22459-8 (PMC9576717; doi:10.1038/s41598-022-22459-8)
Supplement: Supplementary file 4 — Supplementary Information 4. [file 41598_2022_22459_MOESM4_ESM.xlsx]

## Sheet: STRETCH_CONT_vs_LOW.NormCounts
Row.names	baseMean	log2FoldChange	lfcSE	stat	pvalue	padj	external_gene_name	CONTROL_1	CONTROL_2	CONTROL_3	CONTROL_4	CONTROL_5	CONTROL_6	LOW_1	LOW_2	LOW_3	LOW_4	LOW_5	LOW_6	CONTROL_1	CONTROL_2	CONTROL_3	CONTROL_4	CONTROL_5	CONTROL_6	LOW_1	LOW_2	LOW_3	LOW_4	LOW_5	LOW_6
ENSG00000248480	1.99482	4.51465	1.26619	3.56554	0.000363108	0.997001	AC093801.2	7.36507	0	4.12077	7.0963	2.2027	3.15296	0	0	0	0	0	0	8.36507	1	5.12077	8.0963	3.2027	4.15296	1	1	1	1	1	1
ENSG00000287831	4.80579	4.27003	1.19957	3.55963	0.000371378	0.997001	AL135926.2	22.0952	1.34364	7.55474	16.2201	0	7.88239	0	0	1.78067	0.79276	0	0	23.0952	2.34364	8.55474	17.2201	1	8.88239	1	1	2.78067	1.79276	1	1
ENSG00000286665	4.01767	3.58644	1.02029	3.51513	0.000439539	0.997001	AP000648.9	5.89205	2.68728	3.43397	12.1651	11.0135	9.45887	0	0	3.56134	0	0	0	6.89205	3.68728	4.43397	13.1651	12.0135	10.4589	1	1	4.56134	1	1	1
ENSG00000157168	68.4106	1.73104	0.49329	3.50918	0.000449499	0.997001	NRG1	162.031	28.2164	183.374	99.3481	90.3106	68.5768	12.5811	22.1536	81.0204	22.99	18.8616	31.4626	163.031	29.2164	184.374	100.348	91.3106	69.5768	13.5811	23.1536	82.0204	23.99	19.8616	32.4626
ENSG00000157060	3.77538	3.48048	1.00423	3.46583	0.000528594	0.997001	SHCBP1L	11.7841	4.03091	6.86794	6.08254	1.10135	11.8236	0	0	2.671	0	0.943081	0	12.7841	5.03091	7.86794	7.08254	2.10135	12.8236	1	1	3.671	1	1.94308	1
ENSG00000173702	12.4318	2.89954	0.843023	3.43945	0.000582893	0.997001	MUC13	42.7174	6.71819	4.80756	12.1651	55.0674	10.2471	1.79731	1.84614	11.5743	1.58552	0	0.655472	43.7174	7.71819	5.80756	13.1651	56.0674	11.2471	2.79731	2.84614	12.5743	2.58552	1	1.65547
ENSG00000176895	4.02553	4.50267	1.31168	3.43275	0.000597492	0.997001	OR51A7	22.0952	0	5.49436	11.1513	0	7.88239	0	0	0.890335	0.79276	0	0	23.0952	1	6.49436	12.1513	1	8.88239	1	1	1.89033	1.79276	1	1
ENSG00000102271	10.8264	1.58219	0.465423	3.39947	0.000675175	0.997001	KLHL4	30.9333	8.06183	10.9887	12.1651	15.4189	20.4942	3.59461	8.30761	7.12268	4.75656	2.82924	5.24377	31.9333	9.06183	11.9887	13.1651	16.4189	21.4942	4.59461	9.30761	8.12268	5.75656	3.82924	6.24377
ENSG00000287171	3.86563	2.93422	0.864921	3.39247	0.000692644	0.997001	AC006062.1	8.83808	0	8.92833	8.11005	6.60809	8.67063	0	0.923068	1.78067	1.58552	0.943081	0	9.83808	1	9.92833	9.11005	7.60809	9.67063	1	1.92307	2.78067	2.58552	1.94308	1
ENSG00000168530	7.16644	4.475	1.32435	3.37902	0.000727454	0.997001	MYL1	8.83808	0	2.74718	2.02751	64.9796	3.9412	0	0	2.671	0.79276	0	0	9.83808	1	3.74718	3.02751	65.9796	4.9412	1	1	3.671	1.79276	1	1
ENSG00000181009	6.27878	3.41861	1.01188	3.37847	0.000728911	0.997001	OR52N5	41.2444	4.03091	4.80756	5.06878	2.2027	11.8236	0	0.923068	4.45167	0.79276	0	0	42.2444	5.03091	5.80756	6.06878	3.2027	12.8236	1	1.92307	5.45167	1.79276	1	1
ENSG00000144481	15.639	2.05095	0.609325	3.36594	0.000762831	0.997001	TRPM8	61.8665	2.68728	18.5434	30.4127	22.027	15.7648	5.39192	3.69227	14.2454	4.75656	5.65848	2.62189	62.8665	3.68728	19.5434	31.4127	23.027	16.7648	6.39192	4.69227	15.2454	5.75656	6.65848	3.62189
ENSG00000164451	2.37547	4.2306	1.25846	3.36172	0.000774595	0.997001	CALHM4	11.7841	0	5.49436	6.08254	1.10135	3.15296	0	0	0.890335	0	0	0	12.7841	1	6.49436	7.08254	2.10135	4.15296	1	1	1.89033	1	1	1
ENSG00000230785	3.14869	4.12236	1.23225	3.34539	0.000821665	0.997001	AC006326.1	17.6762	0	3.43397	5.06878	1.10135	8.67063	0	0	0.890335	0	0.943081	0	18.6762	1	4.43397	6.06878	2.10135	9.67063	1	1	1.89033	1	1.94308	1
ENSG00000279388	3.07647	3.50938	1.05915	3.3134	0.000921689	0.997001	AC073578.3	13.2571	1.34364	3.43397	5.06878	5.50674	4.72943	1.79731	0	1.78067	0	0	0	14.2571	2.34364	4.43397	6.06878	6.50674	5.72943	2.79731	1	2.78067	1	1	1
ENSG00000166007	2.88676	4.52393	1.36947	3.30341	0.000955178	0.997001	TRIM51HP	14.7301	0	6.18115	8.11005	0	4.72943	0	0	0.890335	0	0	0	15.7301	1	7.18115	9.11005	1	5.72943	1	1	1.89033	1	1	1
ENSG00000287045	7.04462	2.07044	0.645236	3.20881	0.00133286	0.997001	AC072028.1	26.5142	2.68728	8.24153	15.2063	6.60809	9.45887	1.79731	1.84614	6.23234	2.37828	0.943081	2.62189	27.5142	3.68728	9.24153	16.2063	7.60809	10.4589	2.79731	2.84614	7.23234	3.37828	1.94308	3.62189
ENSG00000261889	48.8529	1.51788	0.473352	3.20666	0.00134284	0.997001	AC108134.2	141.409	36.2782	31.5925	30.4127	140.973	55.1767	16.1757	11.9999	24.039	35.6742	33.0078	29.4962	142.409	37.2782	32.5925	31.4127	141.973	56.1767	17.1757	12.9999	25.039	36.6742	34.0078	30.4962
ENSG00000178773	7.42371	1.82176	0.571415	3.18816	0.00143181	0.997001	CPNE7	7.36507	5.37455	14.4227	11.1513	22.027	9.45887	0	5.53841	5.34201	2.37828	4.7154	1.31094	8.36507	6.37455	15.4227	12.1513	23.027	10.4589	1	6.53841	6.34201	3.37828	5.7154	2.31094
ENSG00000223806	4.39168	2.86095	0.90398	3.16484	0.00155167	0.997001	LINC00114	19.1492	4.03091	2.74718	16.2201	2.2027	2.36472	0	0.923068	2.671	0.79276	0.943081	0.655472	20.1492	5.03091	3.74718	17.2201	3.2027	3.36472	1	1.92307	3.671	1.79276	1.94308	1.65547
ENSG00000261441	65.955	2.13835	0.676529	3.16077	0.00157353	0.997001	AC124068.2	285.765	18.8109	10.9887	29.3989	183.925	115.871	39.5407	11.0768	9.79368	19.819	24.5201	41.9502	286.765	19.8109	11.9887	30.3989	184.925	116.871	40.5407	12.0768	10.7937	20.819	25.5201	42.9502
ENSG00000233421	17.1765	2.52519	0.801789	3.14944	0.00163584	0.997001	LINC01783	83.9617	1.34364	4.12077	18.2476	45.1553	23.6472	1.79731	0.923068	1.78067	10.3059	5.65848	9.17661	84.9617	2.34364	5.12077	19.2476	46.1553	24.6472	2.79731	1.92307	2.78067	11.3059	6.65848	10.1766
ENSG00000109061	17.0634	2.3528	0.752123	3.12821	0.00175876	0.997001	MYH1	42.7174	1.34364	9.61512	24.3302	77.0944	16.553	3.59461	0.923068	12.4647	10.3059	1.88616	3.93283	43.7174	2.34364	10.6151	25.3302	78.0944	17.553	4.59461	1.92307	13.4647	11.3059	2.88616	4.93283
ENSG00000174125	463.229	-0.820382	0.26308	-3.11837	0.00181853	0.997001	TLR1	231.263	373.531	391.473	339.608	327.1	343.672	948.977	327.689	468.316	710.313	634.693	462.108	232.263	374.531	392.473	340.608	328.1	344.672	949.977	328.689	469.316	711.313	635.693	463.108
ENSG00000260041	3.24551	3.5975	1.15866	3.10488	0.00190356	0.997001	AC007495.1	14.7301	0	4.80756	8.11005	2.2027	5.51767	1.79731	0	1.78067	0	0	0	15.7301	1	5.80756	9.11005	3.2027	6.51767	2.79731	1	2.78067	1	1	1
ENSG00000166049	2.6522	3.79817	1.2242	3.10257	0.00191847	0.997001	PASD1	19.1492	1.34364	2.06038	3.04127	2.2027	1.57648	1.79731	0	0	0	0	0.655472	20.1492	2.34364	3.06038	4.04127	3.2027	2.57648	2.79731	1	1	1	1	1.65547
ENSG00000254903	2.69593	4.41028	1.42877	3.08677	0.00202344	0.997001	OR8L1P	17.6762	0	2.74718	7.0963	0	3.9412	0	0	0.890335	0	0	0	18.6762	1	3.74718	8.0963	1	4.9412	1	1	1.89033	1	1	1
ENSG00000167964	74.3231	0.647203	0.209867	3.08387	0.00204327	0.997001	RAB26	98.6919	91.3674	76.2342	89.2106	103.527	87.4945	50.3245	75.6916	49.8587	61.0425	39.6094	68.8245	99.6919	92.3674	77.2342	90.2106	104.527	88.4945	51.3245	76.6916	50.8587	62.0425	40.6094	69.8245
ENSG00000254132	3.15222	3.24051	1.05228	3.0795	0.00207346	0.997001	MTND6P3	8.83808	0	10.3019	9.12381	2.2027	3.9412	0	0	0.890335	1.58552	0.943081	0	9.83808	1	11.3019	10.1238	3.2027	4.9412	1	1	1.89033	2.58552	1.94308	1
ENSG00000143627	3.62581	2.82922	0.919223	3.07784	0.00208508	0.997001	PKLR	11.7841	0	4.80756	9.12381	8.81079	3.9412	0	0.923068	2.671	0.79276	0	0.655472	12.7841	1	5.80756	10.1238	9.81079	4.9412	1	1.92307	3.671	1.79276	1	1.65547
ENSG00000260450	2.705	3.88097	1.26212	3.07496	0.00210532	0.997001	LINC02134	17.6762	1.34364	2.74718	5.06878	0	3.9412	0	0	0.890335	0.79276	0	0	18.6762	2.34364	3.74718	6.06878	1	4.9412	1	1	1.89033	1.79276	1	1
ENSG00000151023	31.8909	1.2203	0.39743	3.07048	0.00213714	0.997001	ENKUR	94.2728	53.7455	25.4114	44.6053	26.4324	24.4354	16.1757	24.9228	25.8197	17.4407	16.9755	12.454	95.2728	54.7455	26.4114	45.6053	27.4324	25.4354	17.1757	25.9228	26.8197	18.4407	17.9755	13.454
ENSG00000251442	193.291	-1.11981	0.364762	-3.06999	0.00214069	0.997001	LINC01094	60.3935	128.989	196.423	144.967	103.527	93.8004	512.232	134.768	214.571	245.756	323.477	160.591	61.3935	129.989	197.423	145.967	104.527	94.8004	513.232	135.768	215.571	246.756	324.477	161.591
ENSG00000182177	2.31956	4.20277	1.37005	3.06761	0.00215781	0.997001	ASB18	10.3111	0	4.80756	7.0963	0	4.72943	0	0	0.890335	0	0	0	11.3111	1	5.80756	8.0963	1	5.72943	1	1	1.89033	1	1	1
ENSG00000227392	5.98461	2.24591	0.732833	3.0647	0.00217889	0.997001	HPN-AS1	26.5142	1.34364	7.55474	8.11005	9.91214	6.30591	1.79731	0.923068	3.56134	3.17104	0	2.62189	27.5142	2.34364	8.55474	9.11005	10.9121	7.30591	2.79731	1.92307	4.56134	4.17104	1	3.62189
ENSG00000287282	1.48678	3.53084	1.15744	3.05055	0.00228421	0.997001	AL031726.2	2.94603	4.03091	3.43397	3.04127	1.10135	2.36472	0	0.923068	0	0	0	0	3.94603	5.03091	4.43397	4.04127	2.10135	3.36472	1	1.92307	1	1	1	1
ENSG00000237752	2.60951	4.8904	1.60699	3.0432	0.00234079	0.997001	AL354685.2	17.6762	0	0.686794	5.06878	0	7.88239	0	0	0	0	0	0	18.6762	1	1.68679	6.06878	1	8.88239	1	1	1	1	1	1
ENSG00000247627	13.1354	2.03602	0.670368	3.03716	0.00238819	0.997001	MTND4P12	45.6634	1.34364	24.0378	29.3989	8.81079	17.3413	5.39192	2.7692	14.2454	3.17104	2.82924	2.62189	46.6634	2.34364	25.0378	30.3989	9.81079	18.3413	6.39192	3.7692	15.2454	4.17104	3.82924	3.62189
ENSG00000256146	2.57472	4.3543	1.43399	3.0365	0.00239345	0.997001	AC006206.1	11.7841	0	5.49436	11.1513	0	1.57648	0	0	0.890335	0	0	0	12.7841	1	6.49436	12.1513	1	2.57648	1	1	1.89033	1	1	1
ENSG00000151490	254.325	-1.03809	0.342547	-3.0305	0.00244151	0.997001	PTPRO	98.6919	188.109	224.582	177.407	144.277	163.165	731.503	211.383	273.333	321.861	336.68	180.91	99.6919	189.109	225.582	178.407	145.277	164.165	732.503	212.383	274.333	322.861	337.68	181.91
ENSG00000279961	2.68414	3.8837	1.28196	3.02951	0.00244952	0.997001	OR5R1	13.2571	0	4.80756	8.11005	1.10135	3.15296	0	0	1.78067	0	0	0	14.2571	1	5.80756	9.11005	2.10135	4.15296	1	1	2.78067	1	1	1
ENSG00000206073	2.41379	4.28656	1.42366	3.01094	0.00260436	0.997001	SERPINB4	5.89205	0	13.7359	6.08254	0	2.36472	0	0	0.890335	0	0	0	6.89205	1	14.7359	7.08254	1	3.36472	1	1	1.89033	1	1	1
ENSG00000225765	1.74845	3.72178	1.23795	3.00642	0.00264348	0.997001	LINC01831	10.3111	2.68728	1.37359	3.04127	1.10135	1.57648	0	0	0.890335	0	0	0	11.3111	3.68728	2.37359	4.04127	2.10135	2.57648	1	1	1.89033	1	1	1
ENSG00000202111	3.87239	3.02273	1.00651	3.00319	0.00267162	0.997001	VTRNA1-2	11.7841	18.8109	1.37359	3.04127	4.40539	1.57648	1.79731	1.84614	0.890335	0	0.943081	0	12.7841	19.8109	2.37359	4.04127	5.40539	2.57648	2.79731	2.84614	1.89033	1	1.94308	1
ENSG00000120211	7.81377	2.30264	0.76728	3.00104	0.00269059	0.997001	INSL4	25.0412	1.34364	7.55474	17.2339	19.8243	7.09415	1.79731	0	8.01301	2.37828	2.82924	0.655472	26.0412	2.34364	8.55474	18.2339	20.8243	8.09415	2.79731	1	9.01301	3.37828	3.82924	1.65547
ENSG00000236758	1.96194	4.48473	1.49822	2.99337	0.00275915	0.997001	MTUS2-AS2	10.3111	0	3.43397	5.06878	0	4.72943	0	0	0	0	0	0	11.3111	1	4.43397	6.06878	1	5.72943	1	1	1	1	1	1
ENSG00000267909	1.81384	3.82725	1.2801	2.9898	0.00279162	0.997001	CCDC177	8.83808	0	1.37359	3.04127	2.2027	5.51767	0	0	0	0.79276	0	0	9.83808	1	2.37359	4.04127	3.2027	6.51767	1	1	1	1.79276	1	1
ENSG00000232872	3.91211	2.4938	0.839395	2.97095	0.00296881	0.997001	CTAGE3P	13.2571	2.68728	6.18115	4.05503	2.2027	11.8236	0	0.923068	3.56134	0	0.943081	1.31094	14.2571	3.68728	7.18115	5.05503	3.2027	12.8236	1	1.92307	4.56134	1	1.94308	2.31094
ENSG00000259361	3.80799	3.82304	1.28886	2.96622	0.00301488	0.997001	LINC00927	27.9872	0	4.80756	5.06878	1.10135	3.15296	1.79731	0	1.78067	0	0	0	28.9872	1	5.80756	6.06878	2.10135	4.15296	2.79731	1	2.78067	1	1	1
ENSG00000227730	11.6031	1.37853	0.464974	2.96474	0.00302939	0.997001	MTND6P5	25.0412	5.37455	22.6642	21.2889	12.1148	14.1883	5.39192	4.61534	10.684	9.51312	3.77232	4.5883	26.0412	6.37455	23.6642	22.2889	13.1148	15.1883	6.39192	5.61534	11.684	10.5131	4.77232	5.5883
ENSG00000125848	48.9074	0.958921	0.323556	2.96369	0.00303972	0.997001	FLRT3	111.949	33.591	61.8115	53.7291	74.8917	52.812	25.1623	29.5382	40.9554	19.819	45.2679	37.3619	112.949	34.591	62.8115	54.7291	75.8917	53.812	26.1623	30.5382	41.9554	20.819	46.2679	38.3619
ENSG00000251040	2.08384	4.56548	1.54218	2.9604	0.00307238	0.997001	LINC02480	11.7841	0	2.74718	8.11005	0	2.36472	0	0	0	0	0	0	12.7841	1	3.74718	9.11005	1	3.36472	1	1	1	1	1	1
ENSG00000226840	1.6614	3.69784	1.24925	2.96005	0.00307587	0.997001	PAICSP3	7.36507	1.34364	0.686794	4.05503	1.10135	4.72943	0	0	0	0	0	0.655472	8.36507	2.34364	1.68679	5.05503	2.10135	5.72943	1	1	1	1	1	1.65547
ENSG00000105613	9.37907	1.60956	0.544453	2.95629	0.00311365	0.997001	MAST1	25.0412	9.40547	8.92833	15.2063	15.4189	11.8236	0	2.7692	11.5743	4.75656	5.65848	1.96642	26.0412	10.4055	9.92833	16.2063	16.4189	12.8236	1	3.7692	12.5743	5.75656	6.65848	2.96642
ENSG00000264813	3.30901	3.16116	1.06952	2.95568	0.00311979	0.997001	AC113554.1	13.2571	0	4.80756	10.1376	2.2027	4.72943	1.79731	0	0.890335	0	1.88616	0	14.2571	1	5.80756	11.1376	3.2027	5.72943	2.79731	1	1.89033	1	2.88616	1
ENSG00000251191	3.97109	2.33717	0.791092	2.95436	0.00313314	0.997001	LINC00589	11.7841	1.34364	5.49436	10.1376	4.40539	7.09415	0	0.923068	3.56134	0	0.943081	1.96642	12.7841	2.34364	6.49436	11.1376	5.40539	8.09415	1	1.92307	4.56134	1	1.94308	2.96642
ENSG00000251363	2.65869	2.94925	0.99848	2.95374	0.00313949	0.997001	LINC02315	7.36507	5.37455	2.06038	6.08254	2.2027	5.51767	0	0.923068	0	2.37828	0	0	8.36507	6.37455	3.06038	7.08254	3.2027	6.51767	1	1.92307	1	3.37828	1	1
ENSG00000152254	4.89798	3.11632	1.05692	2.94848	0.00319336	0.997001	G6PC2	26.5142	0	4.12077	13.1788	2.2027	7.09415	0	0	3.56134	0.79276	0	1.31094	27.5142	1	5.12077	14.1788	3.2027	8.09415	1	1	4.56134	1.79276	1	2.31094
ENSG00000180815	7.03499	1.74843	0.594511	2.94095	0.0032721	0.997001	MAP3K15	25.0412	6.71819	7.55474	11.1513	4.40539	11.0353	1.79731	0.923068	5.34201	2.37828	2.82924	5.24377	26.0412	7.71819	8.55474	12.1513	5.40539	12.0353	2.79731	1.92307	6.34201	3.37828	3.82924	6.24377
ENSG00000240890	2.6208	2.93441	0.998434	2.93902	0.00329256	0.997001	AC020633.1	5.89205	1.34364	6.18115	7.0963	1.10135	6.30591	0	1.84614	0.890335	0.79276	0	0	6.89205	2.34364	7.18115	8.0963	2.10135	7.30591	1	2.84614	1.89033	1.79276	1	1
ENSG00000286711	1.95332	4.47199	1.52316	2.93599	0.00332483	0.997001	AC105343.2	11.7841	0	3.43397	5.06878	0	3.15296	0	0	0	0	0	0	12.7841	1	4.43397	6.06878	1	4.15296	1	1	1	1	1	1
ENSG00000226985	6.36864	2.79459	0.951987	2.93553	0.00332979	0.997001	LINC01203	25.0412	0	5.49436	16.2201	3.30405	16.553	1.79731	2.7692	4.45167	0.79276	0	0	26.0412	1	6.49436	17.2201	4.30405	17.553	2.79731	3.7692	5.45167	1.79276	1	1
ENSG00000133138	495.316	-0.538769	0.184583	-2.91884	0.00351331	0.997001	TBC1D8B	287.238	432.652	438.175	446.053	345.823	470.579	620.07	491.072	620.563	735.681	595.084	460.797	288.238	433.652	439.175	447.053	346.823	471.579	621.07	492.072	621.563	736.681	596.084	461.797
ENSG00000286913	5.88467	1.90324	0.652122	2.91853	0.00351686	0.997001	AC092943.2	14.7301	2.68728	9.61512	14.1926	3.30405	11.0353	1.79731	1.84614	4.45167	1.58552	4.7154	0.655472	15.7301	3.68728	10.6151	15.1926	4.30405	12.0353	2.79731	2.84614	5.45167	2.58552	5.7154	1.65547
ENSG00000088386	6.36595	2.95762	1.01344	2.91839	0.00351846	0.997001	SLC15A1	30.9333	0	10.3019	18.2476	3.30405	4.72943	1.79731	0	5.34201	0.79276	0.943081	0	31.9333	1	11.3019	19.2476	4.30405	5.72943	2.79731	1	6.34201	1.79276	1.94308	1
ENSG00000273051	1.52462	4.10616	1.40826	2.91577	0.00354816	0.997001	OR51F4P	8.83808	0	1.37359	3.04127	1.10135	3.9412	0	0	0	0	0	0	9.83808	1	2.37359	4.04127	2.10135	4.9412	1	1	1	1	1	1
ENSG00000288013	8.06927	1.92123	0.658967	2.91551	0.00355105	0.997001	AP003486.2	19.1492	2.68728	22.6642	9.12381	15.4189	7.88239	1.79731	0.923068	9.79368	3.17104	0.943081	3.27736	20.1492	3.68728	23.6642	10.1238	16.4189	8.88239	2.79731	1.92307	10.7937	4.17104	1.94308	4.27736
ENSG00000183185	17.5673	2.27512	0.781162	2.91248	0.00358571	0.997001	GABRR3	64.8126	2.68728	13.0491	41.564	34.1418	18.9177	3.59461	0	15.1357	12.6842	0.943081	3.27736	65.8126	3.68728	14.0491	42.564	35.1418	19.9177	4.59461	1	16.1357	13.6842	1.94308	4.27736
ENSG00000246145	13.4128	1.7488	0.60091	2.91025	0.00361142	0.997001	RRS1-AS1	35.3523	6.71819	15.1095	40.5503	7.70944	19.706	1.79731	2.7692	8.01301	13.4769	1.88616	7.86566	36.3523	7.71819	16.1095	41.5503	8.70944	20.706	2.79731	3.7692	9.01301	14.4769	2.88616	8.86566
ENSG00000232950	2.30173	3.58405	1.23258	2.90777	0.00364012	0.997001	ZNF519P1	11.7841	0	1.37359	4.05503	2.2027	5.51767	1.79731	0	0.890335	0	0	0	12.7841	1	2.37359	5.05503	3.2027	6.51767	2.79731	1	1.89033	1	1	1
ENSG00000137077	43.0428	2.12468	0.731615	2.90409	0.00368318	0.997001	CCL21	107.53	9.40547	17.1699	33.454	240.094	13.4001	8.98653	17.5383	12.4647	16.648	3.77232	36.051	108.53	10.4055	18.1699	34.454	241.094	14.4001	9.98653	18.5383	13.4647	17.648	4.77232	37.051
ENSG00000230623	11.1436	1.62139	0.558516	2.90303	0.00369569	0.997001	AC104461.1	13.2571	21.4982	27.4718	19.2614	7.70944	12.6118	1.79731	8.30761	8.01301	3.9638	0	9.83208	14.2571	22.4982	28.4718	20.2614	8.70944	13.6118	2.79731	9.30761	9.01301	4.9638	1	10.8321
ENSG00000226180	12.9634	1.11633	0.385706	2.89426	0.00380052	0.997001	AC010536.1	16.2031	21.4982	9.61512	14.1926	25.331	20.4942	7.18922	8.30761	8.01301	9.51312	4.7154	10.4875	17.2031	22.4982	10.6151	15.1926	26.331	21.4942	8.18922	9.30761	9.01301	10.5131	5.7154	11.4875
ENSG00000280220	1.52235	3.5356	1.22381	2.88902	0.00386449	0.997001	AL157414.3	7.36507	1.34364	1.37359	3.04127	1.10135	3.15296	0	0	0.890335	0	0	0	8.36507	2.34364	2.37359	4.04127	2.10135	4.15296	1	1	1.89033	1	1	1
ENSG00000125813	9.33706	1.92688	0.667979	2.88464	0.00391858	0.997001	PAX1	38.2983	8.06183	2.74718	19.2614	13.2162	7.88239	1.79731	1.84614	9.79368	2.37828	2.82924	3.93283	39.2983	9.06183	3.74718	20.2614	14.2162	8.88239	2.79731	2.84614	10.7937	3.37828	3.82924	4.93283
ENSG00000115386	2.11804	4.06511	1.41075	2.88153	0.00395753	0.997001	REG1A	8.83808	0	2.06038	8.11005	0	5.51767	0	0	0.890335	0	0	0	9.83808	1	3.06038	9.11005	1	6.51767	1	1	1.89033	1	1	1
ENSG00000147255	12.6779	1.25269	0.435242	2.87815	0.00400017	0.997001	IGSF1	32.4063	10.7491	16.4831	13.1788	16.5202	18.9177	1.79731	11.0768	11.5743	4.75656	9.43081	5.24377	33.4063	11.7491	17.4831	14.1788	17.5202	19.9177	2.79731	12.0768	12.5743	5.75656	10.4308	6.24377
ENSG00000259639	3.64301	3.49291	1.21408	2.87701	0.00401467	0.997001	AC021351.1	14.7301	0	4.80756	16.2201	0	4.72943	0	0	1.78067	0.79276	0	0.655472	15.7301	1	5.80756	17.2201	1	5.72943	1	1	2.78067	1.79276	1	1.65547
ENSG00000229910	3.38184	3.73329	1.30201	2.86733	0.00413949	0.997001	HNRNPA1P18	14.7301	0	4.80756	12.1651	0	6.30591	0	0	1.78067	0.79276	0	0	15.7301	1	5.80756	13.1651	1	7.30591	1	1	2.78067	1.79276	1	1
ENSG00000102313	4.95796	2.52945	0.884847	2.85863	0.0042547	0.997001	ITIH6	29.4603	2.68728	3.43397	5.06878	4.40539	6.30591	0	0.923068	4.45167	0.79276	0	1.96642	30.4603	3.68728	4.43397	6.06878	5.40539	7.30591	1	1.92307	5.45167	1.79276	1	2.96642
ENSG00000278250	1.92667	3.38418	1.18396	2.85835	0.00425848	0.997001	Metazoa_SRP	2.94603	8.06183	4.80756	3.04127	1.10135	1.57648	0	0	0	1.58552	0	0	3.94603	9.06183	5.80756	4.04127	2.10135	2.57648	1	1	1	2.58552	1	1
ENSG00000273113	5.98952	1.71671	0.601485	2.85412	0.00431556	0.997001	AC133528.1	14.7301	8.06183	4.12077	8.11005	6.60809	13.4001	3.59461	2.7692	5.34201	3.17104	0	1.96642	15.7301	9.06183	5.12077	9.11005	7.60809	14.4001	4.59461	3.7692	6.34201	4.17104	1	2.96642
ENSG00000213652	2.88655	3.94154	1.38283	2.85035	0.00436713	0.997001	HMGB3P30	20.6222	0	4.12077	4.05503	0	3.15296	1.79731	0	0.890335	0	0	0	21.6222	1	5.12077	5.05503	1	4.15296	2.79731	1	1.89033	1	1	1
ENSG00000251350	4.4359	2.22344	0.780247	2.84966	0.00437664	0.997001	LINC02475	13.2571	9.40547	4.80756	12.1651	1.10135	3.15296	1.79731	2.7692	2.671	0.79276	0	1.31094	14.2571	10.4055	5.80756	13.1651	2.10135	4.15296	2.79731	3.7692	3.671	1.79276	1	2.31094
ENSG00000286644	12.3764	2.44723	0.860831	2.84286	0.00447101	0.997001	AC008443.9	41.2444	1.34364	0.686794	4.05503	52.8647	25.2236	5.39192	0.923068	1.78067	4.75656	5.65848	4.5883	42.2444	2.34364	1.68679	5.05503	53.8647	26.2236	6.39192	1.92307	2.78067	5.75656	6.65848	5.5883
ENSG00000234244	2.90046	4.00928	1.41343	2.83656	0.00456024	0.997001	AL512641.1	11.7841	0	4.12077	13.1788	0	3.9412	0	0	1.78067	0	0	0	12.7841	1	5.12077	14.1788	1	4.9412	1	1	2.78067	1	1	1
ENSG00000165533	260.701	-0.589768	0.207982	-2.83567	0.00457295	0.997001	TTC8	176.762	202.889	232.137	197.683	187.229	247.507	474.489	250.152	230.597	306.005	340.452	282.508	177.762	203.889	233.137	198.683	188.229	248.507	475.489	251.152	231.597	307.005	341.452	283.508
ENSG00000270672	1.41292	4.00167	1.41276	2.83251	0.00461841	0.997001	MTRNR2L6	5.89205	1.34364	2.06038	6.08254	0	1.57648	0	0	0	0	0	0	6.89205	2.34364	3.06038	7.08254	1	2.57648	1	1	1	1	1	1
ENSG00000236529	2.37471	3.66935	1.29584	2.83163	0.00463107	0.997001	AC093582.1	16.2031	0	3.43397	4.05503	2.2027	0.788239	0	0.923068	0.890335	0	0	0	17.2031	1	4.43397	5.05503	3.2027	1.78824	1	1.92307	1.89033	1	1	1
ENSG00000250863	15.9089	2.05115	0.72459	2.83078	0.00464354	0.997001	AC114757.1	53.0285	16.1237	13.0491	45.619	1.10135	25.2236	3.59461	9.23068	16.026	2.37828	0.943081	4.5883	54.0285	17.1237	14.0491	46.619	2.10135	26.2236	4.59461	10.2307	17.026	3.37828	1.94308	5.5883
ENSG00000199197	1.77942	3.23911	1.14454	2.83004	0.00465415	0.997001	RN7SKP72	7.36507	1.34364	2.74718	3.04127	1.10135	3.9412	0	0.923068	0.890335	0	0	0	8.36507	2.34364	3.74718	4.04127	2.10135	4.9412	1	1.92307	1.89033	1	1	1
ENSG00000156510	5.88774	2.34473	0.830305	2.82393	0.00474381	0.997001	HKDC1	20.6222	1.34364	5.49436	15.2063	5.50674	11.0353	1.79731	0	6.23234	0.79276	0	2.62189	21.6222	2.34364	6.49436	16.2063	6.50674	12.0353	2.79731	1	7.23234	1.79276	1	3.62189
ENSG00000122012	20.428	1.4479	0.512912	2.82289	0.00475923	0.997001	SV2C	67.7586	10.7491	31.5925	33.454	9.91214	26.0119	12.5811	6.46148	21.368	7.13484	5.65848	12.454	68.7586	11.7491	32.5925	34.454	10.9121	27.0119	13.5811	7.46148	22.368	8.13484	6.65848	13.454
ENSG00000205133	446.437	-0.713107	0.252636	-2.82267	0.00476262	0.997001	TRIQK	253.358	311.724	473.201	287.907	246.702	452.449	799.801	457.842	461.193	549.383	665.815	397.871	254.358	312.724	474.201	288.907	247.702	453.449	800.801	458.842	462.193	550.383	666.815	398.871
ENSG00000171793	530.007	0.701535	0.248919	2.81833	0.00482746	0.997001	CTPS1	1095.92	390.999	583.775	635.625	626.667	607.732	330.704	353.535	449.619	328.203	439.476	517.823	1096.92	391.999	584.775	636.625	627.667	608.732	331.704	354.535	450.619	329.203	440.476	518.823
ENSG00000235382	2.92126	3.39421	1.20718	2.81168	0.00492829	0.997001	MTND4P31	17.6762	0	2.06038	5.06878	1.10135	5.51767	1.79731	0	0.890335	0	0.943081	0	18.6762	1	3.06038	6.06878	2.10135	6.51767	2.79731	1	1.89033	1	1.94308	1
ENSG00000139973	25.9191	1.49459	0.532742	2.80547	0.00502435	0.997001	SYT16	88.3808	20.1546	24.0378	54.7429	12.1148	30.7413	10.7838	9.23068	32.9424	11.0986	5.65848	11.143	89.3808	21.1546	25.0378	55.7429	13.1148	31.7413	11.7838	10.2307	33.9424	12.0986	6.65848	12.143
ENSG00000205279	1.58921	3.60935	1.28655	2.80544	0.00502474	0.997001	CTXN3	8.83808	0	2.74718	2.02751	2.2027	2.36472	0	0	0.890335	0	0	0	9.83808	1	3.74718	3.02751	3.2027	3.36472	1	1	1.89033	1	1	1
ENSG00000217930	31.1238	1.08056	0.385726	2.80136	0.00508876	0.997001	PAM16	38.2983	24.1855	28.1586	33.454	94.716	35.4708	16.1757	28.6151	18.697	15.0624	15.0893	25.5634	39.2983	25.1855	29.1586	34.454	95.716	36.4708	17.1757	29.6151	19.697	16.0624	16.0893	26.5634
ENSG00000279428	11.0205	1.22661	0.437981	2.80061	0.00510061	0.997001	AC087164.2	14.7301	12.0927	10.9887	16.2201	28.6351	11.0353	3.59461	9.23068	8.01301	4.75656	3.77232	9.17661	15.7301	13.0927	11.9887	17.2201	29.6351	12.0353	4.59461	10.2307	9.01301	5.75656	4.77232	10.1766
ENSG00000152954	3.82425	3.39141	1.21171	2.79887	0.00512817	0.997001	NRSN1	19.1492	0	6.86794	11.1513	1.10135	3.15296	1.79731	0	2.671	0	0	0	20.1492	1	7.86794	12.1513	2.10135	4.15296	2.79731	1	3.671	1	1	1
ENSG00000138650	36.5105	1.23576	0.441879	2.7966	0.00516436	0.997001	PCDH10	61.8665	9.40547	32.2793	57.7841	74.8917	71.7298	17.9731	9.23068	31.1617	27.7466	19.8047	24.2525	62.8665	10.4055	33.2793	58.7841	75.8917	72.7298	18.9731	10.2307	32.1617	28.7466	20.8047	25.2525
ENSG00000287658	10.8386	2.42916	0.87458	2.77751	0.00547771	0.997001	AC109642.1	58.9205	4.03091	3.43397	9.12381	31.9391	1.57648	8.98653	4.61534	1.78067	2.37828	0	3.27736	59.9205	5.03091	4.43397	10.1238	32.9391	2.57648	9.98653	5.61534	2.78067	3.37828	1	4.27736
ENSG00000175143	1.92316	4.44166	1.60147	2.7735	0.00554572	0.997001	OR2T1	13.2571	0	1.37359	6.08254	0	2.36472	0	0	0	0	0	0	14.2571	1	2.37359	7.08254	1	3.36472	1	1	1	1	1	1
ENSG00000257191	1.52641	3.57961	1.29217	2.77024	0.00560158	0.997001	AC090709.1	5.89205	1.34364	3.43397	2.02751	0	4.72943	0	0	0.890335	0	0	0	6.89205	2.34364	4.43397	3.02751	1	5.72943	1	1	1.89033	1	1	1
ENSG00000104722	24.1129	1.63165	0.589339	2.76862	0.00562946	0.997001	NEFM	75.1237	6.71819	29.5322	17.2339	57.2701	33.8943	3.59461	3.69227	24.039	5.54932	16.9755	15.7313	76.1237	7.71819	30.5322	18.2339	58.2701	34.8943	4.59461	4.69227	25.039	6.54932	17.9755	16.7313
ENSG00000181123	1.85145	3.82678	1.38241	2.76819	0.00563685	0.997001	AC004832.1	13.2571	0	0.686794	2.02751	2.2027	3.15296	0	0	0.890335	0	0	0	14.2571	1	1.68679	3.02751	3.2027	4.15296	1	1	1.89033	1	1	1
ENSG00000212722	1.74027	3.71297	1.34212	2.76649	0.00566627	0.997001	KRTAP4-9	13.2571	1.34364	0.686794	2.02751	1.10135	1.57648	0	0	0.890335	0	0	0	14.2571	2.34364	1.68679	3.02751	2.10135	2.57648	1	1	1.89033	1	1	1
ENSG00000153898	165.156	-1.01099	0.365615	-2.76519	0.00568898	0.997001	MCOLN2	58.9205	131.677	163.457	119.623	80.3984	100.106	487.07	167.998	231.487	169.651	135.804	135.683	59.9205	132.677	164.457	120.623	81.3984	101.106	488.07	168.998	232.487	170.651	136.804	136.683
ENSG00000170935	3.2989	2.31778	0.839478	2.76097	0.00576292	0.997001	NCBP2L	13.2571	2.68728	2.74718	4.05503	2.2027	7.88239	1.79731	0.923068	1.78067	0	0.943081	1.31094	14.2571	3.68728	3.74718	5.05503	3.2027	8.88239	2.79731	1.92307	2.78067	1	1.94308	2.31094
ENSG00000221996	1.66844	3.70413	1.34214	2.75987	0.00578235	0.997001	OR52B4	7.36507	0	4.80756	5.06878	1.10135	0.788239	0	0	0.890335	0	0	0	8.36507	1	5.80756	6.06878	2.10135	1.78824	1	1	1.89033	1	1	1
ENSG00000228549	10.4059	1.93305	0.701694	2.75483	0.0058722	0.997001	BX284668.2	44.1904	5.37455	2.74718	5.06878	25.331	16.553	3.59461	1.84614	9.79368	2.37828	4.7154	3.27736	45.1904	6.37455	3.74718	6.06878	26.331	17.553	4.59461	2.84614	10.7937	3.37828	5.7154	4.27736
ENSG00000146221	5.44058	1.89005	0.687261	2.75012	0.00595726	0.997001	TCTE1	10.3111	2.68728	5.49436	6.08254	13.2162	14.1883	0	5.53841	3.56134	1.58552	0	2.62189	11.3111	3.68728	6.49436	7.08254	14.2162	15.1883	1	6.53841	4.56134	2.58552	1	3.62189
ENSG00000176654	2.98105	2.22115	0.807732	2.74986	0.0059621	0.997001	NANOGP1	5.89205	4.03091	1.37359	5.06878	5.50674	7.88239	0	1.84614	1.78067	0.79276	0.943081	0.655472	6.89205	5.03091	2.37359	6.06878	6.50674	8.88239	1	2.84614	2.78067	1.79276	1.94308	1.65547
ENSG00000135763	663.179	0.784262	0.285305	2.74886	0.00598034	0.997001	URB2	1565.81	462.212	645.587	821.143	821.606	720.45	402.596	419.073	439.825	423.334	647.896	588.614	1566.81	463.212	646.587	822.143	822.606	721.45	403.596	420.073	440.825	424.334	648.896	589.614
ENSG00000232185	1.99753	3.96214	1.44196	2.74776	0.00600044	0.997001	CNOT7P2	11.7841	0	2.06038	6.08254	0	3.15296	0	0	0.890335	0	0	0	12.7841	1	3.06038	7.08254	1	4.15296	1	1	1.89033	1	1	1
ENSG00000167580	5.80017	1.95833	0.713532	2.74456	0.00605924	0.997001	AQP2	16.2031	14.78	2.74718	9.12381	8.81079	3.9412	1.79731	2.7692	6.23234	0	1.88616	1.31094	17.2031	15.78	3.74718	10.1238	9.81079	4.9412	2.79731	3.7692	7.23234	1	2.88616	2.31094
ENSG00000203797	66.6139	-0.944467	0.345158	-2.73633	0.00621282	0.997001	DDO	41.2444	29.56	53.57	62.8529	28.6351	54.3885	183.325	53.538	63.2137	84.0326	73.5603	71.4464	42.2444	30.56	54.57	63.8529	29.6351	55.3885	184.325	54.538	64.2137	85.0326	74.5603	72.4464
ENSG00000126856	9.32571	2.09156	0.766058	2.73029	0.00632781	0.997001	PRDM7	29.4603	1.34364	12.3623	17.2339	7.70944	22.8589	1.79731	0	10.684	5.54932	0.943081	1.96642	30.4603	2.34364	13.3623	18.2339	8.70944	23.8589	2.79731	1	11.684	6.54932	1.94308	2.96642
ENSG00000225972	1.77812	3.80555	1.39431	2.72934	0.00634621	0.997001	MTND1P23	7.36507	0	4.80756	5.06878	0	3.15296	0	0	0	0	0.943081	0	8.36507	1	5.80756	6.06878	1	4.15296	1	1	1	1	1.94308	1
ENSG00000224960	2.88254	3.98632	1.46102	2.72844	0.00636337	0.997001	PPP4R3C	19.1492	0	2.06038	6.08254	0	5.51767	0	0	1.78067	0	0	0	20.1492	1	3.06038	7.08254	1	6.51767	1	1	2.78067	1	1	1
ENSG00000286379	23.1933	1.18442	0.434214	2.72774	0.00637703	0.997001	AL591845.1	63.3396	9.40547	25.4114	38.5227	33.0405	24.4354	8.98653	10.1538	25.8197	12.6842	16.0324	10.4875	64.3396	10.4055	26.4114	39.5227	34.0405	25.4354	9.98653	11.1538	26.8197	13.6842	17.0324	11.4875
ENSG00000183206	3.84321	3.2348	1.18962	2.7192	0.00654398	0.997001	POTEC	19.1492	0	6.18115	11.1513	0	5.51767	0	0	2.671	0.79276	0	0.655472	20.1492	1	7.18115	12.1513	1	6.51767	1	1	3.671	1.79276	1	1.65547
ENSG00000229385	4.98034	2.64233	0.971823	2.71894	0.00654916	0.997001	AC010975.1	19.1492	4.03091	5.49436	15.2063	0	7.88239	0	0.923068	5.34201	0.79276	0.943081	0	20.1492	5.03091	6.49436	16.2063	1	8.88239	1	1.92307	6.34201	1.79276	1.94308	1
ENSG00000125414	20.8979	3.68581	1.35646	2.71722	0.00658326	0.997001	MYH2	23.5682	0	9.61512	15.2063	175.114	9.45887	0	0.923068	10.684	5.54932	0	0.655472	24.5682	1	10.6151	16.2063	176.114	10.4589	1	1.92307	11.684	6.54932	1	1.65547
ENSG00000232234	5.65239	2.54601	0.937292	2.71635	0.00660069	0.997001	AL355499.1	26.5142	1.34364	8.24153	13.1788	1.10135	7.88239	0	0	6.23234	0.79276	1.88616	0.655472	27.5142	2.34364	9.24153	14.1788	2.10135	8.88239	1	1	7.23234	1.79276	2.88616	1.65547
ENSG00000249753	3.98915	1.82682	0.673157	2.71381	0.00665151	0.997001	AC084357.2	10.3111	6.71819	6.86794	3.04127	4.40539	5.51767	3.59461	1.84614	2.671	1.58552	0	1.31094	11.3111	7.71819	7.86794	4.04127	5.40539	6.51767	4.59461	2.84614	3.671	2.58552	1	2.31094
ENSG00000255468	22.9982	1.1725	0.4321	2.71348	0.00665804	0.997001	AP001107.9	73.6507	21.4982	17.8567	18.2476	40.7499	21.2825	5.39192	13.846	16.9164	15.0624	15.0893	16.3868	74.6507	22.4982	18.8567	19.2476	41.7499	22.2825	6.39192	14.846	17.9164	16.0624	16.0893	17.3868
ENSG00000271901	3.57947	3.38595	1.24812	2.71284	0.00667085	0.997001	AL161716.1	13.2571	0	3.43397	14.1926	2.2027	6.30591	0	0	3.56134	0	0	0	14.2571	1	4.43397	15.1926	3.2027	7.30591	1	1	4.56134	1	1	1
ENSG00000124678	6.32899	1.47167	0.543573	2.7074	0.00678122	0.997001	TCP11	11.7841	6.71819	4.80756	12.1651	8.81079	11.8236	1.79731	5.53841	5.34201	3.9638	1.88616	1.31094	12.7841	7.71819	5.80756	13.1651	9.81079	12.8236	2.79731	6.53841	6.34201	4.9638	2.88616	2.31094
ENSG00000228195	1.76214	4.3198	1.59607	2.70652	0.00679929	0.997001	RPL5P27	10.3111	0	1.37359	7.0963	0	2.36472	0	0	0	0	0	0	11.3111	1	2.37359	8.0963	1	3.36472	1	1	1	1	1	1
ENSG00000166736	2.34321	4.13985	1.52972	2.70629	0.00680405	0.997001	HTR3A	17.6762	0	1.37359	5.06878	2.2027	0	1.79731	0	0	0	0	0	18.6762	1	2.37359	6.06878	3.2027	1	2.79731	1	1	1	1	1
ENSG00000243273	2.47835	3.14737	1.16335	2.70542	0.00682176	0.997001	AC020636.1	10.3111	0	3.43397	8.11005	1.10135	3.15296	1.79731	0	0.890335	0	0.943081	0	11.3111	1	4.43397	9.11005	2.10135	4.15296	2.79731	1	1.89033	1	1.94308	1
ENSG00000249345	9.17305	2.28697	0.845666	2.70434	0.00684407	0.997001	LINC02405	39.7714	4.03091	12.3623	20.2751	1.10135	13.4001	5.39192	1.84614	9.79368	0.79276	0	1.31094	40.7714	5.03091	13.3623	21.2751	2.10135	14.4001	6.39192	2.84614	10.7937	1.79276	1	2.31094
ENSG00000260916	776.737	-0.422552	0.156466	-2.70059	0.00692157	0.997001	CCPG1	614.246	739.001	699.157	720.781	600.235	606.944	1076.59	675.686	953.548	1012.35	846.886	775.423	615.246	740.001	700.157	721.781	601.235	607.944	1077.59	676.686	954.548	1013.35	847.886	776.423
ENSG00000267808	1.38223	3.9622	1.46749	2.69999	0.0069342	0.997001	AC018755.1	7.36507	0	0.686794	5.06878	1.10135	2.36472	0	0	0	0	0	0	8.36507	1	1.68679	6.06878	2.10135	3.36472	1	1	1	1	1	1
ENSG00000257493	2.39518	3.65733	1.35472	2.6997	0.00694028	0.997001	AL512310.4	13.2571	0	3.43397	7.0963	0	2.36472	1.79731	0	0	0.79276	0	0	14.2571	1	4.43397	8.0963	1	3.36472	2.79731	1	1	1.79276	1	1
ENSG00000253547	2.19273	3.5942	1.33214	2.69807	0.00697426	0.997001	AP001858.1	7.36507	0	2.06038	8.11005	0	7.09415	0	0	0.890335	0.79276	0	0	8.36507	1	3.06038	9.11005	1	8.09415	1	1	1.89033	1.79276	1	1
ENSG00000232665	1.82874	3.83418	1.4214	2.69747	0.00698679	0.997001	PHBP10	10.3111	0	2.74718	4.05503	0	3.9412	0	0	0.890335	0	0	0	11.3111	1	3.74718	5.05503	1	4.9412	1	1	1.89033	1	1	1
ENSG00000230096	1.82874	3.83418	1.4214	2.69747	0.00698679	0.997001	AC022535.1	10.3111	0	2.74718	4.05503	0	3.9412	0	0	0.890335	0	0	0	11.3111	1	3.74718	5.05503	1	4.9412	1	1	1.89033	1	1	1
ENSG00000252317	2.70718	3.89167	1.44281	2.69728	0.00699078	0.997001	Y_RNA	17.6762	0	4.80756	5.06878	0	3.15296	0	0	1.78067	0	0	0	18.6762	1	5.80756	6.06878	1	4.15296	1	1	2.78067	1	1	1
ENSG00000250453	2.9949	3.50892	1.30104	2.69701	0.00699656	0.997001	AC008825.1	16.2031	1.34364	4.12077	6.08254	0	5.51767	0	0	2.671	0	0	0	17.2031	2.34364	5.12077	7.08254	1	6.51767	1	1	3.671	1	1	1
ENSG00000196932	44.3918	1.73356	0.64278	2.69697	0.00699726	0.997001	TMEM26	240.101	34.9346	28.8454	48.6603	6.60809	51.2355	17.9731	17.5383	23.1487	7.9276	15.0893	40.6393	241.101	35.9346	29.8454	49.6603	7.60809	52.2355	18.9731	18.5383	24.1487	8.9276	16.0893	41.6393
ENSG00000104055	5.52394	1.99194	0.738834	2.69606	0.00701645	0.997001	TGM5	19.1492	1.34364	3.43397	9.12381	14.3175	6.30591	0	1.84614	5.34201	3.17104	0.943081	1.31094	20.1492	2.34364	4.43397	10.1238	15.3175	7.30591	1	2.84614	6.34201	4.17104	1.94308	2.31094
ENSG00000267310	1.82319	3.84717	1.42872	2.69274	0.00708684	0.997001	OR4G1P	8.83808	0	6.18115	2.02751	0	3.9412	0	0	0.890335	0	0	0	9.83808	1	7.18115	3.02751	1	4.9412	1	1	1.89033	1	1	1
ENSG00000117400	7.43452	1.61959	0.601924	2.69068	0.00713056	0.997001	MPL	26.5142	5.37455	6.86794	14.1926	5.50674	9.45887	1.79731	2.7692	8.90335	2.37828	2.82924	2.62189	27.5142	6.37455	7.86794	15.1926	6.50674	10.4589	2.79731	3.7692	9.90335	3.37828	3.82924	3.62189
ENSG00000233098	25.2114	1.54551	0.574748	2.68903	0.00716603	0.997001	CCDC144NL-AS1	92.7998	9.40547	31.5925	41.564	20.9256	29.9531	5.39192	8.30761	32.9424	17.4407	5.65848	6.55472	93.7998	10.4055	32.5925	42.564	21.9256	30.9531	6.39192	9.30761	33.9424	18.4407	6.65848	7.55472
ENSG00000183914	37.0514	1.12583	0.420084	2.68	0.00736213	0.997001	DNAH2	91.3268	33.591	20.6038	44.6053	45.1553	70.1533	19.7704	18.4614	49.8587	17.4407	17.9185	15.7313	92.3268	34.591	21.6038	45.6053	46.1553	71.1533	20.7704	19.4614	50.8587	18.4407	18.9185	16.7313
ENSG00000205334	8.87581	1.4371	0.537243	2.67496	0.00747385	0.997001	LINC01460	29.4603	8.06183	10.9887	6.08254	11.0135	12.6118	3.59461	2.7692	8.90335	6.34208	4.7154	1.96642	30.4603	9.06183	11.9887	7.08254	12.0135	13.6118	4.59461	3.7692	9.90335	7.34208	5.7154	2.96642
ENSG00000230978	11.8877	1.39687	0.522245	2.67474	0.00747879	0.997001	LINC00160	33.8793	9.40547	15.7963	14.1926	16.5202	14.1883	3.59461	1.84614	15.1357	7.9276	7.54465	2.62189	34.8793	10.4055	16.7963	15.1926	17.5202	15.1883	4.59461	2.84614	16.1357	8.9276	8.54465	3.62189
ENSG00000214942	12.4805	2.15527	0.806442	2.67256	0.00752745	0.997001	AC113167.1	44.1904	8.06183	19.2302	33.454	1.10135	16.553	1.79731	3.69227	16.9164	3.17104	0.943081	0.655472	45.1904	9.06183	20.2302	34.454	2.10135	17.553	2.79731	4.69227	17.9164	4.17104	1.94308	1.65547
ENSG00000258647	5.24988	2.42675	0.908433	2.67136	0.00755445	0.997001	LINC00930	32.4063	0	4.12077	6.08254	5.50674	5.51767	0	0.923068	4.45167	0.79276	1.88616	1.31094	33.4063	1	5.12077	7.08254	6.50674	6.51767	1	1.92307	5.45167	1.79276	2.88616	2.31094
ENSG00000229306	1.51595	3.47246	1.30096	2.66914	0.0076045	0.997001	AP001464.1	7.36507	0	2.74718	2.02751	1.10135	3.15296	1.79731	0	0	0	0	0	8.36507	1	3.74718	3.02751	2.10135	4.15296	2.79731	1	1	1	1	1
ENSG00000164830	1612.11	-0.394723	0.147994	-2.66716	0.00764944	0.997001	OXR1	1369.9	1386.63	1529.49	1413.18	1087.03	1567.02	2201.7	1547.99	1805.6	1966.04	1893.71	1577.07	1370.9	1387.63	1530.49	1414.18	1088.03	1568.02	2202.7	1548.99	1806.6	1967.04	1894.71	1578.07
ENSG00000230400	3.16389	2.59154	0.971898	2.66648	0.00766512	0.997001	LINC01747	16.2031	1.34364	4.12077	3.04127	1.10135	7.09415	0	0	2.671	0.79276	0.943081	0.655472	17.2031	2.34364	5.12077	4.04127	2.10135	8.09415	1	1	3.671	1.79276	1.94308	1.65547
ENSG00000232006	8.39698	2.06891	0.775973	2.66622	0.00767102	0.997001	AC005537.1	33.8793	1.34364	8.92833	22.3026	7.70944	7.88239	0	0.923068	6.23234	7.13484	3.77232	0.655472	34.8793	2.34364	9.92833	23.3026	8.70944	8.88239	1	1.92307	7.23234	8.13484	4.77232	1.65547
ENSG00000261873	3.34541	2.64799	0.993988	2.664	0.00772168	0.997001	SMIM36	14.7301	2.68728	6.86794	7.0963	1.10135	2.36472	0	0	3.56134	0.79276	0.943081	0	15.7301	3.68728	7.86794	8.0963	2.10135	3.36472	1	1	4.56134	1.79276	1.94308	1
ENSG00000229414	1.77071	3.23115	1.21431	2.66091	0.00779305	0.997001	KCNQ1-AS1	10.3111	1.34364	2.74718	1.01376	1.10135	3.15296	0	0.923068	0	0	0	0.655472	11.3111	2.34364	3.74718	2.01376	2.10135	4.15296	1	1.92307	1	1	1	1.65547
ENSG00000129170	7.35828	1.86747	0.702081	2.6599	0.00781633	0.997001	CSRP3	23.5682	4.03091	2.74718	8.11005	25.331	6.30591	1.79731	1.84614	5.34201	2.37828	0.943081	5.89925	24.5682	5.03091	3.74718	9.11005	26.331	7.30591	2.79731	2.84614	6.34201	3.37828	1.94308	6.89925
ENSG00000197213	2.5363	3.31407	1.24712	2.65737	0.00787528	0.997001	ZSCAN5B	17.6762	0	1.37359	1.01376	3.30405	4.72943	0	0	0.890335	0.79276	0	0.655472	18.6762	1	2.37359	2.01376	4.30405	5.72943	1	1	1.89033	1.79276	1	1.65547
ENSG00000226552	2.5057	2.85209	1.0733	2.6573	0.00787687	0.997001	BX284613.1	13.2571	0	1.37359	3.04127	4.40539	4.72943	0	0.923068	0.890335	0.79276	0	0.655472	14.2571	1	2.37359	4.04127	5.40539	5.72943	1	1.92307	1.89033	1.79276	1	1.65547
ENSG00000150433	203.49	-0.582304	0.219164	-2.65694	0.00788545	0.997001	TMEM218	129.625	178.704	144.227	160.174	159.696	202.577	346.88	172.614	188.751	297.285	248.973	212.373	130.625	179.704	145.227	161.174	160.696	203.577	347.88	173.614	189.751	298.285	249.973	213.373
ENSG00000196468	13.335	1.9966	0.751497	2.65683	0.00788804	0.997001	FGF16	22.0952	1.34364	24.0378	8.11005	64.9796	7.88239	0	6.46148	8.01301	4.75656	10.3739	1.96642	23.0952	2.34364	25.0378	9.11005	65.9796	8.88239	1	7.46148	9.01301	5.75656	11.3739	2.96642
ENSG00000255221	3.23197	2.89147	1.08841	2.65659	0.00789355	0.997001	CARD17	13.2571	1.34364	4.12077	10.1376	0	5.51767	0	0	2.671	0.79276	0.943081	0	14.2571	2.34364	5.12077	11.1376	1	6.51767	1	1	3.671	1.79276	1.94308	1
ENSG00000267603	1.64257	3.58639	1.35002	2.65654	0.00789467	0.997001	LINC01028	7.36507	0	0.686794	6.08254	2.2027	1.57648	1.79731	0	0	0	0	0	8.36507	1	1.68679	7.08254	3.2027	2.57648	2.79731	1	1	1	1	1
ENSG00000184788	6.76969	2.44852	0.922101	2.65538	0.00792201	0.997001	SATL1	35.3523	2.68728	10.3019	8.11005	0	12.6118	0	0.923068	7.12268	1.58552	1.88616	0.655472	36.3523	3.68728	11.3019	9.11005	1	13.6118	1	1.92307	8.12268	2.58552	2.88616	1.65547
ENSG00000257434	2.4515	3.7484	1.41205	2.65459	0.00794054	0.997001	AC073525.1	13.2571	0	4.80756	4.05503	0	5.51767	0	0	1.78067	0	0	0	14.2571	1	5.80756	5.05503	1	6.51767	1	1	2.78067	1	1	1
ENSG00000212511	1.74631	3.77323	1.42144	2.65451	0.00794236	0.997001	U3	8.83808	0	4.80756	4.05503	0	2.36472	0	0	0.890335	0	0	0	9.83808	1	5.80756	5.05503	1	3.36472	1	1	1.89033	1	1	1
ENSG00000196600	4.69932	2.25908	0.851619	2.65269	0.00798528	0.997001	SLC22A25	11.7841	1.34364	4.12077	10.1376	2.2027	17.3413	0	2.7692	4.45167	1.58552	0	0.655472	12.7841	2.34364	5.12077	11.1376	3.2027	18.3413	1	3.7692	5.45167	2.58552	1	1.65547
ENSG00000286085	5.02802	3.32841	1.25516	2.65178	0.00800694	0.997001	AL109653.3	35.3523	0	3.43397	8.11005	1.10135	7.09415	0	0	4.45167	0.79276	0	0	36.3523	1	4.43397	9.11005	2.10135	8.09415	1	1	5.45167	1.79276	1	1
ENSG00000231367	9.81663	1.28926	0.48679	2.64849	0.00808525	0.997001	LINC02613	29.4603	9.40547	7.55474	17.2339	12.1148	8.67063	3.59461	8.30761	7.12268	6.34208	4.7154	3.27736	30.4603	10.4055	8.55474	18.2339	13.1148	9.67063	4.59461	9.30761	8.12268	7.34208	5.7154	4.27736
ENSG00000258483	2.85626	2.23631	0.844392	2.64843	0.00808672	0.997001	LINC02251	8.83808	1.34364	4.80756	6.08254	2.2027	5.51767	0	0	1.78067	0.79276	0.943081	1.96642	9.83808	2.34364	5.80756	7.08254	3.2027	6.51767	1	1	2.78067	1.79276	1.94308	2.96642
ENSG00000275064	3.7503	2.51065	0.948724	2.64635	0.00813664	0.997001	AC239860.1	19.1492	0	3.43397	9.12381	3.30405	3.15296	1.79731	0.923068	2.671	0.79276	0	0.655472	20.1492	1	4.43397	10.1238	4.30405	4.15296	2.79731	1.92307	3.671	1.79276	1	1.65547
ENSG00000106304	4.78215	3.82774	1.44823	2.64305	0.00821636	0.997001	SPAM1	32.4063	0	8.24153	6.08254	0	7.09415	0	0	3.56134	0	0	0	33.4063	1	9.24153	7.08254	1	8.09415	1	1	4.56134	1	1	1
ENSG00000271237	2.32857	3.65473	1.38305	2.64252	0.00822912	0.997001	HMGB1P50	16.2031	0	2.06038	4.05503	0	3.9412	0	0	0.890335	0.79276	0	0	17.2031	1	3.06038	5.05503	1	4.9412	1	1	1.89033	1.79276	1	1
ENSG00000170458	1815.01	-1.01319	0.383999	-2.63852	0.00832686	0.997001	CD14	651.072	1725.23	1442.96	946.849	1431.75	1016.04	4982.13	1995.67	1353.31	1074.98	3452.62	1707.5	652.072	1726.23	1443.96	947.849	1432.75	1017.04	4983.13	1996.67	1354.31	1075.98	3453.62	1708.5
ENSG00000258038	6.80532	2.89178	1.09674	2.63671	0.00837142	0.997001	LINC02327	29.4603	2.68728	15.7963	15.2063	0	8.67063	1.79731	0.923068	7.12268	0	0	0	30.4603	3.68728	16.7963	16.2063	1	9.67063	2.79731	1.92307	8.12268	1	1	1
ENSG00000164603	575.905	-0.449285	0.170461	-2.63571	0.00839624	0.997001	BMT2	549.434	483.71	515.783	455.177	364.546	550.979	783.625	514.149	620.563	684.152	790.302	598.446	550.434	484.71	516.783	456.177	365.546	551.979	784.625	515.149	621.563	685.152	791.302	599.446
ENSG00000148704	6.41405	2.39303	0.908077	2.63527	0.00840707	0.997001	VAX1	30.9333	0	7.55474	19.2614	2.2027	4.72943	1.79731	0.923068	6.23234	0.79276	1.88616	0.655472	31.9333	1	8.55474	20.2614	3.2027	5.72943	2.79731	1.92307	7.23234	1.79276	2.88616	1.65547
ENSG00000287707	23.1277	0.98643	0.374497	2.63401	0.0084382	0.997001	AC115284.4	35.3523	10.7491	23.351	54.7429	26.4324	34.6825	8.98653	16.6152	14.2454	20.6118	16.0324	15.7313	36.3523	11.7491	24.351	55.7429	27.4324	35.6825	9.98653	17.6152	15.2454	21.6118	17.0324	16.7313
ENSG00000237880	3.40306	2.85522	1.08445	2.63286	0.00846686	0.997001	LINC01885	13.2571	1.34364	4.12077	10.1376	1.10135	5.51767	1.79731	0	3.56134	0	0	0	14.2571	2.34364	5.12077	11.1376	2.10135	6.51767	2.79731	1	4.56134	1	1	1
ENSG00000064787	30.1819	1.38906	0.527777	2.63191	0.00849055	0.997001	BCAS1	116.368	10.7491	26.0982	55.7566	37.4458	16.553	14.3784	11.9999	24.039	24.5756	8.48773	15.7313	117.368	11.7491	27.0982	56.7566	38.4458	17.553	15.3784	12.9999	25.039	25.5756	9.48773	16.7313
ENSG00000196664	414.624	-1.16852	0.443993	-2.63185	0.00849206	0.997001	TLR7	114.895	210.951	538.447	264.59	181.722	218.342	1279.68	295.382	453.18	405.893	762.009	250.39	115.895	211.951	539.447	265.59	182.722	219.342	1280.68	296.382	454.18	406.893	763.009	251.39
ENSG00000235170	3.44158	3.6603	1.39137	2.63071	0.00852057	0.997001	MTND1P31	25.0412	0	4.12077	3.04127	0	5.51767	1.79731	0	1.78067	0	0	0	26.0412	1	5.12077	4.04127	1	6.51767	2.79731	1	2.78067	1	1	1
ENSG00000257219	6.12309	1.61382	0.613703	2.62964	0.00854764	0.997001	LNCOG	14.7301	4.03091	5.49436	11.1513	12.1148	8.67063	1.79731	0	2.671	6.34208	1.88616	4.5883	15.7301	5.03091	6.49436	12.1513	13.1148	9.67063	2.79731	1	3.671	7.34208	2.88616	5.5883
ENSG00000203971	3.04157	2.1649	0.82346	2.62902	0.00856301	0.997001	AL354984.1	8.83808	1.34364	3.43397	7.0963	3.30405	5.51767	1.79731	0	0.890335	0.79276	2.82924	0.655472	9.83808	2.34364	4.43397	8.0963	4.30405	6.51767	2.79731	1	1.89033	1.79276	3.82924	1.65547
ENSG00000156958	509.948	-0.513186	0.195291	-2.6278	0.00859383	0.997001	GALK2	362.361	476.992	423.065	421.723	367.85	465.061	907.639	505.841	530.639	658.784	489.459	509.957	363.361	477.992	424.065	422.723	368.85	466.061	908.639	506.841	531.639	659.784	490.459	510.957
ENSG00000241570	5.36693	1.63864	0.623858	2.62663	0.00862355	0.997001	PAQR9-AS1	13.2571	1.34364	8.92833	11.1513	4.40539	10.2471	0	1.84614	4.45167	2.37828	3.77232	2.62189	14.2571	2.34364	9.92833	12.1513	5.40539	11.2471	1	2.84614	5.45167	3.37828	4.77232	3.62189
ENSG00000248363	1.4325	4.0467	1.54166	2.6249	0.00866755	0.997001	AC016550.2	4.41904	0	2.74718	6.08254	0	3.9412	0	0	0	0	0	0	5.41904	1	3.74718	7.08254	1	4.9412	1	1	1	1	1	1
ENSG00000279376	5.85335	2.80835	1.07009	2.6244	0.00868029	0.997001	AC092435.4	25.0412	0	9.61512	14.1926	1.10135	11.8236	0	0.923068	6.23234	0	0	1.31094	26.0412	1	10.6151	15.1926	2.10135	12.8236	1	1.92307	7.23234	1	1	2.31094
ENSG00000185701	3.23994	3.55858	1.35644	2.62348	0.00870367	0.997001	OR5M5P	23.5682	0	2.74718	7.0963	1.10135	0.788239	1.79731	0	1.78067	0	0	0	24.5682	1	3.74718	8.0963	2.10135	1.78824	2.79731	1	2.78067	1	1	1
ENSG00000231956	2.97278	2.3294	0.888104	2.62289	0.0087188	0.997001	HNRNPA1P9	10.3111	5.37455	3.43397	6.08254	1.10135	3.15296	1.79731	1.84614	1.78067	0.79276	0	0	11.3111	6.37455	4.43397	7.08254	2.10135	4.15296	2.79731	2.84614	2.78067	1.79276	1	1
ENSG00000163630	4.10028	2.51733	0.960349	2.62127	0.00876038	0.997001	SYNPR	13.2571	0	4.80756	15.2063	3.30405	5.51767	0	0.923068	4.45167	0.79276	0.943081	0	14.2571	1	5.80756	16.2063	4.30405	6.51767	1	1.92307	5.45167	1.79276	1.94308	1
ENSG00000163216	1.66879	3.6758	1.40293	2.62008	0.00879092	0.997001	SPRR2D	11.7841	0	3.43397	2.02751	1.10135	0.788239	0	0	0.890335	0	0	0	12.7841	1	4.43397	3.02751	2.10135	1.78824	1	1	1.89033	1	1	1
ENSG00000223841	1.74928	3.2019	1.22212	2.61995	0.00879431	0.997001	AC006484.1	8.83808	1.34364	2.74718	2.02751	1.10135	3.15296	0	0	1.78067	0	0	0	9.83808	2.34364	3.74718	3.02751	2.10135	4.15296	1	1	2.78067	1	1	1
ENSG00000228215	2.45979	3.74769	1.43252	2.61615	0.00889287	0.997001	LINC02770	14.7301	0	3.43397	4.05503	0	5.51767	0	0	1.78067	0	0	0	15.7301	1	4.43397	5.05503	1	6.51767	1	1	2.78067	1	1	1
ENSG00000259256	2.50514	3.77599	1.44445	2.61414	0.00894527	0.997001	LINC01895	13.2571	0	2.74718	9.12381	0	3.15296	0	0	1.78067	0	0	0	14.2571	1	3.74718	10.1238	1	4.15296	1	1	2.78067	1	1	1
ENSG00000104356	226.58	0.766971	0.293453	2.61361	0.0089592	0.997001	POP1	514.082	185.422	213.593	270.673	220.27	309.778	176.136	135.691	162.931	120.5	149.007	260.878	515.082	186.422	214.593	271.673	221.27	310.778	177.136	136.691	163.931	121.5	150.007	261.878
ENSG00000163395	32.4866	1.50697	0.576892	2.61222	0.00899558	0.997001	IGFN1	119.314	6.71819	34.3397	59.8116	50.662	18.1295	10.7838	19.3844	38.2844	8.72036	13.2031	10.4875	120.314	7.71819	35.3397	60.8116	51.662	19.1295	11.7838	20.3844	39.2844	9.72036	14.2031	11.4875
ENSG00000259269	12.2211	0.959561	0.367852	2.60855	0.00909261	0.997001	AC109630.1	14.7301	20.1546	13.7359	13.1788	20.9256	15.7648	3.59461	5.53841	8.01301	11.0986	9.43081	10.4875	15.7301	21.1546	14.7359	14.1788	21.9256	16.7648	4.59461	6.53841	9.01301	12.0986	10.4308	11.4875
ENSG00000284618	6.23478	2.68737	1.03024	2.6085	0.00909393	0.997001	AL391294.1	41.2444	0	7.55474	7.0963	1.10135	7.88239	1.79731	0	4.45167	2.37828	0	1.31094	42.2444	1	8.55474	8.0963	2.10135	8.88239	2.79731	1	5.45167	3.37828	1	2.31094
ENSG00000238213	1.79287	3.79714	1.45572	2.60842	0.0090962	0.997001	TARDBPP2	11.7841	0	3.43397	3.04127	0	2.36472	0	0	0.890335	0	0	0	12.7841	1	4.43397	4.04127	1	3.36472	1	1	1.89033	1	1	1
ENSG00000183873	12.3099	1.7335	0.664753	2.60773	0.00911446	0.997001	SCN5A	47.1364	1.34364	16.4831	15.2063	17.6216	15.7648	5.39192	6.46148	15.1357	2.37828	2.82924	1.96642	48.1364	2.34364	17.4831	16.2063	18.6216	16.7648	6.39192	7.46148	16.1357	3.37828	3.82924	2.96642
ENSG00000082126	16.3844	1.09837	0.421385	2.60656	0.00914562	0.997001	MPP4	44.1904	10.7491	14.4227	24.3302	16.5202	25.2236	5.39192	6.46148	15.1357	14.2697	9.43081	10.4875	45.1904	11.7491	15.4227	25.3302	17.5202	26.2236	6.39192	7.46148	16.1357	15.2697	10.4308	11.4875
ENSG00000218965	2.37291	3.69943	1.42128	2.60289	0.00924426	0.997001	NACAP7	11.7841	0	2.74718	5.06878	0	7.09415	0	0	1.78067	0	0	0	12.7841	1	3.74718	6.06878	1	8.09415	1	1	2.78067	1	1	1
ENSG00000229282	3.79834	1.823	0.701758	2.59776	0.00938333	0.997001	AL031963.2	11.7841	4.03091	4.80756	7.0963	4.40539	3.9412	0	2.7692	3.56134	1.58552	0.943081	0.655472	12.7841	5.03091	5.80756	8.0963	5.40539	4.9412	1	3.7692	4.56134	2.58552	1.94308	1.65547
ENSG00000283431	2.82334	3.42342	1.31807	2.5973	0.009396	0.997001	AC099654.6	11.7841	0	4.80756	11.1513	1.10135	2.36472	0	0	2.671	0	0	0	12.7841	1	5.80756	12.1513	2.10135	3.36472	1	1	3.671	1	1	1
ENSG00000226622	12.0392	1.52601	0.588167	2.59452	0.00947225	0.997001	AC092155.1	47.1364	5.37455	8.24153	20.2751	7.70944	18.1295	8.98653	5.53841	10.684	3.17104	6.60156	2.62189	48.1364	6.37455	9.24153	21.2751	8.70944	19.1295	9.98653	6.53841	11.684	4.17104	7.60156	3.62189
ENSG00000102387	9.54797	1.51761	0.58522	2.59323	0.00950785	0.997001	TAF7L	27.9872	6.71819	4.12077	16.2201	9.91214	21.2825	0	3.69227	8.90335	4.75656	3.77232	7.21019	28.9872	7.71819	5.12077	17.2201	10.9121	22.2825	1	4.69227	9.90335	5.75656	4.77232	8.21019
ENSG00000175928	159.282	1.36466	0.526578	2.59157	0.00955386	0.997001	LRRN1	357.942	87.3365	389.412	42.5778	400.891	99.3181	43.1353	172.614	93.4851	53.1149	81.1049	90.4551	358.942	88.3365	390.412	43.5778	401.891	100.318	44.1353	173.614	94.4851	54.1149	82.1049	91.4551
ENSG00000285727	1.82332	3.24842	1.25376	2.59095	0.00957123	0.997001	AL136419.2	5.89205	0	2.74718	8.11005	1.10135	1.57648	1.79731	0	0	0	0	0.655472	6.89205	1	3.74718	9.11005	2.10135	2.57648	2.79731	1	1	1	1	1.65547
ENSG00000227999	5.27933	2.41257	0.932033	2.58851	0.00963929	0.997001	MTND5P1	26.5142	1.34364	4.80756	15.2063	1.10135	3.9412	3.59461	0	4.45167	0.79276	0.943081	0.655472	27.5142	2.34364	5.80756	16.2063	2.10135	4.9412	4.59461	1	5.45167	1.79276	1.94308	1.65547
ENSG00000134612	4.51356	3.4198	1.32141	2.58799	0.00965369	0.997001	FOLH1B	20.6222	0	3.43397	18.2476	1.10135	6.30591	0	0	4.45167	0	0	0	21.6222	1	4.43397	19.2476	2.10135	7.30591	1	1	5.45167	1	1	1
ENSG00000260750	17.828	1.81719	0.702363	2.58725	0.00967442	0.997001	AC092720.1	73.6507	4.03091	21.2906	37.509	7.70944	22.0707	12.5811	2.7692	21.368	3.17104	1.88616	5.89925	74.6507	5.03091	22.2906	38.509	8.70944	23.0707	13.5811	3.7692	22.368	4.17104	2.88616	6.89925
ENSG00000249743	8.17342	1.55482	0.601017	2.58697	0.00968234	0.997001	AC116345.1	26.5142	4.03091	10.3019	19.2614	4.40539	8.67063	5.39192	1.84614	8.01301	3.17104	1.88616	4.5883	27.5142	5.03091	11.3019	20.2614	5.40539	9.67063	6.39192	2.84614	9.01301	4.17104	2.88616	5.5883
ENSG00000210164	32.1435	1.73152	0.669622	2.58581	0.00971507	0.997001	MT-TG	114.895	2.68728	32.9661	51.7016	55.0674	39.412	10.7838	2.7692	43.6264	9.51312	15.0893	7.21019	115.895	3.68728	33.9661	52.7016	56.0674	40.412	11.7838	3.7692	44.6264	10.5131	16.0893	8.21019
ENSG00000107815	268.558	0.939073	0.363255	2.58516	0.00973328	0.997001	TWNK	767.44	162.58	214.28	291.962	443.843	238.836	195.906	143.999	163.822	133.976	238.599	227.449	768.44	163.58	215.28	292.962	444.843	239.836	196.906	144.999	164.822	134.976	239.599	228.449
ENSG00000133020	11.2736	2.23121	0.863208	2.58479	0.00974391	0.997001	MYH8	42.7174	0	15.7963	14.1926	20.9256	18.1295	1.79731	3.69227	15.1357	1.58552	0	1.31094	43.7174	1	16.7963	15.1926	21.9256	19.1295	2.79731	4.69227	16.1357	2.58552	1	2.31094
ENSG00000166596	8.15448	2.21726	0.858921	2.58144	0.00983879	0.997001	CFAP52	29.4603	2.68728	6.18115	28.3852	2.2027	11.8236	1.79731	0	10.684	2.37828	0.943081	1.31094	30.4603	3.68728	7.18115	29.3852	3.2027	12.8236	2.79731	1	11.684	3.37828	1.94308	2.31094
ENSG00000253181	5.95582	2.47747	0.961362	2.57704	0.0099651	0.997001	AC138356.3	33.8793	0	2.74718	11.1513	7.70944	5.51767	0	0	4.45167	1.58552	3.77232	0.655472	34.8793	1	3.74718	12.1513	8.70944	6.51767	1	1	5.45167	2.58552	4.77232	1.65547
ENSG00000224647	4.36505	1.7548	0.681109	2.57639	0.00998387	0.997001	AC026954.1	7.36507	1.34364	4.80756	7.0963	7.70944	11.8236	1.79731	3.69227	3.56134	1.58552	0.943081	0.655472	8.36507	2.34364	5.80756	8.0963	8.70944	12.8236	2.79731	4.69227	4.56134	2.58552	1.94308	1.65547
ENSG00000250056	8.75644	1.3346	0.518321	2.57486	0.0100281	0.997001	LINC01018	22.0952	8.06183	11.6755	15.2063	6.60809	11.8236	5.39192	0.923068	9.79368	3.17104	3.77232	6.55472	23.0952	9.06183	12.6755	16.2063	7.60809	12.8236	6.39192	1.92307	10.7937	4.17104	4.77232	7.55472
ENSG00000227339	2.80929	3.30696	1.28437	2.57477	0.0100307	0.997001	THRAP3P1	19.1492	2.68728	1.37359	6.08254	0	0.788239	1.79731	0	0.890335	0	0.943081	0	20.1492	3.68728	2.37359	7.08254	1	1.78824	2.79731	1	1.89033	1	1.94308	1
ENSG00000117228	1463.67	-1.47219	0.571958	-2.57395	0.0100545	0.997001	GBP1	914.741	671.819	1265.08	747.139	451.553	601.426	7963.86	864.915	876.979	1648.94	520.581	1036.96	915.741	672.819	1266.08	748.139	452.553	602.426	7964.86	865.915	877.979	1649.94	521.581	1037.96
ENSG00000151033	1.72619	3.18451	1.23724	2.57388	0.0100566	0.997001	LYZL2	8.83808	0	2.74718	3.04127	1.10135	3.15296	0	0	0.890335	0	0.943081	0	9.83808	1	3.74718	4.04127	2.10135	4.15296	1	1	1.89033	1	1.94308	1
ENSG00000248442	1.79098	3.79711	1.47605	2.57248	0.0100972	0.997001	OR10J7P	11.7841	0	2.06038	2.02751	0	4.72943	0	0	0.890335	0	0	0	12.7841	1	3.06038	3.02751	1	5.72943	1	1	1.89033	1	1	1
ENSG00000287993	2.28329	3.57362	1.39003	2.57089	0.0101438	0.997001	AC090338.1	14.7301	0	3.43397	5.06878	0	1.57648	1.79731	0	0	0.79276	0	0	15.7301	1	4.43397	6.06878	1	2.57648	2.79731	1	1	1.79276	1	1
ENSG00000204296	15.6998	1.54414	0.60098	2.56937	0.0101884	0.997001	TSBP1	45.6634	10.7491	21.2906	29.3989	5.50674	28.3766	5.39192	2.7692	15.1357	12.6842	0.943081	10.4875	46.6634	11.7491	22.2906	30.3989	6.50674	29.3766	6.39192	3.7692	16.1357	13.6842	1.94308	11.4875
ENSG00000250292	1.38674	3.41244	1.32816	2.56931	0.0101902	0.997001	AC093844.1	7.36507	1.34364	2.74718	2.02751	0	2.36472	0	0	0	0.79276	0	0	8.36507	2.34364	3.74718	3.02751	1	3.36472	1	1	1	1.79276	1	1
ENSG00000183303	2.45266	3.72528	1.44998	2.56918	0.0101938	0.997001	OR5P2	17.6762	0	0.686794	6.08254	0	3.15296	0	0	0.890335	0	0.943081	0	18.6762	1	1.68679	7.08254	1	4.15296	1	1	1.89033	1	1.94308	1
ENSG00000281692	4.3999	2.67913	1.04284	2.56906	0.0101975	0.997001	PACRG-AS1	20.6222	1.34364	4.80756	14.1926	1.10135	3.9412	0	0	5.34201	0.79276	0	0.655472	21.6222	2.34364	5.80756	15.1926	2.10135	4.9412	1	1	6.34201	1.79276	1	1.65547
ENSG00000287320	1.80715	3.28264	1.27954	2.56548	0.0103034	0.997001	AC110790.1	5.89205	1.34364	3.43397	6.08254	0	3.15296	0	0	1.78067	0	0	0	6.89205	2.34364	4.43397	7.08254	1	4.15296	1	1	2.78067	1	1	1
ENSG00000249838	1.65909	3.68666	1.43754	2.56456	0.0103306	0.997001	SUMO2P7	8.83808	0	2.74718	5.06878	0	2.36472	0	0	0.890335	0	0	0	9.83808	1	3.74718	6.06878	1	3.36472	1	1	1.89033	1	1	1
ENSG00000152213	89.8954	-0.951223	0.371067	-2.56348	0.0103629	0.997001	ARL11	44.1904	57.7764	81.0417	62.8529	69.385	49.6591	273.19	55.3841	105.059	109.401	106.568	64.2362	45.1904	58.7764	82.0417	63.8529	70.385	50.6591	274.19	56.3841	106.059	110.401	107.568	65.2362
ENSG00000287026	3.48209	2.89668	1.13019	2.56299	0.0103775	0.997001	AC068616.2	19.1492	0	3.43397	8.11005	1.10135	4.72943	1.79731	0	2.671	0.79276	0	0	20.1492	1	4.43397	9.11005	2.10135	5.72943	2.79731	1	3.671	1.79276	1	1
ENSG00000240268	3.42731	3.317	1.29464	2.5621	0.0104042	0.997001	MOXD2P	25.0412	0	2.06038	7.0963	1.10135	2.36472	0	0	2.671	0.79276	0	0	26.0412	1	3.06038	8.0963	2.10135	3.36472	1	1	3.671	1.79276	1	1
ENSG00000144648	35.7008	1.54086	0.601475	2.56181	0.0104129	0.997001	ACKR2	36.8253	12.0927	51.5096	24.3302	180.621	14.1883	7.18922	26.769	13.355	21.4045	19.8047	20.3196	37.8253	13.0927	52.5096	25.3302	181.621	15.1883	8.18922	27.769	14.355	22.4045	20.8047	21.3196
ENSG00000286995	2.23179	3.06875	1.19895	2.55953	0.0104814	0.997001	AC092448.1	5.89205	0	4.80756	9.12381	1.10135	3.15296	0	0.923068	1.78067	0	0	0	6.89205	1	5.80756	10.1238	2.10135	4.15296	1	1.92307	2.78067	1	1	1
ENSG00000283638	2.45767	3.21138	1.25563	2.55758	0.0105403	0.997001	AC002407.1	14.7301	1.34364	2.06038	4.05503	0	4.72943	0	0	1.78067	0.79276	0	0	15.7301	2.34364	3.06038	5.05503	1	5.72943	1	1	2.78067	1.79276	1	1
ENSG00000212724	1.17289	3.16782	1.23879	2.55719	0.0105522	0.997001	KRTAP2-3	2.94603	1.34364	1.37359	4.05503	1.10135	2.36472	0	0	0.890335	0	0	0	3.94603	2.34364	2.37359	5.05503	2.10135	3.36472	1	1	1.89033	1	1	1
ENSG00000149656	4.37576	2.03824	0.797266	2.55654	0.0105719	0.997001	LINC00266-1	17.6762	1.34364	6.18115	10.1376	2.2027	4.72943	1.79731	1.84614	3.56134	2.37828	0	0.655472	18.6762	2.34364	7.18115	11.1376	3.2027	5.72943	2.79731	2.84614	4.56134	3.37828	1	1.65547
ENSG00000257183	2.06299	3.41649	1.33712	2.55511	0.0106153	0.997001	AC090502.2	10.3111	0	2.74718	5.06878	0	3.9412	1.79731	0	0.890335	0	0	0	11.3111	1	3.74718	6.06878	1	4.9412	2.79731	1	1.89033	1	1	1
ENSG00000230247	1.09068	3.64028	1.42521	2.55421	0.010643	0.997001	HNRNPH3P1	4.41904	0	1.37359	3.04127	1.10135	3.15296	0	0	0	0	0	0	5.41904	1	2.37359	4.04127	2.10135	4.15296	1	1	1	1	1	1
ENSG00000136869	1881.58	-0.72603	0.284285	-2.55388	0.0106529	0.997001	TLR4	1232.91	1486.06	2075.49	1129.32	1160.82	1418.83	4284.78	2055.67	1617.74	2421.09	2278.48	1417.79	1233.91	1487.06	2076.49	1130.32	1161.82	1419.83	4285.78	2056.67	1618.74	2422.09	2279.48	1418.79
ENSG00000257265	2.89488	3.39958	1.33137	2.55345	0.0106661	0.997001	AC123905.1	14.7301	0	6.18115	7.0963	0	3.15296	1.79731	0	1.78067	0	0	0	15.7301	1	7.18115	8.0963	1	4.15296	2.79731	1	2.78067	1	1	1
ENSG00000105967	1307.5	-1.03139	0.403954	-2.55325	0.0106724	0.997001	TFEC	835.198	591.201	1452.57	887.037	639.883	745.674	4176.94	816.915	2143.93	1302.5	1231.66	866.534	836.198	592.201	1453.57	888.037	640.883	746.674	4177.94	817.915	2144.93	1303.5	1232.66	867.534
ENSG00000169933	13.5953	1.42265	0.557195	2.55324	0.0106727	0.997001	FRMPD4	53.0285	14.78	11.6755	9.12381	13.2162	18.1295	1.79731	11.0768	14.2454	7.13484	5.65848	3.27736	54.0285	15.78	12.6755	10.1238	14.2162	19.1295	2.79731	12.0768	15.2454	8.13484	6.65848	4.27736
ENSG00000179073	1.87127	3.32846	1.30375	2.55298	0.0106805	0.997001	TAAR3P	7.36507	0	2.74718	7.0963	1.10135	2.36472	0	0	1.78067	0	0	0	8.36507	1	3.74718	8.0963	2.10135	3.36472	1	1	2.78067	1	1	1
ENSG00000232677	83.918	0.573938	0.224814	2.55294	0.0106816	0.997001	LINC00665	122.26	75.2437	76.921	92.2518	123.351	114.295	59.3111	50.7688	67.6654	66.5918	67.9018	90.4551	123.26	76.2437	77.921	93.2518	124.351	115.295	60.3111	51.7688	68.6654	67.5918	68.9018	91.4551
ENSG00000187595	13.8055	1.17079	0.4588	2.55184	0.0107155	0.997001	ZNF385C	26.5142	6.71819	10.9887	14.1926	15.4189	40.2002	10.7838	10.1538	8.01301	7.9276	7.54465	7.21019	27.5142	7.71819	11.9887	15.1926	16.4189	41.2002	11.7838	11.1538	9.01301	8.9276	8.54465	8.21019
ENSG00000258552	1.57027	3.50717	1.37687	2.54722	0.0108586	0.997001	FAM204DP	8.83808	0	0.686794	4.05503	1.10135	2.36472	1.79731	0	0	0	0	0	9.83808	1	1.68679	5.05503	2.10135	3.36472	2.79731	1	1	1	1	1
ENSG00000259702	1.98962	3.42366	1.3451	2.54529	0.0109187	0.997001	AC024337.1	10.3111	0	3.43397	6.08254	0	2.36472	0	0	0.890335	0.79276	0	0	11.3111	1	4.43397	7.08254	1	3.36472	1	1	1.89033	1.79276	1	1
ENSG00000227764	5.78218	1.99854	0.786544	2.54092	0.0110562	0.997001	LINC01693	20.6222	13.4364	3.43397	6.08254	2.2027	9.45887	3.59461	4.61534	3.56134	2.37828	0	0	21.6222	14.4364	4.43397	7.08254	3.2027	10.4589	4.59461	5.61534	4.56134	3.37828	1	1
ENSG00000105205	1.3047	3.85799	1.51839	2.54084	0.0110586	0.997001	CLC	4.41904	8.06183	1.37359	1.01376	0	0.788239	0	0	0	0	0	0	5.41904	9.06183	2.37359	2.01376	1	1.78824	1	1	1	1	1	1
ENSG00000287410	2.79258	2.93979	1.15706	2.54075	0.0110615	0.997001	AL161941.1	14.7301	0	2.74718	5.06878	3.30405	3.9412	0	0	0.890335	0	2.82924	0	15.7301	1	3.74718	6.06878	4.30405	4.9412	1	1	1.89033	1	3.82924	1
ENSG00000256362	1.78167	3.78267	1.489	2.54041	0.0110724	0.997001	LINC02375	11.7841	0	2.06038	5.06878	0	1.57648	0	0	0.890335	0	0	0	12.7841	1	3.06038	6.06878	1	2.57648	1	1	1.89033	1	1	1
ENSG00000236751	2.68983	3.37878	1.33006	2.54033	0.0110748	0.997001	LINC01186	20.6222	0	2.74718	4.05503	0	2.36472	0	0	0.890335	0	0.943081	0.655472	21.6222	1	3.74718	5.05503	1	3.36472	1	1	1.89033	1	1.94308	1.65547
ENSG00000125337	10.4442	1.48444	0.584358	2.54029	0.0110759	0.997001	KIF25	39.7714	9.40547	13.7359	11.1513	6.60809	12.6118	1.79731	3.69227	14.2454	5.54932	2.82924	3.93283	40.7714	10.4055	14.7359	12.1513	7.60809	13.6118	2.79731	4.69227	15.2454	6.54932	3.82924	4.93283
ENSG00000259057	1.70802	3.73156	1.46904	2.54014	0.0110809	0.997001	AC105109.1	10.3111	0	2.74718	5.06878	0	1.57648	0	0	0	0.79276	0	0	11.3111	1	3.74718	6.06878	1	2.57648	1	1	1	1.79276	1	1
ENSG00000279800	15.8057	0.987754	0.38919	2.53798	0.0111496	0.997001	BCLAF1P2	27.9872	14.78	12.3623	31.4265	19.8243	18.1295	19.7704	10.1538	8.01301	11.8914	9.43081	5.89925	28.9872	15.78	13.3623	32.4265	20.8243	19.1295	20.7704	11.1538	9.01301	12.8914	10.4308	6.89925
ENSG00000179133	6.98966	1.94258	0.7655	2.53766	0.0111595	0.997001	C10orf67	23.5682	1.34364	9.61512	17.2339	1.10135	13.4001	3.59461	2.7692	7.12268	1.58552	1.88616	0.655472	24.5682	2.34364	10.6151	18.2339	2.10135	14.4001	4.59461	3.7692	8.12268	2.58552	2.88616	1.65547
ENSG00000171659	432.075	-0.947861	0.37367	-2.53663	0.0111926	0.997001	GPR34	262.196	330.535	474.575	284.866	145.378	270.366	1035.25	419.073	297.372	544.626	844.057	276.609	263.196	331.535	475.575	285.866	146.378	271.366	1036.25	420.073	298.372	545.626	845.057	277.609
ENSG00000219784	1.79695	3.22314	1.27071	2.53649	0.0111971	0.997001	AL138729.1	8.83808	4.03091	0.686794	3.04127	0	3.15296	0	0.923068	0.890335	0	0	0	9.83808	5.03091	1.68679	4.04127	1	4.15296	1	1.92307	1.89033	1	1	1
ENSG00000219699	0.959554	3.43208	1.35361	2.5355	0.0112287	0.997001	AL356432.2	4.41904	1.34364	2.06038	1.01376	1.10135	1.57648	0	0	0	0	0	0	5.41904	2.34364	3.06038	2.01376	2.10135	2.57648	1	1	1	1	1	1
ENSG00000174130	254.319	-0.687662	0.271455	-2.53325	0.0113011	0.997001	TLR6	204.749	169.298	214.28	216.944	179.52	181.295	546.381	208.613	235.048	376.561	331.021	188.12	205.749	170.298	215.28	217.944	180.52	182.295	547.381	209.613	236.048	377.561	332.021	189.12
ENSG00000162595	263.216	1.09287	0.431524	2.53258	0.0113227	0.997001	DIRAS3	686.424	248.573	203.291	92.2518	451.553	469.79	91.6626	209.537	199.435	87.2036	215.022	203.852	687.424	249.573	204.291	93.2518	452.553	470.79	92.6626	210.537	200.435	88.2036	216.022	204.852
ENSG00000026950	645.608	-0.937919	0.370402	-2.53216	0.0113361	0.997001	BTN3A1	461.053	581.795	467.02	352.787	323.796	468.214	2176.54	647.071	622.344	562.86	508.32	575.504	462.053	582.795	468.02	353.787	324.796	469.214	2177.54	648.071	623.344	563.86	509.32	576.504
ENSG00000135638	6.44683	1.40853	0.556587	2.53065	0.0113853	0.997001	EMX1	14.7301	6.71819	4.12077	10.1376	15.4189	6.30591	0	2.7692	5.34201	3.17104	4.7154	3.93283	15.7301	7.71819	5.12077	11.1376	16.4189	7.30591	1	3.7692	6.34201	4.17104	5.7154	4.93283
ENSG00000273328	7.38574	1.4099	0.557397	2.52943	0.0114248	0.997001	AC099329.2	11.7841	1.34364	15.1095	8.11005	19.8243	8.67063	1.79731	2.7692	3.56134	4.75656	5.65848	5.24377	12.7841	2.34364	16.1095	9.11005	20.8243	9.67063	2.79731	3.7692	4.56134	5.75656	6.65848	6.24377
ENSG00000170827	3.43326	2.4397	0.964706	2.52896	0.0114403	0.997001	CELP	14.7301	1.34364	2.06038	6.08254	6.60809	3.15296	3.59461	1.84614	1.78067	0	0	0	15.7301	2.34364	3.06038	7.08254	7.60809	4.15296	4.59461	2.84614	2.78067	1	1	1
ENSG00000158714	80.1493	-2.10845	0.834034	-2.52802	0.0114709	0.997001	SLAMF8	11.7841	9.40547	42.5813	7.0963	70.4863	38.6237	558.962	11.0768	40.9554	9.51312	114.113	47.194	12.7841	10.4055	43.5813	8.0963	71.4863	39.6237	559.962	12.0768	41.9554	10.5131	115.113	48.194
ENSG00000206043	6.92212	2.42091	0.958202	2.52652	0.01152	0.997001	C18orf63	23.5682	0	10.3019	21.2889	2.2027	12.6118	1.79731	0	8.90335	0.79276	0.943081	0.655472	24.5682	1	11.3019	22.2889	3.2027	13.6118	2.79731	1	9.90335	1.79276	1.94308	1.65547
ENSG00000251487	1.8379	3.32078	1.3145	2.52628	0.0115278	0.997001	AC106744.2	7.36507	0	3.43397	4.05503	0	5.51767	0	0	0.890335	0.79276	0	0	8.36507	1	4.43397	5.05503	1	6.51767	1	1	1.89033	1.79276	1	1
ENSG00000077009	2.32615	2.75344	1.08992	2.52626	0.0115283	0.997001	NMRK2	8.83808	0	5.49436	1.01376	7.70944	1.57648	0	0	0.890335	0.79276	0.943081	0.655472	9.83808	1	6.49436	2.01376	8.70944	2.57648	1	1	1.89033	1.79276	1.94308	1.65547
ENSG00000082074	882.09	-1.05659	0.418607	-2.52406	0.0116007	0.997001	FYB1	450.742	663.757	894.893	559.594	439.438	425.649	3159.66	681.224	792.398	899.783	1142.07	475.873	451.742	664.757	895.893	560.594	440.438	426.649	3160.66	682.224	793.398	900.783	1143.07	476.873
ENSG00000280649	18.7189	-1.04993	0.415998	-2.52389	0.0116065	0.997001	AC245100.7	4.41904	14.78	12.3623	12.1651	22.027	7.09415	32.3515	17.5383	13.355	42.0163	23.577	22.9415	5.41904	15.78	13.3623	13.1651	23.027	8.09415	33.3515	18.5383	14.355	43.0163	24.577	23.9415
ENSG00000131355	6.98167	1.79452	0.711359	2.52267	0.0116469	0.997001	ADGRE3	11.7841	33.591	3.43397	9.12381	3.30405	4.72943	0	2.7692	5.34201	3.9638	3.77232	1.96642	12.7841	34.591	4.43397	10.1238	4.30405	5.72943	1	3.7692	6.34201	4.9638	4.77232	2.96642
ENSG00000100427	9.96962	2.1611	0.856906	2.52198	0.0116698	0.997001	MLC1	30.9333	0	7.55474	3.04127	41.8512	13.4001	10.7838	0.923068	5.34201	1.58552	0.943081	3.27736	31.9333	1	8.55474	4.04127	42.8512	14.4001	11.7838	1.92307	6.34201	2.58552	1.94308	4.27736
ENSG00000171126	14.2763	1.4973	0.593904	2.52112	0.0116983	0.997001	KCNG3	51.5555	12.0927	10.3019	25.3439	9.91214	18.1295	3.59461	11.0768	16.9164	5.54932	0.943081	5.89925	52.5555	13.0927	11.3019	26.3439	10.9121	19.1295	4.59461	12.0768	17.9164	6.54932	1.94308	6.89925
ENSG00000152092	10.6783	2.12555	0.843716	2.51927	0.0117599	0.997001	ASTN1	50.0824	0	11.6755	22.3026	7.70944	12.6118	3.59461	2.7692	11.5743	0	1.88616	3.93283	51.0824	1	12.6755	23.3026	8.70944	13.6118	4.59461	3.7692	12.5743	1	2.88616	4.93283
ENSG00000176912	9.14155	1.70776	0.677956	2.51899	0.0117693	0.997001	TYMSOS	27.9872	6.71819	13.0491	9.12381	12.1148	14.1883	8.98653	0	11.5743	0.79276	1.88616	3.27736	28.9872	7.71819	14.0491	10.1238	13.1148	15.1883	9.98653	1	12.5743	1.79276	2.88616	4.27736
ENSG00000147443	341.882	-1.48101	0.588081	-2.51838	0.0117895	0.997001	DOK2	64.8126	253.948	293.948	122.665	257.716	87.4945	1601.4	315.689	194.093	280.637	540.385	89.7996	65.8126	254.948	294.948	123.665	258.716	88.4945	1602.4	316.689	195.093	281.637	541.385	90.7996
ENSG00000147697	8.22809	1.82153	0.723862	2.5164	0.0118559	0.997001	GSDMC	35.3523	5.37455	11.6755	12.1651	2.2027	10.2471	3.59461	2.7692	9.79368	3.9638	0.943081	0.655472	36.3523	6.37455	12.6755	13.1651	3.2027	11.2471	4.59461	3.7692	10.7937	4.9638	1.94308	1.65547
ENSG00000279847	2.09732	2.88597	1.14701	2.51607	0.0118671	0.997001	C8orf87	7.36507	1.34364	4.12077	6.08254	1.10135	1.57648	1.79731	0	1.78067	0	0	0	8.36507	2.34364	5.12077	7.08254	2.10135	2.57648	2.79731	1	2.78067	1	1	1
ENSG00000260569	1.81763	3.23794	1.28726	2.51537	0.0118907	0.997001	AC090398.1	11.7841	0	1.37359	3.04127	2.2027	1.57648	0	0	0.890335	0	0.943081	0	12.7841	1	2.37359	4.04127	3.2027	2.57648	1	1	1.89033	1	1.94308	1
ENSG00000280117	4.12525	2.43133	0.966675	2.51515	0.0118983	0.997001	AC122688.4	14.7301	0	4.80756	13.1788	3.30405	5.51767	1.79731	0.923068	4.45167	0.79276	0	0	15.7301	1	5.80756	14.1788	4.30405	6.51767	2.79731	1.92307	5.45167	1.79276	1	1
ENSG00000234839	1.62339	3.65675	1.45397	2.51501	0.0119028	0.997001	RPS26P30	8.83808	0	4.12077	4.05503	0	1.57648	0	0	0.890335	0	0	0	9.83808	1	5.12077	5.05503	1	2.57648	1	1	1.89033	1	1	1
ENSG00000162365	7.51981	1.66039	0.660229	2.51488	0.0119074	0.997001	CYP4A22	30.9333	4.03091	7.55474	9.12381	4.40539	12.6118	3.59461	0.923068	8.01301	3.9638	3.77232	1.31094	31.9333	5.03091	8.55474	10.1238	5.40539	13.6118	4.59461	1.92307	9.01301	4.9638	4.77232	2.31094
ENSG00000286700	1.9555	2.85701	1.13633	2.51425	0.0119287	0.997001	AC108075.1	5.89205	0	5.49436	5.06878	1.10135	3.15296	0	0.923068	0.890335	0	0.943081	0	6.89205	1	6.49436	6.06878	2.10135	4.15296	1	1.92307	1.89033	1	1.94308	1
ENSG00000106648	4.32628	2.74697	1.09263	2.5141	0.0119337	0.997001	GALNTL5	20.6222	0	6.86794	12.1651	2.2027	3.15296	1.79731	0	4.45167	0	0	0.655472	21.6222	1	7.86794	13.1651	3.2027	4.15296	2.79731	1	5.45167	1	1	1.65547
ENSG00000117877	61.2227	0.865729	0.344423	2.51356	0.0119518	0.997001	CD3EAP	169.396	44.3401	78.9814	59.8116	62.7769	59.1179	53.9192	38.7689	47.1877	25.3683	47.154	47.8494	170.396	45.3401	79.9814	60.8116	63.7769	60.1179	54.9192	39.7689	48.1877	26.3683	48.154	48.8494
ENSG00000179796	8.43862	1.9798	0.787942	2.51262	0.0119838	0.997001	LRRC3B	35.3523	1.34364	9.61512	16.2201	3.30405	14.9765	3.59461	0	8.90335	4.75656	1.88616	1.31094	36.3523	2.34364	10.6151	17.2201	4.30405	15.9765	4.59461	1	9.90335	5.75656	2.88616	2.31094
ENSG00000136928	7.66091	2.35599	0.938175	2.51125	0.0120305	0.997001	GABBR2	42.7174	1.34364	4.80756	16.2201	3.30405	8.67063	1.79731	0	8.01301	3.17104	1.88616	0	43.7174	2.34364	5.80756	17.2201	4.30405	9.67063	2.79731	1	9.01301	4.17104	2.88616	1
ENSG00000264790	1.473	4.05575	1.61581	2.51005	0.0120716	0.997001	AC021382.1	10.3111	0	2.74718	3.04127	0	1.57648	0	0	0	0	0	0	11.3111	1	3.74718	4.04127	1	2.57648	1	1	1	1	1	1
ENSG00000141837	56.7494	1.08922	0.434058	2.50939	0.0120941	0.997001	CACNA1A	172.343	36.2782	35.7133	84.1418	58.3715	77.2474	30.5542	29.5382	73.8978	20.6118	30.1786	32.1181	173.343	37.2782	36.7133	85.1418	59.3715	78.2474	31.5542	30.5382	74.8978	21.6118	31.1786	33.1181
ENSG00000210174	6.37506	1.66299	0.662717	2.50935	0.0120954	0.997001	MT-TR	26.5142	4.03091	3.43397	6.08254	13.2162	5.51767	1.79731	1.84614	6.23234	2.37828	2.82924	2.62189	27.5142	5.03091	4.43397	7.08254	14.2162	6.51767	2.79731	2.84614	7.23234	3.37828	3.82924	3.62189
ENSG00000253898	1.32905	3.92784	1.56647	2.50744	0.0121609	0.997001	LINC01419	5.89205	0	2.06038	4.05503	0	3.9412	0	0	0	0	0	0	6.89205	1	3.06038	5.05503	1	4.9412	1	1	1	1	1	1
ENSG00000255317	3.44435	2.25391	0.899269	2.50638	0.0121975	0.997001	AP002833.2	10.3111	1.34364	8.24153	6.08254	7.70944	0.788239	0	1.84614	3.56134	0.79276	0	0.655472	11.3111	2.34364	9.24153	7.08254	8.70944	1.78824	1	2.84614	4.56134	1.79276	1	1.65547
ENSG00000286885	6.26116	1.49998	0.598505	2.5062	0.0122035	0.997001	AL138824.1	20.6222	5.37455	5.49436	9.12381	6.60809	7.88239	5.39192	1.84614	5.34201	3.9638	2.82924	0.655472	21.6222	6.37455	6.49436	10.1238	7.60809	8.88239	6.39192	2.84614	6.34201	4.9638	3.82924	1.65547
ENSG00000125207	8.27301	2.65745	1.06052	2.50579	0.0122178	0.997001	PIWIL1	41.2444	0	10.9887	26.3577	1.10135	6.30591	0	1.84614	8.90335	1.58552	0.943081	0	42.2444	1	11.9887	27.3577	2.10135	7.30591	1	2.84614	9.90335	2.58552	1.94308	1
ENSG00000215296	4.10225	2.73144	1.09069	2.50431	0.012269	0.997001	TMCO5B	19.1492	0	8.92833	8.11005	1.10135	4.72943	3.59461	0	2.671	0	0.943081	0	20.1492	1	9.92833	9.11005	2.10135	5.72943	4.59461	1	3.671	1	1.94308	1
ENSG00000154316	6.18235	1.37498	0.549226	2.50349	0.0122977	0.997001	TDH	16.2031	6.71819	5.49436	11.1513	11.0135	3.9412	1.79731	1.84614	3.56134	4.75656	3.77232	3.93283	17.2031	7.71819	6.49436	12.1513	12.0135	4.9412	2.79731	2.84614	4.56134	5.75656	4.77232	4.93283
ENSG00000197683	1.3209	3.34673	1.3369	2.50335	0.0123025	0.997001	KRTAP26-1	5.89205	1.34364	4.12077	2.02751	0	1.57648	0	0	0.890335	0	0	0	6.89205	2.34364	5.12077	3.02751	1	2.57648	1	1	1.89033	1	1	1
ENSG00000225879	12.0514	1.72754	0.690183	2.50301	0.0123142	0.997001	AL513210.1	55.9745	26.8728	7.55474	6.08254	8.81079	5.51767	8.98653	8.30761	6.23234	3.9638	5.65848	0.655472	56.9745	27.8728	8.55474	7.08254	9.81079	6.51767	9.98653	9.30761	7.23234	4.9638	6.65848	1.65547
ENSG00000287170	10.084	1.10836	0.442915	2.50242	0.0123347	0.997001	AC010327.8	22.0952	5.37455	10.9887	20.2751	15.4189	9.45887	3.59461	7.38455	8.01301	7.13484	4.7154	6.55472	23.0952	6.37455	11.9887	21.2751	16.4189	10.4589	4.59461	8.38455	9.01301	8.13484	5.7154	7.55472
ENSG00000286205	4.08937	1.87549	0.749483	2.50238	0.0123363	0.997001	AC139887.5	8.83808	4.03091	5.49436	9.12381	7.70944	3.9412	0	0	6.23234	0.79276	0.943081	1.96642	9.83808	5.03091	6.49436	10.1238	8.70944	4.9412	1	1	7.23234	1.79276	1.94308	2.96642
ENSG00000233335	1.36673	3.36736	1.3457	2.5023	0.012339	0.997001	AC016696.1	7.36507	0	2.06038	3.04127	2.2027	0.788239	0	0	0	0	0.943081	0	8.36507	1	3.06038	4.04127	3.2027	1.78824	1	1	1	1	1.94308	1
ENSG00000277654	9.80119	1.41623	0.566349	2.50063	0.0123974	0.997001	AC087633.2	35.3523	4.03091	11.6755	18.2476	7.70944	8.67063	5.39192	3.69227	9.79368	3.17104	6.60156	3.27736	36.3523	5.03091	12.6755	19.2476	8.70944	9.67063	6.39192	4.69227	10.7937	4.17104	7.60156	4.27736
ENSG00000180708	3.93846	3.23196	1.2928	2.49997	0.0124204	0.997001	OR10K2	14.7301	0	8.24153	15.2063	0	4.72943	0	0	3.56134	0.79276	0	0	15.7301	1	9.24153	16.2063	1	5.72943	1	1	4.56134	1.79276	1	1
ENSG00000153930	20.0886	2.10427	0.84214	2.49871	0.0124645	0.997001	ANKFN1	103.111	1.34364	21.9774	44.6053	4.40539	20.4942	3.59461	8.30761	25.8197	1.58552	1.88616	3.93283	104.111	2.34364	22.9774	45.6053	5.40539	21.4942	4.59461	9.30761	26.8197	2.58552	2.88616	4.93283
ENSG00000181927	2.67302	3.28345	1.31475	2.49738	0.0125113	0.997001	OR4P4	10.3111	0	3.43397	6.08254	0	8.67063	1.79731	0	1.78067	0	0	0	11.3111	1	4.43397	7.08254	1	9.67063	2.79731	1	2.78067	1	1	1
ENSG00000245466	2.95732	2.26246	0.906217	2.4966	0.0125389	0.997001	AL357153.1	13.2571	1.34364	4.80756	4.05503	3.30405	3.15296	0	0	2.671	1.58552	0	1.31094	14.2571	2.34364	5.80756	5.05503	4.30405	4.15296	1	1	3.671	2.58552	1	2.31094
ENSG00000255172	1.04653	3.58867	1.43783	2.4959	0.012564	0.997001	OR5AM1P	4.41904	0	3.43397	2.02751	1.10135	1.57648	0	0	0	0	0	0	5.41904	1	4.43397	3.02751	2.10135	2.57648	1	1	1	1	1	1
ENSG00000203825	2.35303	3.14581	1.26053	2.49562	0.0125736	0.997001	AC239859.1	11.7841	1.34364	2.06038	8.11005	0	2.36472	0	0	1.78067	0.79276	0	0	12.7841	2.34364	3.06038	9.11005	1	3.36472	1	1	2.78067	1.79276	1	1
ENSG00000255216	3.13133	3.56015	1.4272	2.49449	0.0126138	0.997001	AP001360.1	23.5682	0	0.686794	6.08254	2.2027	2.36472	0	0	2.671	0	0	0	24.5682	1	1.68679	7.08254	3.2027	3.36472	1	1	3.671	1	1	1
ENSG00000254181	1.02533	3.59729	1.44259	2.49363	0.0126444	0.997001	SLC25A51P3	1.47301	0	2.74718	3.04127	1.10135	3.9412	0	0	0	0	0	0	2.47301	1	3.74718	4.04127	2.10135	4.9412	1	1	1	1	1	1
ENSG00000198417	102.892	-1.45599	0.584446	-2.49123	0.0127303	0.997001	MT1F	38.2983	30.9037	92.7172	27.3714	88.1079	50.4473	530.205	50.7688	116.634	50.7366	102.796	55.7151	39.2983	31.9037	93.7172	28.3714	89.1079	51.4473	531.205	51.7688	117.634	51.7366	103.796	56.7151
ENSG00000260230	14.3454	1.96696	0.790009	2.48979	0.0127819	0.997001	FRRS1L	58.9205	5.37455	25.4114	27.3714	6.60809	13.4001	5.39192	1.84614	22.2584	3.9638	0.943081	0.655472	59.9205	6.37455	26.4114	28.3714	7.60809	14.4001	6.39192	2.84614	23.2584	4.9638	1.94308	1.65547
ENSG00000286297	2.09616	2.57645	1.03486	2.48967	0.0127863	0.997001	AC006445.3	8.83808	1.34364	3.43397	4.05503	1.10135	3.15296	0	0	1.78067	0.79276	0	0.655472	9.83808	2.34364	4.43397	5.05503	2.10135	4.15296	1	1	2.78067	1.79276	1	1.65547
ENSG00000181698	2.06189	3.49586	1.40437	2.48926	0.0128008	0.997001	OR5T1	7.36507	0	3.43397	5.06878	0	7.09415	0	0	1.78067	0	0	0	8.36507	1	4.43397	6.06878	1	8.09415	1	1	2.78067	1	1	1
ENSG00000258923	5.95685	2.70359	1.08716	2.48683	0.0128888	0.997001	MTND5P35	23.5682	0	8.92833	17.2339	1.10135	11.0353	1.79731	0	6.23234	1.58552	0	0	24.5682	1	9.92833	18.2339	2.10135	12.0353	2.79731	1	7.23234	2.58552	1	1
ENSG00000256417	3.22913	3.62297	1.45759	2.4856	0.0129335	0.997001	AC006206.2	17.6762	0	2.74718	10.1376	0	5.51767	0	0	2.671	0	0	0	18.6762	1	3.74718	11.1376	1	6.51767	1	1	3.671	1	1	1
ENSG00000204979	2.07154	3.50414	1.41031	2.48466	0.0129675	0.997001	MS4A13	5.89205	0	4.12077	9.12381	0	3.9412	0	0	1.78067	0	0	0	6.89205	1	5.12077	10.1238	1	4.9412	1	1	2.78067	1	1	1
ENSG00000162728	6.84035	1.59098	0.640381	2.48443	0.0129758	0.997001	KCNJ9	26.5142	2.68728	4.80756	9.12381	14.3175	4.72943	1.79731	5.53841	4.45167	2.37828	3.77232	1.96642	27.5142	3.68728	5.80756	10.1238	15.3175	5.72943	2.79731	6.53841	5.45167	3.37828	4.77232	2.96642
ENSG00000230360	3.32629	2.5275	1.01743	2.48419	0.0129845	0.997001	DDX10P2	19.1492	0	3.43397	5.06878	2.2027	3.9412	1.79731	0	1.78067	0	1.88616	0.655472	20.1492	1	4.43397	6.06878	3.2027	4.9412	2.79731	1	2.78067	1	2.88616	1.65547
ENSG00000162654	759.275	-1.52911	0.615655	-2.48371	0.0130021	0.997001	GBP4	639.288	451.462	354.386	341.636	148.682	408.308	4362.06	501.226	383.734	662.747	190.502	667.27	640.288	452.462	355.386	342.636	149.682	409.308	4363.06	502.226	384.734	663.747	191.502	668.27
ENSG00000224257	3.74487	2.83256	1.14049	2.48363	0.0130053	0.997001	VWC2L-IT1	17.6762	0	5.49436	7.0963	2.2027	7.09415	0	0.923068	4.45167	0	0	0	18.6762	1	6.49436	8.0963	3.2027	8.09415	1	1.92307	5.45167	1	1	1
ENSG00000164122	6.86342	2.13262	0.859003	2.48267	0.0130401	0.997001	ASB5	20.6222	0	6.86794	18.2476	13.2162	7.88239	3.59461	0.923068	8.90335	0.79276	0	1.31094	21.6222	1	7.86794	19.2476	14.2162	8.88239	4.59461	1.92307	9.90335	1.79276	1	2.31094
ENSG00000167880	10.7068	1.33531	0.537998	2.48201	0.0130645	0.997001	EVPL	23.5682	9.40547	4.80756	14.1926	27.5337	12.6118	7.18922	2.7692	6.23234	11.8914	5.65848	2.62189	24.5682	10.4055	5.80756	15.1926	28.5337	13.6118	8.18922	3.7692	7.23234	12.8914	6.65848	3.62189
ENSG00000258223	2.3988	3.1372	1.26446	2.48106	0.0130991	0.997001	PRSS58	14.7301	1.34364	4.80756	2.02751	0	3.15296	0	0	1.78067	0	0.943081	0	15.7301	2.34364	5.80756	3.02751	1	4.15296	1	1	2.78067	1	1.94308	1
ENSG00000186088	847.889	-0.555627	0.223974	-2.48077	0.0131099	0.997001	GSAP	553.853	751.094	844.757	794.785	514.33	658.18	1344.38	779.993	1158.33	1094.8	634.693	1045.48	554.853	752.094	845.757	795.785	515.33	659.18	1345.38	780.993	1159.33	1095.8	635.693	1046.48
ENSG00000227011	1.61031	3.6378	1.4675	2.47892	0.0131782	0.997001	C17orf112	8.83808	0	1.37359	5.06878	0	3.15296	0	0	0.890335	0	0	0	9.83808	1	2.37359	6.06878	1	4.15296	1	1	1.89033	1	1	1
ENSG00000223368	1.44924	4.05127	1.6347	2.4783	0.013201	0.997001	AL513124.1	5.89205	0	0.686794	6.08254	0	4.72943	0	0	0	0	0	0	6.89205	1	1.68679	7.08254	1	5.72943	1	1	1	1	1	1
ENSG00000144827	308.913	-0.544411	0.219678	-2.47822	0.013204	0.997001	ABHD10	215.06	318.442	266.476	212.889	205.952	286.131	523.016	316.612	316.959	437.604	357.428	250.39	216.06	319.442	267.476	213.889	206.952	287.131	524.016	317.612	317.959	438.604	358.428	251.39
ENSG00000286647	11.0715	2.49916	1.00852	2.47806	0.0132098	0.997001	AC008459.1	47.1364	1.34364	8.92833	34.4677	4.40539	16.553	3.59461	0	12.4647	3.9638	0	0	48.1364	2.34364	9.92833	35.4677	5.40539	17.553	4.59461	1	13.4647	4.9638	1	1
ENSG00000170579	29.6087	1.12227	0.453538	2.47447	0.0133435	0.997001	DLGAP1	75.1237	20.1546	34.3397	46.6328	38.5472	29.9531	7.18922	19.3844	44.5167	18.2335	9.43081	11.7985	76.1237	21.1546	35.3397	47.6328	39.5472	30.9531	8.18922	20.3844	45.5167	19.2335	10.4308	12.7985
ENSG00000225437	2.314	3.09098	1.24968	2.47342	0.0133825	0.997001	PACRG-AS2	8.83808	0	8.24153	4.05503	0	3.15296	1.79731	0	0.890335	0.79276	0	0	9.83808	1	9.24153	5.05503	1	4.15296	2.79731	1	1.89033	1.79276	1	1
ENSG00000213568	1.5934	3.62244	1.46502	2.47261	0.0134129	0.997001	HNRNPA1P13	8.83808	0	2.74718	5.06878	0	1.57648	0	0	0.890335	0	0	0	9.83808	1	3.74718	6.06878	1	2.57648	1	1	1.89033	1	1	1
ENSG00000197901	3.08183	2.5843	1.0453	2.4723	0.0134247	0.997001	SLC22A6	10.3111	0	4.12077	4.05503	0	13.4001	0	0.923068	1.78067	0.79276	0.943081	0.655472	11.3111	1	5.12077	5.05503	1	14.4001	1	1.92307	2.78067	1.79276	1.94308	1.65547
ENSG00000175018	1.7385	3.75635	1.51968	2.4718	0.0134436	0.997001	TEX36	7.36507	1.34364	0	8.11005	0	3.15296	0	0	0.890335	0	0	0	8.36507	2.34364	1	9.11005	1	4.15296	1	1	1.89033	1	1	1
ENSG00000204033	1.58407	3.62158	1.46598	2.47042	0.0134953	0.997001	LRIT2	5.89205	0	0	6.08254	2.2027	3.9412	0	0	0.890335	0	0	0	6.89205	1	1	7.08254	3.2027	4.9412	1	1	1.89033	1	1	1
ENSG00000105523	8.45822	1.16121	0.470161	2.46982	0.013518	0.997001	FAM83E	10.3111	9.40547	8.24153	15.2063	16.5202	11.0353	5.39192	2.7692	2.671	6.34208	3.77232	9.83208	11.3111	10.4055	9.24153	16.2063	17.5202	12.0353	6.39192	3.7692	3.671	7.34208	4.77232	10.8321
ENSG00000277586	9.79262	1.47316	0.596638	2.46911	0.0135451	0.997001	NEFL	17.6762	4.03091	29.5322	13.1788	12.1148	10.2471	1.79731	1.84614	14.2454	3.17104	3.77232	5.89925	18.6762	5.03091	30.5322	14.1788	13.1148	11.2471	2.79731	2.84614	15.2454	4.17104	4.77232	6.89925
ENSG00000287881	6.06022	2.08788	0.846366	2.46687	0.0136299	0.997001	AC079148.3	19.1492	2.68728	6.86794	14.1926	7.70944	7.88239	3.59461	0	8.90335	0.79276	0.943081	0	20.1492	3.68728	7.86794	15.1926	8.70944	8.88239	4.59461	1	9.90335	1.79276	1.94308	1
ENSG00000251291	2.63835	3.25789	1.32124	2.46578	0.0136715	0.997001	LINC02462	10.3111	0	5.49436	9.12381	0	3.15296	1.79731	0	1.78067	0	0	0	11.3111	1	6.49436	10.1238	1	4.15296	2.79731	1	2.78067	1	1	1
ENSG00000211813	4.28679	2.49261	1.01208	2.46286	0.0137835	0.997001	TRAV34	17.6762	1.34364	6.86794	8.11005	0	9.45887	1.79731	0	4.45167	0.79276	0.943081	0	18.6762	2.34364	7.86794	9.11005	1	10.4589	2.79731	1	5.45167	1.79276	1.94308	1
ENSG00000166863	2.64484	2.28089	0.926672	2.46138	0.0138403	0.997001	TAC3	4.41904	1.34364	2.06038	6.08254	2.2027	10.2471	0	0.923068	1.78067	0.79276	1.88616	0	5.41904	2.34364	3.06038	7.08254	3.2027	11.2471	1	1.92307	2.78067	1.79276	2.88616	1
ENSG00000203877	8.2484	2.16759	0.880906	2.46064	0.013869	0.997001	RIPPLY2	36.8253	0	10.9887	13.1788	3.30405	16.553	3.59461	1.84614	9.79368	1.58552	0	1.31094	37.8253	1	11.9887	14.1788	4.30405	17.553	4.59461	2.84614	10.7937	2.58552	1	2.31094
ENSG00000246820	4.19019	2.27523	0.925113	2.45941	0.0139166	0.997001	RIC3-DT	22.0952	0	3.43397	7.0963	1.10135	7.88239	1.79731	0.923068	3.56134	0.79276	0.943081	0.655472	23.0952	1	4.43397	8.0963	2.10135	8.88239	2.79731	1.92307	4.56134	1.79276	1.94308	1.65547
ENSG00000244040	30.7785	0.927644	0.37725	2.45896	0.013934	0.997001	IL12A-AS1	70.7046	22.8419	19.917	45.619	45.1553	40.2002	8.98653	20.3075	24.039	30.9176	15.0893	25.5634	71.7046	23.8419	20.917	46.619	46.1553	41.2002	9.98653	21.3075	25.039	31.9176	16.0893	26.5634
ENSG00000182674	5.39404	2.60863	1.06096	2.45874	0.0139424	0.997001	KCNB2	14.7301	0	19.917	9.12381	9.91214	2.36472	0	0	0.890335	7.13484	0	0.655472	15.7301	1	20.917	10.1238	10.9121	3.36472	1	1	1.89033	8.13484	1	1.65547
ENSG00000259870	1.44003	3.43877	1.39871	2.45853	0.0139506	0.997001	AC024651.2	10.3111	0	1.37359	2.02751	1.10135	1.57648	0	0	0.890335	0	0	0	11.3111	1	2.37359	3.02751	2.10135	2.57648	1	1	1.89033	1	1	1
ENSG00000254007	1.73399	3.69068	1.50132	2.4583	0.0139598	0.997001	AC084768.1	7.36507	0	2.74718	8.11005	0	0.788239	1.79731	0	0	0	0	0	8.36507	1	3.74718	9.11005	1	1.78824	2.79731	1	1	1	1	1
ENSG00000067842	16.5881	0.983515	0.400371	2.45651	0.0140294	0.997001	ATP2B3	25.0412	9.40547	25.4114	35.4815	17.6216	19.706	5.39192	9.23068	19.5874	9.51312	14.1462	8.52113	26.0412	10.4055	26.4114	36.4815	18.6216	20.706	6.39192	10.2307	20.5874	10.5131	15.1462	9.52113
ENSG00000286862	1.93955	3.32418	1.35344	2.4561	0.0140455	0.997001	AC017037.5	7.36507	0	2.74718	8.11005	0	2.36472	1.79731	0	0.890335	0	0	0	8.36507	1	3.74718	9.11005	1	3.36472	2.79731	1	1.89033	1	1	1
ENSG00000139767	7.98112	2.62815	1.07118	2.45351	0.0141469	0.997001	SRRM4	41.2444	0	8.92833	18.2476	2.2027	11.8236	1.79731	0	9.79368	0.79276	0.943081	0	42.2444	1	9.92833	19.2476	3.2027	12.8236	2.79731	1	10.7937	1.79276	1.94308	1
ENSG00000243024	5.83371	1.36658	0.557006	2.45344	0.0141498	0.997001	AC012158.1	11.7841	6.71819	7.55474	7.0963	11.0135	7.09415	0	7.38455	1.78067	1.58552	4.7154	3.27736	12.7841	7.71819	8.55474	8.0963	12.0135	8.09415	1	8.38455	2.78067	2.58552	5.7154	4.27736
ENSG00000216998	4.02654	2.50559	1.0215	2.45286	0.0141725	0.997001	CYP2AC1P	16.2031	1.34364	4.12077	12.1651	4.40539	3.15296	0	0	5.34201	1.58552	0	0	17.2031	2.34364	5.12077	13.1651	5.40539	4.15296	1	1	6.34201	2.58552	1	1
ENSG00000233643	1.97636	2.94562	1.20146	2.4517	0.0142185	0.997001	LINC02625	5.89205	0	6.18115	5.06878	1.10135	2.36472	1.79731	0	0	0	0	1.31094	6.89205	1	7.18115	6.06878	2.10135	3.36472	2.79731	1	1	1	1	2.31094
ENSG00000126860	411.981	-0.911892	0.371957	-2.4516	0.0142221	0.997001	EVI2A	318.171	369.501	376.363	254.453	144.277	250.66	1281.48	353.535	415.786	403.515	455.508	320.526	319.171	370.501	377.363	255.453	145.277	251.66	1282.48	354.535	416.786	404.515	456.508	321.526
ENSG00000221971	9.02312	-1.25387	0.511804	-2.44991	0.0142893	0.997001	TTC4P1	4.41904	1.34364	7.55474	8.11005	5.50674	3.9412	19.7704	6.46148	21.368	7.13484	14.1462	8.52113	5.41904	2.34364	8.55474	9.11005	6.50674	4.9412	20.7704	7.46148	22.368	8.13484	15.1462	9.52113
ENSG00000285424	6.82951	1.54996	0.633206	2.44779	0.0143734	0.997001	AL162718.1	13.2571	4.03091	13.0491	13.1788	5.50674	12.6118	0	3.69227	10.684	2.37828	0.943081	2.62189	14.2571	5.03091	14.0491	14.1788	6.50674	13.6118	1	4.69227	11.684	3.37828	1.94308	3.62189
ENSG00000280356	7.27135	2.64876	1.08365	2.4443	0.0145134	0.997001	AL021877.2	36.8253	0	6.86794	17.2339	2.2027	11.8236	3.59461	0	7.12268	1.58552	0	0	37.8253	1	7.86794	18.2339	3.2027	12.8236	4.59461	1	8.12268	2.58552	1	1
ENSG00000134363	2430.85	1.2375	0.506795	2.44182	0.0146135	0.997001	FST	5663.74	2102.79	3574.77	2469.51	3065.05	3609.35	109.636	1376.29	1534.05	868.072	1973.87	2823.12	5664.74	2103.79	3575.77	2470.51	3066.05	3610.35	110.636	1377.29	1535.05	869.072	1974.87	2824.12
ENSG00000103154	7.64013	1.20853	0.494931	2.44181	0.0146137	0.997001	NECAB2	11.7841	9.40547	6.18115	6.08254	15.4189	15.7648	1.79731	3.69227	8.01301	5.54932	4.7154	3.27736	12.7841	10.4055	7.18115	7.08254	16.4189	16.7648	2.79731	4.69227	9.01301	6.54932	5.7154	4.27736
ENSG00000214929	3.65063	2.67623	1.09636	2.44101	0.0146461	0.997001	SPATA31D1	20.6222	0	4.80756	6.08254	2.2027	3.9412	1.79731	0	3.56134	0.79276	0	0	21.6222	1	5.80756	7.08254	3.2027	4.9412	2.79731	1	4.56134	1.79276	1	1
ENSG00000230927	1.67442	3.11227	1.27551	2.44002	0.0146863	0.997001	TMBIM7P	10.3111	0	1.37359	2.02751	2.2027	2.36472	0	0.923068	0.890335	0	0	0	11.3111	1	2.37359	3.02751	3.2027	3.36472	1	1.92307	1.89033	1	1	1
ENSG00000164104	613.159	-0.619479	0.25405	-2.43841	0.014752	0.997001	HMGB2	522.92	472.961	581.028	423.75	446.046	450.873	1304.84	523.38	633.918	724.583	808.22	465.385	523.92	473.961	582.028	424.75	447.046	451.873	1305.84	524.38	634.918	725.583	809.22	466.385
ENSG00000267401	1.54548	3.58111	1.46883	2.43806	0.0147662	0.997001	AC090621.1	8.83808	0	2.06038	2.02751	0	4.72943	0	0	0.890335	0	0	0	9.83808	1	3.06038	3.02751	1	5.72943	1	1	1.89033	1	1	1
ENSG00000230547	2.26038	3.12293	1.28115	2.43759	0.0147854	0.997001	HMGB1P11	7.36507	0	0.686794	9.12381	1.10135	6.30591	0	0	0	0	1.88616	0.655472	8.36507	1	1.68679	10.1238	2.10135	7.30591	1	1	1	1	2.88616	1.65547
ENSG00000162692	20880.4	-0.973258	0.399321	-2.43728	0.0147981	0.997001	VCAM1	4520.68	12602	24337.2	24205.5	6912.06	11977.3	33480.2	14146	36583.8	32359.7	24799.2	24640.5	4521.68	12603	24338.2	24206.5	6913.06	11978.3	33481.2	14147	36584.8	32360.7	24800.2	24641.5
ENSG00000217315	1.45987	2.9777	1.22182	2.43711	0.0148053	0.997001	OR2W2P	4.41904	0	4.12077	3.04127	1.10135	3.15296	0	0	0.890335	0.79276	0	0	5.41904	1	5.12077	4.04127	2.10135	4.15296	1	1	1.89033	1.79276	1	1
ENSG00000227579	6.74168	2.57556	1.05726	2.43606	0.0148481	0.997001	AL136114.1	33.8793	0	13.0491	16.2201	3.30405	3.15296	0	0	8.90335	0.79276	0.943081	0.655472	34.8793	1	14.0491	17.2201	4.30405	4.15296	1	1	9.90335	1.79276	1.94308	1.65547
ENSG00000279157	1.28216	3.87077	1.58912	2.43579	0.0148592	0.997001	AL162574.3	5.89205	0	2.06038	5.06878	0	2.36472	0	0	0	0	0	0	6.89205	1	3.06038	6.06878	1	3.36472	1	1	1	1	1	1
ENSG00000279875	1.21194	3.25651	1.33726	2.43521	0.0148829	0.997001	AC074029.4	2.94603	0	2.06038	2.02751	1.10135	5.51767	0	0	0.890335	0	0	0	3.94603	1	3.06038	3.02751	2.10135	6.51767	1	1	1.89033	1	1	1
ENSG00000287726	6.59019	1.82631	0.750168	2.43453	0.014911	0.997001	AC005740.5	26.5142	2.68728	8.24153	15.2063	1.10135	8.67063	0	1.84614	7.12268	1.58552	2.82924	3.27736	27.5142	3.68728	9.24153	16.2063	2.10135	9.67063	1	2.84614	8.12268	2.58552	3.82924	4.27736
ENSG00000278254	4.24953	2.69412	1.10721	2.43324	0.0149643	0.997001	AC004852.2	20.6222	0	9.61512	7.0963	1.10135	5.51767	1.79731	0	4.45167	0.79276	0	0	21.6222	1	10.6151	8.0963	2.10135	6.51767	2.79731	1	5.45167	1.79276	1	1
ENSG00000265702	5.96155	1.58944	0.653306	2.43291	0.0149779	0.997001	AC005821.1	20.6222	2.68728	5.49436	10.1376	7.70944	7.09415	3.59461	0	6.23234	3.17104	2.82924	1.96642	21.6222	3.68728	6.49436	11.1376	8.70944	8.09415	4.59461	1	7.23234	4.17104	3.82924	2.96642
ENSG00000267374	23.8476	1.84665	0.759058	2.43282	0.0149818	0.997001	MIR924HG	98.6919	8.06183	32.2793	50.6878	3.30405	30.7413	12.5811	3.69227	33.8327	7.13484	1.88616	3.27736	99.6919	9.06183	33.2793	51.6878	4.30405	31.7413	13.5811	4.69227	34.8327	8.13484	2.88616	4.27736
ENSG00000254300	3.30187	3.27899	1.34831	2.43193	0.0150188	0.997001	LINC01111	16.2031	0	8.24153	10.1376	0	1.57648	0	0	2.671	0.79276	0	0	17.2031	1	9.24153	11.1376	1	2.57648	1	1	3.671	1.79276	1	1
ENSG00000179520	5.82003	2.2987	0.945397	2.43146	0.015038	0.997001	SLC17A8	26.5142	0	6.18115	14.1926	4.40539	7.09415	0	0	6.23234	0.79276	3.77232	0.655472	27.5142	1	7.18115	15.1926	5.40539	8.09415	1	1	7.23234	1.79276	4.77232	1.65547
ENSG00000257792	1.46033	2.99353	1.23185	2.4301	0.0150947	0.997001	OR5BJ1P	2.94603	1.34364	3.43397	5.06878	0	3.15296	0	0.923068	0	0	0	0.655472	3.94603	2.34364	4.43397	6.06878	1	4.15296	1	1.92307	1	1	1	1.65547
ENSG00000183389	5.98647	2.55494	1.05138	2.43008	0.0150955	0.997001	OR56A4	25.0412	1.34364	8.24153	17.2339	0	9.45887	1.79731	0	7.12268	0	0.943081	0.655472	26.0412	2.34364	9.24153	18.2339	1	10.4589	2.79731	1	8.12268	1	1.94308	1.65547
ENSG00000267202	0.917389	3.35914	1.38327	2.42841	0.015165	0.997001	AC090386.1	2.94603	1.34364	0.686794	3.04127	2.2027	0.788239	0	0	0	0	0	0	3.94603	2.34364	1.68679	4.04127	3.2027	1.78824	1	1	1	1	1	1
ENSG00000005471	55.4375	0.775625	0.319592	2.42692	0.0152276	0.997001	ABCB4	111.949	53.7455	35.0265	56.7704	66.0809	98.5299	26.9596	47.9996	41.8457	45.9801	29.2355	51.1268	112.949	54.7455	36.0265	57.7704	67.0809	99.5299	27.9596	48.9996	42.8457	46.9801	30.2355	52.1268
ENSG00000213559	1.97861	3.43326	1.41486	2.42657	0.0152424	0.997001	HNRNPA1P64	5.89205	0	4.80756	8.11005	0	3.15296	0	0	1.78067	0	0	0	6.89205	1	5.80756	9.11005	1	4.15296	1	1	2.78067	1	1	1
ENSG00000091482	1.24301	3.78639	1.56064	2.42618	0.0152586	0.997001	SMPX	7.36507	1.34364	0	1.01376	4.40539	0.788239	0	0	0	0	0	0	8.36507	2.34364	1	2.01376	5.40539	1.78824	1	1	1	1	1	1
ENSG00000250865	2.02516	3.45462	1.42394	2.42609	0.0152624	0.997001	AC105362.1	8.83808	0	3.43397	7.0963	0	3.15296	0	0	1.78067	0	0	0	9.83808	1	4.43397	8.0963	1	4.15296	1	1	2.78067	1	1	1
ENSG00000237501	2.02908	2.94816	1.2152	2.42608	0.0152629	0.997001	AC108667.1	8.83808	1.34364	4.80756	6.08254	0	0.788239	0	0	0.890335	0	0.943081	0.655472	9.83808	2.34364	5.80756	7.08254	1	1.78824	1	1	1.89033	1	1.94308	1.65547
ENSG00000124508	323.23	-0.781617	0.322236	-2.42561	0.0152829	0.997001	BTN2A2	201.803	352.033	298.069	212.889	157.493	201.789	850.125	308.305	319.63	384.489	271.607	320.526	202.803	353.033	299.069	213.889	158.493	202.789	851.125	309.305	320.63	385.489	272.607	321.526
ENSG00000237460	5.25832	3.16866	1.30655	2.42521	0.0152994	0.997001	LINC01661	26.5142	0	9.61512	12.1651	0	8.67063	0	0	5.34201	0.79276	0	0	27.5142	1	10.6151	13.1651	1	9.67063	1	1	6.34201	1.79276	1	1
ENSG00000242125	1049.71	0.510235	0.21047	2.42426	0.0153397	0.997001	SNHG3	1418.51	928.454	1252.03	1688.92	1137.69	977.416	681.179	811.377	1092.44	867.279	679.961	1061.21	1419.51	929.454	1253.03	1689.92	1138.69	978.416	682.179	812.377	1093.44	868.279	680.961	1062.21
ENSG00000176951	1.90105	3.86973	1.59682	2.4234	0.0153759	0.997001	OR51N1P	16.2031	0	0	3.04127	1.10135	1.57648	0	0	0.890335	0	0	0	17.2031	1	1	4.04127	2.10135	2.57648	1	1	1.89033	1	1	1
ENSG00000170927	34.0986	2.26149	0.933221	2.42332	0.0153793	0.997001	PKHD1	167.923	1.34364	40.5209	72.9905	7.70944	48.0826	10.7838	0.923068	49.8587	3.9638	3.77232	1.31094	168.923	2.34364	41.5209	73.9905	8.70944	49.0826	11.7838	1.92307	50.8587	4.9638	4.77232	2.31094
ENSG00000286750	1.50925	3.54499	1.46351	2.42226	0.0154244	0.997001	AC015802.7	8.83808	0	2.06038	4.05503	0	2.36472	0	0	0	0.79276	0	0	9.83808	1	3.06038	5.05503	1	3.36472	1	1	1	1.79276	1	1
ENSG00000259527	5.98574	2.81752	1.16331	2.42199	0.0154358	0.997001	LINC00052	20.6222	0	10.9887	16.2201	1.10135	14.1883	0	0	7.12268	1.58552	0	0	21.6222	1	11.9887	17.2201	2.10135	15.1883	1	1	8.12268	2.58552	1	1
ENSG00000260975	1.68649	3.70944	1.53325	2.41933	0.015549	0.997001	AC007333.2	10.3111	0	0.686794	6.08254	0	2.36472	0	0	0	0.79276	0	0	11.3111	1	1.68679	7.08254	1	3.36472	1	1	1	1.79276	1	1
ENSG00000213467	3.77319	2.08868	0.864703	2.41549	0.0157142	0.997001	HMGB1P37	11.7841	2.68728	2.74718	14.1926	1.10135	4.72943	0	0.923068	3.56134	1.58552	0	1.96642	12.7841	3.68728	3.74718	15.1926	2.10135	5.72943	1	1.92307	4.56134	2.58552	1	2.96642
ENSG00000181804	725.073	-0.764276	0.316502	-2.41476	0.0157456	0.997001	SLC9A9	545.015	507.895	692.289	507.892	450.452	517.873	1741.59	774.454	446.058	872.829	1141.13	503.402	546.015	508.895	693.289	508.892	451.452	518.873	1742.59	775.454	447.058	873.829	1142.13	504.402
ENSG00000165168	8326.11	-1.10265	0.45669	-2.41445	0.0157591	0.997001	CYBB	3165.5	5257.66	10142.6	4452.42	5301.89	3420.96	31249.7	7063.32	9355.63	6321.47	9935.36	4246.8	3166.5	5258.66	10143.6	4453.42	5302.89	3421.96	31250.7	7064.32	9356.63	6322.47	9936.36	4247.8
ENSG00000267128	3.53993	1.8369	0.760819	2.41437	0.0157623	0.997001	RNF157-AS1	8.83808	1.34364	2.74718	4.05503	6.60809	10.2471	0	1.84614	1.78067	0.79276	0.943081	3.27736	9.83808	2.34364	3.74718	5.05503	7.60809	11.2471	1	2.84614	2.78067	1.79276	1.94308	4.27736
ENSG00000234034	1.49013	3.51952	1.45815	2.41368	0.0157922	0.997001	AP000959.1	8.83808	0	2.74718	3.04127	0	2.36472	0	0	0.890335	0	0	0	9.83808	1	3.74718	4.04127	1	3.36472	1	1	1.89033	1	1	1
ENSG00000168539	4.25078	2.21476	0.917667	2.41346	0.0158017	0.997001	CHRM1	8.83808	0	2.74718	4.05503	3.30405	22.8589	1.79731	0	0.890335	2.37828	2.82924	1.31094	9.83808	1	3.74718	5.05503	4.30405	23.8589	2.79731	1	1.89033	3.37828	3.82924	2.31094
ENSG00000226361	2.37014	2.59601	1.07573	2.41324	0.0158113	0.997001	TERF1P5	8.83808	2.68728	4.12077	5.06878	0	3.15296	1.79731	0	0.890335	0	1.88616	0	9.83808	3.68728	5.12077	6.06878	1	4.15296	2.79731	1	1.89033	1	2.88616	1
ENSG00000224233	2.52457	3.18031	1.31797	2.41304	0.0158202	0.997001	OR2J4P	11.7841	0	4.12077	6.08254	0	4.72943	1.79731	0	1.78067	0	0	0	12.7841	1	5.12077	7.08254	1	5.72943	2.79731	1	2.78067	1	1	1
ENSG00000283058	1.74223	3.23698	1.34166	2.41267	0.015836	0.997001	AC009234.1	4.41904	0	2.06038	7.0963	0	5.51767	0	0.923068	0.890335	0	0	0	5.41904	1	3.06038	8.0963	1	6.51767	1	1.92307	1.89033	1	1	1
ENSG00000276462	4.62033	2.05493	0.851789	2.41249	0.0158439	0.997001	BX255923.2	20.6222	5.37455	6.86794	8.11005	1.10135	3.15296	0	2.7692	5.34201	0.79276	0	1.31094	21.6222	6.37455	7.86794	9.11005	2.10135	4.15296	1	3.7692	6.34201	1.79276	1	2.31094
ENSG00000187847	4.72817	2.43076	1.00768	2.41224	0.0158547	0.997001	OR7E25P	26.5142	2.68728	3.43397	7.0963	3.30405	4.72943	1.79731	0	6.23234	0	0.943081	0	27.5142	3.68728	4.43397	8.0963	4.30405	5.72943	2.79731	1	7.23234	1	1.94308	1
ENSG00000268041	10.2563	1.46562	0.607673	2.41185	0.0158718	0.997001	ERFL	25.0412	5.37455	17.8567	3.04127	34.1418	4.72943	7.18922	5.53841	3.56134	4.75656	6.60156	5.24377	26.0412	6.37455	18.8567	4.04127	35.1418	5.72943	8.18922	6.53841	4.56134	5.75656	7.60156	6.24377
ENSG00000237179	2.60704	2.95097	1.22414	2.41066	0.0159236	0.997001	LINC01797	13.2571	0	2.74718	8.11005	0	3.9412	0	0	1.78067	0.79276	0	0.655472	14.2571	1	3.74718	9.11005	1	4.9412	1	1	2.78067	1.79276	1	1.65547
ENSG00000225930	2.41017	2.40233	0.996706	2.41027	0.0159409	0.997001	LINC02249	8.83808	1.34364	3.43397	5.06878	1.10135	4.72943	0	0	2.671	0.79276	0.943081	0	9.83808	2.34364	4.43397	6.06878	2.10135	5.72943	1	1	3.671	1.79276	1.94308	1
ENSG00000138449	1007.44	-1.03446	0.429201	-2.41021	0.0159435	0.997001	SLC40A1	732.087	910.987	757.534	413.613	579.309	571.473	2503.65	1620.91	356.134	998.085	2140.79	504.713	733.087	911.987	758.534	414.613	580.309	572.473	2504.65	1621.91	357.134	999.085	2141.79	505.713
ENSG00000267665	3.15881	2.32587	0.965241	2.40962	0.0159689	0.997001	AC021683.3	8.83808	2.68728	2.06038	7.0963	3.30405	7.88239	0	0	4.45167	1.58552	0	0	9.83808	3.68728	3.06038	8.0963	4.30405	8.88239	1	1	5.45167	2.58552	1	1
ENSG00000148843	1415.01	0.551199	0.228756	2.40955	0.0159722	0.997001	PDCD11	2549.79	1168.97	1441.58	1474	2051.81	1408.58	999.302	1238.76	1166.34	820.507	1317.48	1343.06	2550.79	1169.97	1442.58	1475	2052.81	1409.58	1000.3	1239.76	1167.34	821.507	1318.48	1344.06
ENSG00000241361	4.91071	2.02366	0.839885	2.40944	0.0159768	0.997001	SLC25A24P1	19.1492	1.34364	3.43397	12.1651	2.2027	8.67063	3.59461	0.923068	5.34201	0.79276	0	1.31094	20.1492	2.34364	4.43397	13.1651	3.2027	9.67063	4.59461	1.92307	6.34201	1.79276	1	2.31094
ENSG00000271207	4.58531	3.44888	1.43144	2.40938	0.0159798	0.997001	MTCO1P22	23.5682	0	12.3623	9.12381	0	5.51767	0	0	4.45167	0	0	0	24.5682	1	13.3623	10.1238	1	6.51767	1	1	5.45167	1	1	1
ENSG00000242221	4.5779	1.86176	0.772741	2.4093	0.0159833	0.997001	PSG2	13.2571	1.34364	11.6755	10.1376	1.10135	5.51767	1.79731	0.923068	5.34201	1.58552	0.943081	1.31094	14.2571	2.34364	12.6755	11.1376	2.10135	6.51767	2.79731	1.92307	6.34201	2.58552	1.94308	2.31094
ENSG00000227885	8.05422	1.5513	0.644018	2.40878	0.0160059	0.997001	AL590652.1	26.5142	5.37455	8.24153	19.2614	5.50674	7.09415	5.39192	1.84614	10.684	3.17104	0.943081	2.62189	27.5142	6.37455	9.24153	20.2614	6.50674	8.09415	6.39192	2.84614	11.684	4.17104	1.94308	3.62189
ENSG00000112499	6.37897	2.24856	0.933585	2.40852	0.0160172	0.997001	SLC22A2	23.5682	0	8.24153	23.3164	2.2027	6.30591	0	0.923068	8.01301	2.37828	0.943081	0.655472	24.5682	1	9.24153	24.3164	3.2027	7.30591	1	1.92307	9.01301	3.37828	1.94308	1.65547
ENSG00000257542	3.44974	2.28136	0.947322	2.40822	0.0160304	0.997001	OR7E47P	8.83808	0	1.37359	5.06878	9.91214	9.45887	0	0	3.56134	1.58552	0.943081	0.655472	9.83808	1	2.37359	6.06878	10.9121	10.4589	1	1	4.56134	2.58552	1.94308	1.65547
ENSG00000259550	3.63724	3.40927	1.41642	2.40697	0.0160855	0.997001	HNRNPA1P74	17.6762	0	6.86794	6.08254	0	9.45887	0	0	3.56134	0	0	0	18.6762	1	7.86794	7.08254	1	10.4589	1	1	4.56134	1	1	1
ENSG00000273274	9.21841	1.55213	0.64501	2.40636	0.0161124	0.997001	ZBTB8B	23.5682	5.37455	8.92833	24.3302	3.30405	17.3413	1.79731	2.7692	13.355	3.17104	4.7154	1.96642	24.5682	6.37455	9.92833	25.3302	4.30405	18.3413	2.79731	3.7692	14.355	4.17104	5.7154	2.96642
ENSG00000237527	1.45791	3.51332	1.46033	2.40583	0.0161356	0.997001	AF241725.1	4.41904	0	1.37359	6.08254	0	4.72943	0	0	0.890335	0	0	0	5.41904	1	2.37359	7.08254	1	5.72943	1	1	1.89033	1	1	1
ENSG00000229086	1.97049	3.39184	1.40988	2.40577	0.0161386	0.997001	LINC01548	13.2571	0	2.06038	5.06878	0	1.57648	0	0	0.890335	0.79276	0	0	14.2571	1	3.06038	6.06878	1	2.57648	1	1	1.89033	1.79276	1	1
ENSG00000198961	6404.58	-0.47314	0.19671	-2.40527	0.0161605	0.997001	PJA2	5168.8	5507.57	5811.65	5997.38	4940.65	4754.66	8255.02	5541.18	6969.54	8960.57	9914.61	5033.37	5169.8	5508.57	5812.65	5998.38	4941.65	4755.66	8256.02	5542.18	6970.54	8961.57	9915.61	5034.37
ENSG00000229701	5.7034	2.82337	1.17428	2.40435	0.0162012	0.997001	MTND2P20	29.4603	0	9.61512	12.1651	0	8.67063	1.79731	0	3.56134	3.17104	0	0	30.4603	1	10.6151	13.1651	1	9.67063	2.79731	1	4.56134	4.17104	1	1
ENSG00000182752	941.641	0.927009	0.38577	2.40301	0.0162606	0.997001	PAPPA	1107.71	1718.51	1171.67	1152.64	921.829	1335.28	107.838	933.222	738.978	588.228	620.547	903.24	1108.71	1719.51	1172.67	1153.64	922.829	1336.28	108.838	934.222	739.978	589.228	621.547	904.24
ENSG00000223410	1.52505	3.57096	1.48631	2.40257	0.0162803	0.997001	AL009050.1	8.83808	0	1.37359	5.06878	0	2.36472	0	0	0	0	0	0.655472	9.83808	1	2.37359	6.06878	1	3.36472	1	1	1	1	1	1.65547
ENSG00000177409	1411.33	-0.963079	0.400919	-2.40218	0.0162977	0.997001	SAMD9L	879.389	794.09	920.991	860.679	657.505	1626.93	4399.8	727.378	1108.47	1801.94	1137.36	2021.48	880.389	795.09	921.991	861.679	658.505	1627.93	4400.8	728.378	1109.47	1802.94	1138.36	2022.48
ENSG00000169330	102.378	0.737287	0.306925	2.40217	0.016298	0.997001	MINAR1	147.301	85.9929	110.574	91.2381	118.946	214.401	64.703	43.3842	86.3624	58.6642	96.1942	110.775	148.301	86.9929	111.574	92.2381	119.946	215.401	65.703	44.3842	87.3624	59.6642	97.1942	111.775
ENSG00000271396	7.14309	1.23889	0.515749	2.40211	0.0163007	0.997001	AC091167.4	10.3111	10.7491	5.49436	12.1651	6.60809	15.7648	0	4.61534	7.12268	5.54932	4.7154	2.62189	11.3111	11.7491	6.49436	13.1651	7.60809	16.7648	1	5.61534	8.12268	6.54932	5.7154	3.62189
ENSG00000234752	3.01605	3.1366	1.30601	2.40167	0.0163204	0.997001	LINC02676	13.2571	0	6.18115	10.1376	0	3.15296	0	0	2.671	0.79276	0	0	14.2571	1	7.18115	11.1376	1	4.15296	1	1	3.671	1.79276	1	1
ENSG00000163154	51.0382	-0.956139	0.39817	-2.40133	0.0163356	0.997001	TNFAIP8L2	22.0952	32.2473	52.1964	33.454	24.2297	40.9884	158.163	29.5382	57.8717	45.1873	66.0156	50.4713	23.0952	33.2473	53.1964	34.454	25.2297	41.9884	159.163	30.5382	58.8717	46.1873	67.0156	51.4713
ENSG00000287457	1.29916	3.28426	1.36883	2.39931	0.0164258	0.997001	AC005821.2	7.36507	0	0.686794	2.02751	2.2027	2.36472	0	0	0	0	0.943081	0	8.36507	1	1.68679	3.02751	3.2027	3.36472	1	1	1	1	1.94308	1
ENSG00000287108	3.35253	1.77861	0.741298	2.39931	0.016426	0.997001	AC023302.2	5.89205	10.7491	3.43397	3.04127	5.50674	3.15296	0	1.84614	3.56134	0.79276	0.943081	1.31094	6.89205	11.7491	4.43397	4.04127	6.50674	4.15296	1	2.84614	4.56134	1.79276	1.94308	2.31094
ENSG00000234476	2.12841	2.48296	1.03493	2.39915	0.016433	0.997001	LINC02765	7.36507	4.03091	0.686794	3.04127	4.40539	2.36472	0	0.923068	1.78067	0	0.943081	0	8.36507	5.03091	1.68679	4.04127	5.40539	3.36472	1	1.92307	2.78067	1	1.94308	1
ENSG00000196361	4.73504	1.8535	0.772634	2.39893	0.016443	0.997001	ELAVL3	13.2571	2.68728	2.74718	8.11005	15.4189	2.36472	1.79731	1.84614	4.45167	0	2.82924	1.31094	14.2571	3.68728	3.74718	9.11005	16.4189	3.36472	2.79731	2.84614	5.45167	1	3.82924	2.31094
ENSG00000229983	1.68626	3.14078	1.30934	2.39875	0.016451	0.997001	AL606468.1	5.89205	2.68728	0.686794	0	7.70944	1.57648	0	0	0.890335	0.79276	0	0	6.89205	3.68728	1.68679	1	8.70944	2.57648	1	1	1.89033	1.79276	1	1
ENSG00000210112	31.0962	1.3244	0.552122	2.39874	0.0164517	0.997001	MT-TM	78.0697	10.7491	48.7624	44.6053	49.5607	34.6825	17.9731	3.69227	42.7361	10.3059	25.4632	6.55472	79.0697	11.7491	49.7624	45.6053	50.5607	35.6825	18.9731	4.69227	43.7361	11.3059	26.4632	7.55472
ENSG00000286378	4.16281	1.73072	0.721694	2.39814	0.0164787	0.997001	AL713852.2	13.2571	4.03091	7.55474	6.08254	3.30405	4.72943	0	0.923068	6.23234	1.58552	0.943081	1.31094	14.2571	5.03091	8.55474	7.08254	4.30405	5.72943	1	1.92307	7.23234	2.58552	1.94308	2.31094
ENSG00000271904	1.20364	3.22991	1.34705	2.39776	0.0164959	0.997001	AC091826.2	4.41904	0	1.37359	2.02751	1.10135	4.72943	0	0	0	0.79276	0	0	5.41904	1	2.37359	3.02751	2.10135	5.72943	1	1	1	1.79276	1	1
ENSG00000234223	2.47502	2.53907	1.05917	2.39724	0.0165192	0.997001	AC003988.1	4.41904	1.34364	1.37359	7.0963	1.10135	10.2471	0	0	2.671	0.79276	0	0.655472	5.41904	2.34364	2.37359	8.0963	2.10135	11.2471	1	1	3.671	1.79276	1	1.65547
ENSG00000236975	3.4182	2.1445	0.894728	2.39681	0.0165384	0.997001	LINC02814	11.7841	2.68728	4.12077	8.11005	1.10135	5.51767	1.79731	0	4.45167	0.79276	0	0.655472	12.7841	3.68728	5.12077	9.11005	2.10135	6.51767	2.79731	1	5.45167	1.79276	1	1.65547
ENSG00000188817	6.60756	2.25928	0.94264	2.39676	0.0165407	0.997001	SNTN	33.8793	0	8.92833	13.1788	1.10135	8.67063	1.79731	0.923068	7.12268	2.37828	0	1.31094	34.8793	1	9.92833	14.1788	2.10135	9.67063	2.79731	1.92307	8.12268	3.37828	1	2.31094
ENSG00000183566	2.1485	2.98756	1.24661	2.39655	0.0165503	0.997001	BPIFA4P	8.83808	0	2.74718	5.06878	3.30405	3.15296	0	0	2.671	0	0	0	9.83808	1	3.74718	6.06878	4.30405	4.15296	1	1	3.671	1	1	1
ENSG00000223714	1.0861	3.61538	1.50888	2.39606	0.0165722	0.997001	LINC02601	2.94603	4.03091	0	1.01376	1.10135	3.9412	0	0	0	0	0	0	3.94603	5.03091	1	2.01376	2.10135	4.9412	1	1	1	1	1	1
ENSG00000080503	2824.03	-0.336959	0.140653	-2.39567	0.0165901	0.997001	SMARCA2	2007.72	2831.05	2534.27	2224.18	2646.54	2727.31	3617.98	3433.81	2649.64	3155.98	2880.17	3179.69	2008.72	2832.05	2535.27	2225.18	2647.54	2728.31	3618.98	3434.81	2650.64	3156.98	2881.17	3180.69
ENSG00000170683	3.07274	2.67097	1.11497	2.39556	0.016595	0.997001	OR10A3	13.2571	1.34364	2.74718	9.12381	1.10135	3.9412	1.79731	0	3.56134	0	0	0	14.2571	2.34364	3.74718	10.1238	2.10135	4.9412	2.79731	1	4.56134	1	1	1
ENSG00000153029	627.661	-0.661183	0.276032	-2.39532	0.016606	0.997001	MR1	275.453	498.49	660.696	441.998	452.654	584.085	1281.48	726.455	533.31	684.945	851.602	540.764	276.453	499.49	661.696	442.998	453.654	585.085	1282.48	727.455	534.31	685.945	852.602	541.764
ENSG00000065833	774.933	-0.586077	0.244692	-2.39516	0.016613	0.997001	ME1	577.421	584.483	769.897	499.782	511.026	770.898	1556.47	790.146	966.903	607.254	846.886	818.029	578.421	585.483	770.897	500.782	512.026	771.898	1557.47	791.146	967.903	608.254	847.886	819.029
ENSG00000266602	9.00419	2.44623	1.0215	2.39474	0.0166322	0.997001	AP005262.2	26.5142	1.34364	16.4831	23.3164	0	23.6472	1.79731	0	10.684	2.37828	1.88616	0	27.5142	2.34364	17.4831	24.3164	1	24.6472	2.79731	1	11.684	3.37828	2.88616	1
ENSG00000082929	41.3908	1.34785	0.5629	2.39447	0.0166443	0.997001	LINC01587	25.0412	37.6219	15.7963	24.3302	209.256	44.9296	19.7704	23.9998	20.4777	33.2959	17.9185	24.2525	26.0412	38.6219	16.7963	25.3302	210.256	45.9296	20.7704	24.9998	21.4777	34.2959	18.9185	25.2525
ENSG00000285742	2.24077	3.06983	1.28216	2.39426	0.0166539	0.997001	AL445604.1	8.83808	0	5.49436	4.05503	1.10135	4.72943	0	0	2.671	0	0	0	9.83808	1	6.49436	5.05503	2.10135	5.72943	1	1	3.671	1	1	1
ENSG00000255850	1.71394	3.17749	1.32729	2.39397	0.016667	0.997001	RXYLT1-AS1	11.7841	1.34364	1.37359	3.04127	0	1.57648	0	0	0	0.79276	0	0.655472	12.7841	2.34364	2.37359	4.04127	1	2.57648	1	1	1	1.79276	1	1.65547
ENSG00000287413	2.42693	2.76887	1.15741	2.3923	0.016743	0.997001	AL449363.2	8.83808	1.34364	5.49436	4.05503	1.10135	4.72943	0	0	3.56134	0	0	0	9.83808	2.34364	6.49436	5.05503	2.10135	5.72943	1	1	4.56134	1	1	1
ENSG00000147041	5.35105	1.93536	0.809198	2.3917	0.0167706	0.997001	SYTL5	25.0412	8.06183	4.80756	6.08254	0	7.09415	1.79731	3.69227	4.45167	1.58552	0.943081	0.655472	26.0412	9.06183	5.80756	7.08254	1	8.09415	2.79731	4.69227	5.45167	2.58552	1.94308	1.65547
ENSG00000254436	1.25006	3.29694	1.37941	2.39012	0.0168431	0.997001	AP000648.2	1.47301	0	0.686794	2.02751	4.40539	5.51767	0	0	0.890335	0	0	0	2.47301	1	1.68679	3.02751	5.40539	6.51767	1	1	1.89033	1	1	1
ENSG00000272243	4.19579	2.27702	0.952865	2.38966	0.016864	0.997001	AL356277.3	20.6222	0	8.24153	4.05503	2.2027	7.09415	0	0.923068	4.45167	0.79276	0	1.96642	21.6222	1	9.24153	5.05503	3.2027	8.09415	1	1.92307	5.45167	1.79276	1	2.96642
ENSG00000285473	1.4979	3.53125	1.47802	2.38917	0.0168864	0.997001	AL691520.1	7.36507	0	2.06038	6.08254	0	1.57648	0	0	0.890335	0	0	0	8.36507	1	3.06038	7.08254	1	2.57648	1	1	1.89033	1	1	1
ENSG00000287671	6.11689	1.89674	0.794013	2.3888	0.0169036	0.997001	AC068418.3	20.6222	5.37455	5.49436	16.2201	3.30405	7.09415	1.79731	0	9.79368	0.79276	0.943081	1.96642	21.6222	6.37455	6.49436	17.2201	4.30405	8.09415	2.79731	1	10.7937	1.79276	1.94308	2.96642
ENSG00000235813	1.78513	3.23506	1.35486	2.38776	0.0169516	0.997001	AL672032.1	10.3111	1.34364	0.686794	2.02751	5.50674	0	0	0	0.890335	0	0	0.655472	11.3111	2.34364	1.68679	3.02751	6.50674	1	1	1	1.89033	1	1	1.65547
ENSG00000244485	1.1378	3.15973	1.32357	2.38728	0.0169735	0.997001	RPL18P13	2.94603	0	2.74718	2.02751	1.10135	3.9412	0	0	0.890335	0	0	0	3.94603	1	3.74718	3.02751	2.10135	4.9412	1	1	1.89033	1	1	1
ENSG00000287551	1.12996	3.16754	1.32776	2.38562	0.0170504	0.997001	AL445526.1	2.94603	1.34364	3.43397	2.02751	0	3.15296	0	0	0	0	0	0.655472	3.94603	2.34364	4.43397	3.02751	1	4.15296	1	1	1	1	1	1.65547
ENSG00000230324	2.23296	2.6633	1.1165	2.38539	0.017061	0.997001	LINC01734	11.7841	1.34364	2.74718	6.08254	0	1.57648	0	0.923068	0.890335	0.79276	0	0.655472	12.7841	2.34364	3.74718	7.08254	1	2.57648	1	1.92307	1.89033	1.79276	1	1.65547
ENSG00000077279	11.7757	2.28602	0.95869	2.38453	0.0171012	0.997001	DCX	67.7586	2.68728	8.24153	17.2339	2.2027	19.706	1.79731	0	11.5743	1.58552	0	8.52113	68.7586	3.68728	9.24153	18.2339	3.2027	20.706	2.79731	1	12.5743	2.58552	1	9.52113
ENSG00000178409	176.889	0.998982	0.419005	2.38418	0.0171174	0.997001	BEND3	562.691	84.6492	126.37	157.132	307.276	178.142	95.2572	94.153	92.5948	95.1312	164.096	165.179	563.691	85.6492	127.37	158.132	308.276	179.142	96.2572	95.153	93.5948	96.1312	165.096	166.179
ENSG00000196793	81.2664	0.692773	0.290623	2.38375	0.017137	0.997001	ZNF239	188.546	64.4946	89.2833	81.1005	91.4119	89.071	59.3111	66.4609	71.2268	41.2235	53.7556	79.3121	189.546	65.4946	90.2833	82.1005	92.4119	90.071	60.3111	67.4609	72.2268	42.2235	54.7556	80.3121
ENSG00000217085	2.20745	3.50551	1.47204	2.3814	0.0172468	0.997001	HMGB3P19	17.6762	0	2.74718	1.01376	0	2.36472	1.79731	0	0.890335	0	0	0	18.6762	1	3.74718	2.01376	1	3.36472	2.79731	1	1.89033	1	1	1
ENSG00000233987	1.98465	2.92321	1.22794	2.38057	0.0172858	0.997001	AC106706.1	7.36507	0	0.686794	6.08254	3.30405	3.9412	0	0	1.78067	0	0	0.655472	8.36507	1	1.68679	7.08254	4.30405	4.9412	1	1	2.78067	1	1	1.65547
ENSG00000202337	25.7857	1.33636	0.561408	2.38037	0.0172953	0.997001	RNU6-8	86.9078	9.40547	9.61512	13.1788	64.9796	37.8355	16.1757	8.30761	11.5743	16.648	21.6909	13.1094	87.9078	10.4055	10.6151	14.1788	65.9796	38.8355	17.1757	9.30761	12.5743	17.648	22.6909	14.1094
ENSG00000159961	5.2357	1.75176	0.73595	2.38027	0.0172998	0.997001	OR3A3	22.0952	1.34364	4.12077	11.1513	3.30405	7.09415	0	3.69227	4.45167	2.37828	1.88616	1.31094	23.0952	2.34364	5.12077	12.1513	4.30405	8.09415	1	4.69227	5.45167	3.37828	2.88616	2.31094
ENSG00000283459	3.55259	2.7941	1.17387	2.38024	0.0173013	0.997001	AC009804.2	19.1492	0	4.12077	8.11005	2.2027	3.9412	0	0	4.45167	0	0	0.655472	20.1492	1	5.12077	9.11005	3.2027	4.9412	1	1	5.45167	1	1	1.65547
ENSG00000230448	9.00372	1.98828	0.83547	2.37984	0.0173203	0.997001	LINC00276	30.9333	1.34364	8.92833	27.3714	2.2027	15.7648	1.79731	0.923068	13.355	3.17104	0.943081	1.31094	31.9333	2.34364	9.92833	28.3714	3.2027	16.7648	2.79731	1.92307	14.355	4.17104	1.94308	2.31094
ENSG00000167654	5.83449	1.96903	0.827808	2.37861	0.0173781	0.997001	ATCAY	19.1492	0	2.06038	4.05503	12.1148	18.1295	3.59461	0.923068	5.34201	0.79276	1.88616	1.96642	20.1492	1	3.06038	5.05503	13.1148	19.1295	4.59461	1.92307	6.34201	1.79276	2.88616	2.96642
ENSG00000280053	6.38216	1.49589	0.629475	2.37641	0.0174818	0.997001	AC011199.1	22.0952	2.68728	3.43397	14.1926	7.70944	6.30591	5.39192	1.84614	4.45167	3.9638	1.88616	2.62189	23.0952	3.68728	4.43397	15.1926	8.70944	7.30591	6.39192	2.84614	5.45167	4.9638	2.88616	3.62189
ENSG00000203527	3.5589	2.82342	1.18866	2.3753	0.0175349	0.997001	Z99756.1	23.5682	1.34364	0	2.02751	7.70944	3.15296	0	0.923068	2.671	0	0	1.31094	24.5682	2.34364	1	3.02751	8.70944	4.15296	1	1.92307	3.671	1	1	2.31094
ENSG00000263556	1.17522	3.16853	1.33419	2.37488	0.0175547	0.997001	RN7SL383P	4.41904	0	2.06038	4.05503	1.10135	1.57648	0	0	0.890335	0	0	0	5.41904	1	3.06038	5.05503	2.10135	2.57648	1	1	1.89033	1	1	1
ENSG00000116329	5.23575	2.17167	0.914436	2.37487	0.017555	0.997001	OPRD1	26.5142	0	4.80756	9.12381	5.50674	5.51767	1.79731	0	3.56134	3.17104	2.82924	0	27.5142	1	5.80756	10.1238	6.50674	6.51767	2.79731	1	4.56134	4.17104	3.82924	1
ENSG00000229743	2.29393	2.733	1.15123	2.37398	0.0175974	0.997001	LINC01159	7.36507	1.34364	2.06038	9.12381	4.40539	0	0	0	1.78067	0.79276	0	0.655472	8.36507	2.34364	3.06038	10.1238	5.40539	1	1	1	2.78067	1.79276	1	1.65547
ENSG00000127928	2.24429	3.11527	1.31282	2.37296	0.0176463	0.997001	GNGT1	10.3111	0	4.12077	6.08254	0	3.9412	0	0	0.890335	1.58552	0	0	11.3111	1	5.12077	7.08254	1	4.9412	1	1	1.89033	2.58552	1	1
ENSG00000259582	1.36498	3.41415	1.43878	2.37294	0.017647	0.997001	AC026523.1	4.41904	0	2.06038	5.06878	0	3.9412	0	0	0.890335	0	0	0	5.41904	1	3.06038	6.06878	1	4.9412	1	1	1.89033	1	1	1
ENSG00000187554	208.177	-0.853301	0.359625	-2.37275	0.017656	0.997001	TLR5	106.057	176.017	228.016	131.788	129.959	115.083	609.286	208.613	200.325	191.848	262.176	138.96	107.057	177.017	229.016	132.788	130.959	116.083	610.286	209.613	201.325	192.848	263.176	139.96
ENSG00000260305	2.83341	3.07656	1.29756	2.37104	0.017738	0.997001	NTRK3-AS1	19.1492	0	1.37359	7.0963	0	3.15296	0	0	1.78067	0.79276	0	0.655472	20.1492	1	2.37359	8.0963	1	4.15296	1	1	2.78067	1.79276	1	1.65547
ENSG00000203601	2.5273	2.51359	1.0603	2.37065	0.0177567	0.997001	LINC00970	7.36507	0	6.86794	5.06878	1.10135	5.51767	0	0	2.671	0.79276	0.943081	0	8.36507	1	7.86794	6.06878	2.10135	6.51767	1	1	3.671	1.79276	1.94308	1
ENSG00000145416	995.847	-0.816121	0.344344	-2.37008	0.0177844	0.997001	2020-03-01	515.555	615.386	1121.54	896.161	376.661	800.063	2372.44	735.685	1497.54	1270.79	911.959	836.382	516.555	616.386	1122.54	897.161	377.661	801.063	2373.44	736.685	1498.54	1271.79	912.959	837.382
ENSG00000268089	10.5306	1.86662	0.78758	2.37007	0.0177845	0.997001	GABRQ	53.0285	4.03091	4.12077	9.12381	3.30405	26.0119	3.59461	5.53841	8.01301	0.79276	0.943081	7.86566	54.0285	5.03091	5.12077	10.1238	4.30405	27.0119	4.59461	6.53841	9.01301	1.79276	1.94308	8.86566
ENSG00000148346	3.0339	2.63829	1.11376	2.36883	0.0178446	0.997001	LCN2	10.3111	0	1.37359	8.11005	3.30405	8.67063	0	0	2.671	0	0	1.96642	11.3111	1	2.37359	9.11005	4.30405	9.67063	1	1	3.671	1	1	2.96642
ENSG00000221826	6.65112	1.71804	0.725371	2.3685	0.0178603	0.997001	PSG3	13.2571	5.37455	11.6755	13.1788	5.50674	12.6118	0	4.61534	10.684	0	0.943081	1.96642	14.2571	6.37455	12.6755	14.1788	6.50674	13.6118	1	5.61534	11.684	1	1.94308	2.96642
ENSG00000256209	3.97677	1.99357	0.841888	2.36798	0.0178855	0.997001	AC073578.1	16.2031	0	6.18115	8.11005	4.40539	3.15296	1.79731	2.7692	1.78067	2.37828	0.943081	0	17.2031	1	7.18115	9.11005	5.40539	4.15296	2.79731	3.7692	2.78067	3.37828	1.94308	1
ENSG00000211844	2.14572	2.8718	1.21341	2.36673	0.0179462	0.997001	TRAJ45	13.2571	0	2.06038	3.04127	2.2027	1.57648	1.79731	0.923068	0.890335	0	0	0	14.2571	1	3.06038	4.04127	3.2027	2.57648	2.79731	1.92307	1.89033	1	1	1
ENSG00000270225	4.96592	2.53833	1.07252	2.36669	0.0179481	0.997001	MTCO2P22	25.0412	0	8.24153	13.1788	1.10135	3.15296	1.79731	0	5.34201	0.79276	0.943081	0	26.0412	1	9.24153	14.1788	2.10135	4.15296	2.79731	1	6.34201	1.79276	1.94308	1
ENSG00000149571	28.1717	1.23604	0.522304	2.36651	0.0179569	0.997001	KIRREL3	33.8793	12.0927	61.8115	26.3577	84.8038	18.9177	8.98653	12.923	16.9164	5.54932	28.2924	27.5298	34.8793	13.0927	62.8115	27.3577	85.8038	19.9177	9.98653	13.923	17.9164	6.54932	29.2924	28.5298
ENSG00000261816	1.20107	3.19141	1.3487	2.36628	0.0179677	0.997001	AC134312.6	2.94603	1.34364	2.74718	2.02751	4.40539	0	0	0	0	0	0.943081	0	3.94603	2.34364	3.74718	3.02751	5.40539	1	1	1	1	1	1.94308	1
ENSG00000247193	7.93184	1.45219	0.613718	2.36621	0.0179712	0.997001	AC104078.1	22.0952	4.03091	10.9887	16.2201	3.30405	13.4001	1.79731	2.7692	9.79368	4.75656	4.7154	1.31094	23.0952	5.03091	11.9887	17.2201	4.30405	14.4001	2.79731	3.7692	10.7937	5.75656	5.7154	2.31094
ENSG00000254553	1.31038	3.2976	1.39379	2.36592	0.0179854	0.997001	AL033529.1	7.36507	1.34364	0.686794	3.04127	0	2.36472	0	0.923068	0	0	0	0	8.36507	2.34364	1.68679	4.04127	1	3.36472	1	1.92307	1	1	1	1
ENSG00000255294	1.23595	3.80837	1.6102	2.36516	0.0180223	0.997001	OR4A50P	7.36507	0	2.06038	3.04127	0	2.36472	0	0	0	0	0	0	8.36507	1	3.06038	4.04127	1	3.36472	1	1	1	1	1	1
ENSG00000231937	1.4304	3.48732	1.47497	2.36433	0.0180625	0.997001	AC116666.1	7.36507	0	1.37359	3.04127	0	4.72943	0	0	0	0	0	0.655472	8.36507	1	2.37359	4.04127	1	5.72943	1	1	1	1	1	1.65547
ENSG00000207588	9.17212	-1.00717	0.426032	-2.36407	0.0180752	0.997001	MIR593	2.94603	8.06183	4.80756	10.1376	5.50674	4.72943	16.1757	10.1538	15.1357	8.72036	13.2031	10.4875	3.94603	9.06183	5.80756	11.1376	6.50674	5.72943	17.1757	11.1538	16.1357	9.72036	14.2031	11.4875
ENSG00000228141	2.41265	2.4547	1.03851	2.36368	0.0180947	0.997001	AC105339.1	8.83808	2.68728	0.686794	2.02751	1.10135	9.45887	0	0.923068	1.78067	0.79276	0	0.655472	9.83808	3.68728	1.68679	3.02751	2.10135	10.4589	1	1.92307	2.78067	1.79276	1	1.65547
ENSG00000227353	1.89887	3.32647	1.40734	2.36366	0.0180955	0.997001	RAB28P3	11.7841	0	0.686794	5.06878	1.10135	2.36472	0	0	1.78067	0	0	0	12.7841	1	1.68679	6.06878	2.10135	3.36472	1	1	2.78067	1	1	1
ENSG00000228688	2.28086	3.07853	1.30249	2.36356	0.0181001	0.997001	COL11A2P1	10.3111	0	1.37359	6.08254	2.2027	4.72943	0	0	2.671	0	0	0	11.3111	1	2.37359	7.08254	3.2027	5.72943	1	1	3.671	1	1	1
ENSG00000173261	28.6234	0.868292	0.367457	2.36298	0.0181288	0.997001	PLAC8L1	58.9205	17.4673	26.0982	48.6603	31.9391	40.9884	8.98653	18.4614	18.697	29.3321	15.0893	28.8408	59.9205	18.4673	27.0982	49.6603	32.9391	41.9884	9.98653	19.4614	19.697	30.3321	16.0893	29.8408
ENSG00000287995	2.74063	2.87144	1.21537	2.36262	0.0181464	0.997001	AC092053.6	13.2571	0	3.43397	7.0963	0	4.72943	1.79731	0	1.78067	0.79276	0	0	14.2571	1	4.43397	8.0963	1	5.72943	2.79731	1	2.78067	1.79276	1	1
ENSG00000024862	237.952	-0.511161	0.216369	-2.36245	0.0181546	0.997001	CCDC28A	136.99	198.858	243.125	200.724	224.675	168.683	409.786	232.613	266.21	249.719	308.387	215.65	137.99	199.858	244.125	201.724	225.675	169.683	410.786	233.613	267.21	250.719	309.387	216.65
ENSG00000256262	8.54017	-1.71321	0.725664	-2.36089	0.0182311	0.997001	USP30-AS1	4.41904	5.37455	2.06038	7.0963	2.2027	2.36472	46.7299	4.61534	8.90335	6.34208	1.88616	10.4875	5.41904	6.37455	3.06038	8.0963	3.2027	3.36472	47.7299	5.61534	9.90335	7.34208	2.88616	11.4875
ENSG00000230655	2.13074	3.01836	1.27905	2.35985	0.0182825	0.997001	OR7E55P	11.7841	0	2.06038	6.08254	0	3.15296	0	0	0.890335	0	0.943081	0.655472	12.7841	1	3.06038	7.08254	1	4.15296	1	1	1.89033	1	1.94308	1.65547
ENSG00000267134	5.64633	2.54323	1.07817	2.35884	0.0183323	0.997001	LINC01924	23.5682	0	7.55474	19.2614	2.2027	5.51767	0	0	7.12268	1.58552	0.943081	0	24.5682	1	8.55474	20.2614	3.2027	6.51767	1	1	8.12268	2.58552	1.94308	1
ENSG00000287645	1.85397	3.33901	1.41588	2.35825	0.0183613	0.997001	AC092939.1	4.41904	0	3.43397	7.0963	0	5.51767	0	0	1.78067	0	0	0	5.41904	1	4.43397	8.0963	1	6.51767	1	1	2.78067	1	1	1
ENSG00000225492	126.625	-1.28373	0.544556	-2.35738	0.0184042	0.997001	GBP1P1	97.2189	80.6183	98.8984	91.2381	25.331	48.0826	510.435	65.5379	107.73	256.061	45.2679	93.077	98.2189	81.6183	99.8984	92.2381	26.331	49.0826	511.435	66.5379	108.73	257.061	46.2679	94.077
ENSG00000228221	13.1154	1.54434	0.655117	2.35735	0.0184061	0.997001	LINC00578	44.1904	1.34364	19.2302	26.3577	5.50674	20.4942	7.18922	2.7692	14.2454	8.72036	4.7154	2.62189	45.1904	2.34364	20.2302	27.3577	6.50674	21.4942	8.18922	3.7692	15.2454	9.72036	5.7154	3.62189
ENSG00000166959	2.95553	3.48482	1.47873	2.35663	0.0184417	0.997001	MS4A8	14.7301	0	2.74718	12.1651	0	3.15296	0	0	2.671	0	0	0	15.7301	1	3.74718	13.1651	1	4.15296	1	1	3.671	1	1	1
ENSG00000253793	1.70498	3.08132	1.30754	2.35658	0.018444	0.997001	AC008066.1	8.83808	1.34364	2.74718	4.05503	0	0.788239	1.79731	0	0.890335	0	0	0	9.83808	2.34364	3.74718	5.05503	1	1.78824	2.79731	1	1.89033	1	1	1
ENSG00000243818	6.72651	2.06426	0.876256	2.35577	0.0184844	0.997001	AC021074.3	26.5142	0	9.61512	14.1926	5.50674	9.45887	1.79731	0	9.79368	1.58552	0.943081	1.31094	27.5142	1	10.6151	15.1926	6.50674	10.4589	2.79731	1	10.7937	2.58552	1.94308	2.31094
ENSG00000196383	2.90924	3.04923	1.29454	2.35546	0.0184998	0.997001	OR4Q2	14.7301	0	5.49436	6.08254	1.10135	3.9412	0	0	3.56134	0	0	0	15.7301	1	6.49436	7.08254	2.10135	4.9412	1	1	4.56134	1	1	1
ENSG00000279711	2.76452	2.39075	1.0151	2.35518	0.0185139	0.997001	AP004782.1	14.7301	2.68728	2.74718	3.04127	4.40539	0.788239	0	0	2.671	0.79276	0	1.31094	15.7301	3.68728	3.74718	4.04127	5.40539	1.78824	1	1	3.671	1.79276	1	2.31094
ENSG00000156194	8.51972	1.30174	0.552764	2.35496	0.0185247	0.997001	PPEF2	22.0952	6.71819	6.86794	17.2339	8.81079	11.8236	1.79731	2.7692	12.4647	5.54932	2.82924	3.27736	23.0952	7.71819	7.86794	18.2339	9.81079	12.8236	2.79731	3.7692	13.4647	6.54932	3.82924	4.27736
ENSG00000133454	10.7611	1.90495	0.8091	2.35441	0.0185523	0.997001	MYO18B	35.3523	0	7.55474	21.2889	28.6351	9.45887	1.79731	3.69227	15.1357	3.9638	0.943081	1.31094	36.3523	1	8.55474	22.2889	29.6351	10.4589	2.79731	4.69227	16.1357	4.9638	1.94308	2.31094
ENSG00000226053	1.59324	3.61325	1.53469	2.35438	0.0185536	0.997001	LINC01776	10.3111	0	2.06038	5.06878	0	0.788239	0	0	0.890335	0	0	0	11.3111	1	3.06038	6.06878	1	1.78824	1	1	1.89033	1	1	1
ENSG00000236565	9.02955	2.01092	0.854686	2.35282	0.0186316	0.997001	HNRNPA3P5	32.4063	1.34364	14.4227	16.2201	4.40539	17.3413	7.18922	0.923068	11.5743	1.58552	0.943081	0	33.4063	2.34364	15.4227	17.2201	5.40539	18.3413	8.18922	1.92307	12.5743	2.58552	1.94308	1
ENSG00000233489	1.44296	3.39367	1.44258	2.3525	0.0186477	0.997001	PAXBP1P1	7.36507	0	2.74718	3.04127	0	2.36472	1.79731	0	0	0	0	0	8.36507	1	3.74718	4.04127	1	3.36472	2.79731	1	1	1	1	1
ENSG00000137996	517.919	-0.36183	0.153913	-2.35087	0.0187295	0.997001	RTCA	413.917	487.741	388.039	507.892	428.425	491.073	731.503	542.764	510.162	669.089	525.296	519.134	414.917	488.741	389.039	508.892	429.425	492.073	732.503	543.764	511.162	670.089	526.296	520.134
ENSG00000202515	53.0172	1.01857	0.433446	2.34993	0.0187771	0.997001	VTRNA1-3	179.708	52.4019	54.2568	45.619	66.0809	29.1648	28.7569	19.3844	48.9684	46.7728	41.4956	23.597	180.708	53.4019	55.2568	46.619	67.0809	30.1648	29.7569	20.3844	49.9684	47.7728	42.4956	24.597
ENSG00000257784	10.6324	1.82983	0.778881	2.34931	0.0188081	0.997001	LINC02400	47.1364	5.37455	14.4227	20.2751	1.10135	11.0353	7.18922	0.923068	12.4647	4.75656	0.943081	1.96642	48.1364	6.37455	15.4227	21.2751	2.10135	12.0353	8.18922	1.92307	13.4647	5.75656	1.94308	2.96642
ENSG00000250666	1.11955	3.11284	1.32501	2.34929	0.0188092	0.997001	LINC01596	2.94603	1.34364	2.06038	3.04127	0	3.15296	0	0	0.890335	0	0	0	3.94603	2.34364	3.06038	4.04127	1	4.15296	1	1	1.89033	1	1	1
ENSG00000272515	4.97116	2.53229	1.07811	2.34882	0.018833	0.997001	AL355578.1	19.1492	0	7.55474	14.1926	1.10135	8.67063	1.79731	1.84614	5.34201	0	0	0	20.1492	1	8.55474	15.1926	2.10135	9.67063	2.79731	2.84614	6.34201	1	1	1
ENSG00000176893	2.92035	3.46192	1.47458	2.34773	0.0188882	0.997001	OR51G2	17.6762	0	3.43397	8.11005	0	3.15296	0	0	2.671	0	0	0	18.6762	1	4.43397	9.11005	1	4.15296	1	1	3.671	1	1	1
ENSG00000249910	1.96999	3.41738	1.45577	2.34748	0.0189009	0.997001	TRIM51CP	7.36507	0	4.80756	8.11005	0	1.57648	0	0	1.78067	0	0	0	8.36507	1	5.80756	9.11005	1	2.57648	1	1	2.78067	1	1	1
ENSG00000204614	7.95853	1.87179	0.797418	2.34732	0.0189092	0.997001	TRIM40	13.2571	4.03091	3.43397	10.1376	40.7499	3.9412	0	3.69227	10.684	2.37828	1.88616	1.31094	14.2571	5.03091	4.43397	11.1376	41.7499	4.9412	1	4.69227	11.684	3.37828	2.88616	2.31094
ENSG00000087128	3.65623	2.81121	1.19811	2.34637	0.0189575	0.997001	TMPRSS11E	17.6762	0	4.12077	8.11005	0	8.67063	0	0	3.56134	0.79276	0.943081	0	18.6762	1	5.12077	9.11005	1	9.67063	1	1	4.56134	1.79276	1.94308	1
ENSG00000107551	468.158	-1.0264	0.437543	-2.34582	0.0189854	0.997001	RASSF4	150.247	272.759	391.473	187.545	346.925	498.167	1448.63	490.149	256.416	279.844	827.082	468.662	151.247	273.759	392.473	188.545	347.925	499.167	1449.63	491.149	257.416	280.844	828.082	469.662
ENSG00000225623	3.29058	2.11223	0.900453	2.34574	0.0189893	0.997001	AGBL4-IT1	8.83808	0	4.12077	9.12381	1.10135	8.67063	1.79731	0.923068	2.671	1.58552	0	0.655472	9.83808	1	5.12077	10.1238	2.10135	9.67063	2.79731	1.92307	3.671	2.58552	1	1.65547
ENSG00000131183	4.08369	1.97512	0.842003	2.34574	0.0189895	0.997001	SLC34A1	14.7301	4.03091	2.06038	2.02751	8.81079	7.88239	0	0.923068	5.34201	0	1.88616	1.31094	15.7301	5.03091	3.06038	3.02751	9.81079	8.88239	1	1.92307	6.34201	1	2.88616	2.31094
ENSG00000259946	2.72501	2.12097	0.904425	2.34511	0.0190217	0.997001	BX005019.1	7.36507	0	3.43397	8.11005	3.30405	4.72943	0	0	1.78067	2.37828	0.943081	0.655472	8.36507	1	4.43397	9.11005	4.30405	5.72943	1	1	2.78067	3.37828	1.94308	1.65547
ENSG00000163563	242.489	-1.24171	0.529521	-2.34497	0.0190287	0.997001	MNDA	69.2316	150.487	271.284	148.008	78.1957	145.036	1096.36	177.229	136.221	227.522	285.753	124.54	70.2316	151.487	272.284	149.008	79.1957	146.036	1097.36	178.229	137.221	228.522	286.753	125.54
ENSG00000182329	20.0202	0.997373	0.425396	2.34457	0.0190489	0.997001	KIAA2012	53.0285	20.1546	16.4831	28.3852	16.5202	26.8001	7.18922	15.6922	17.8067	22.1973	9.43081	6.55472	54.0285	21.1546	17.4831	29.3852	17.5202	27.8001	8.18922	16.6922	18.8067	23.1973	10.4308	7.55472
ENSG00000286135	1.2978	3.29016	1.40352	2.34422	0.0190671	0.997001	AL603764.2	7.36507	0	1.37359	4.05503	1.10135	0.788239	0	0	0.890335	0	0	0	8.36507	1	2.37359	5.05503	2.10135	1.78824	1	1	1.89033	1	1	1
ENSG00000251205	7.81747	2.5724	1.09773	2.34338	0.0191097	0.997001	AC016598.2	39.7714	0	15.1095	12.1651	3.30405	10.2471	0	0	10.684	1.58552	0.943081	0	40.7714	1	16.1095	13.1651	4.30405	11.2471	1	1	11.684	2.58552	1.94308	1
ENSG00000271732	7.06804	1.80928	0.772119	2.34326	0.0191161	0.997001	AL137798.1	25.0412	6.71819	6.86794	20.2751	0	7.88239	0	0.923068	6.23234	3.17104	3.77232	3.93283	26.0412	7.71819	7.86794	21.2751	1	8.88239	1	1.92307	7.23234	4.17104	4.77232	4.93283
ENSG00000241913	9.07306	-1.43675	0.613143	-2.34325	0.0191165	0.997001	RPS29P21	0	6.71819	7.55474	7.0963	2.2027	5.51767	1.79731	18.4614	17.8067	25.3683	8.48773	7.86566	1	7.71819	8.55474	8.0963	3.2027	6.51767	2.79731	19.4614	18.8067	26.3683	9.48773	8.86566
ENSG00000130385	0.95931	3.4419	1.46974	2.34185	0.0191884	0.997001	BMP15	4.41904	0	1.37359	3.04127	1.10135	1.57648	0	0	0	0	0	0	5.41904	1	2.37359	4.04127	2.10135	2.57648	1	1	1	1	1	1
ENSG00000226954	1.40007	2.91197	1.24361	2.34154	0.0192045	0.997001	AL023802.1	2.94603	0	2.06038	5.06878	1.10135	3.9412	0	0	0.890335	0.79276	0	0	3.94603	1	3.06038	6.06878	2.10135	4.9412	1	1	1.89033	1.79276	1	1
ENSG00000235537	4.5275	2.34212	1.00094	2.33991	0.0192882	0.997001	AC009411.2	20.6222	1.34364	6.86794	12.1651	0	3.9412	3.59461	0.923068	3.56134	0	0	1.31094	21.6222	2.34364	7.86794	13.1651	1	4.9412	4.59461	1.92307	4.56134	1	1	2.31094
ENSG00000286147	9.20678	2.0667	0.883518	2.33917	0.0193265	0.997001	AC092445.1	35.3523	0	13.0491	25.3439	2.2027	13.4001	1.79731	3.69227	9.79368	3.9638	1.88616	0	36.3523	1	14.0491	26.3439	3.2027	14.4001	2.79731	4.69227	10.7937	4.9638	2.88616	1
ENSG00000155622	1.28268	3.85584	1.64858	2.33889	0.0193412	0.997001	XAGE2	8.83808	0	1.37359	2.02751	0	3.15296	0	0	0	0	0	0	9.83808	1	2.37359	3.02751	1	4.15296	1	1	1	1	1	1
ENSG00000263765	1.5239	3.0203	1.29187	2.33792	0.0193913	0.997001	AC090371.2	4.41904	1.34364	2.74718	4.05503	0	3.9412	0	0	1.78067	0	0	0	5.41904	2.34364	3.74718	5.05503	1	4.9412	1	1	2.78067	1	1	1
ENSG00000279585	1.63219	3.6434	1.55849	2.33777	0.0193992	0.997001	AL109653.2	13.2571	0	2.06038	1.01376	0	2.36472	0	0	0.890335	0	0	0	14.2571	1	3.06038	2.01376	1	3.36472	1	1	1.89033	1	1	1
ENSG00000170500	131.784	0.780477	0.333944	2.33715	0.0194316	0.997001	LONRF2	244.52	80.6183	126.37	170.311	189.432	190.754	48.5272	61.8456	77.4591	132.391	116.942	142.237	245.52	81.6183	127.37	171.311	190.432	191.754	49.5272	62.8456	78.4591	133.391	117.942	143.237
ENSG00000279266	9.97724	1.18012	0.504977	2.33698	0.0194402	0.997001	AC068860.1	16.2031	6.71819	9.61512	24.3302	6.60809	20.4942	1.79731	6.46148	9.79368	4.75656	3.77232	9.17661	17.2031	7.71819	10.6151	25.3302	7.60809	21.4942	2.79731	7.46148	10.7937	5.75656	4.77232	10.1766
ENSG00000145569	505.182	-0.806135	0.345006	-2.33658	0.0194608	0.997001	OTULINL	350.577	413.841	481.443	259.522	418.512	279.037	1423.47	473.534	522.626	482.791	650.726	306.105	351.577	414.841	482.443	260.522	419.512	280.037	1424.47	474.534	523.626	483.791	651.726	307.105
ENSG00000214782	1.48688	3.52573	1.5093	2.336	0.0194912	0.997001	MS4A18	5.89205	0	1.37359	8.11005	0	1.57648	0	0	0.890335	0	0	0	6.89205	1	2.37359	9.11005	1	2.57648	1	1	1.89033	1	1	1
ENSG00000134489	6.87357	1.32357	0.566688	2.33562	0.0195109	0.997001	HRH4	16.2031	8.06183	4.80756	14.1926	4.40539	11.8236	1.79731	8.30761	5.34201	2.37828	1.88616	3.27736	17.2031	9.06183	5.80756	15.1926	5.40539	12.8236	2.79731	9.30761	6.34201	3.37828	2.88616	4.27736
ENSG00000261014	4.53429	2.77523	1.18841	2.33523	0.0195312	0.997001	LINC02165	22.0952	0	6.86794	12.1651	2.2027	3.9412	1.79731	0	5.34201	0	0	0	23.0952	1	7.86794	13.1651	3.2027	4.9412	2.79731	1	6.34201	1	1	1
ENSG00000237552	2.12581	3.52421	1.50938	2.33488	0.0195498	0.997001	LINC02567	13.2571	0	6.86794	2.02751	0	1.57648	0	0	1.78067	0	0	0	14.2571	1	7.86794	3.02751	1	2.57648	1	1	2.78067	1	1	1
ENSG00000162645	3495.91	-0.797793	0.341769	-2.33431	0.0195797	0.997001	GBP2	2576.3	2798.8	2958.71	3617.08	1685.06	1681.31	9038.65	2616.9	3260.4	5454.98	3573.33	2689.4	2577.3	2799.8	2959.71	3618.08	1686.06	1682.31	9039.65	2617.9	3261.4	5455.98	3574.33	2690.4
ENSG00000177143	1.54425	2.93837	1.25911	2.33369	0.0196119	0.997001	CETN1	4.41904	0	0.686794	5.06878	3.30405	2.36472	1.79731	0	0.890335	0	0	0	5.41904	1	1.68679	6.06878	4.30405	3.36472	2.79731	1	1.89033	1	1	1
ENSG00000259920	2.56872	2.80169	1.20066	2.33346	0.019624	0.997001	AC007938.1	17.6762	2.68728	1.37359	2.02751	1.10135	2.36472	0	0.923068	2.671	0	0	0	18.6762	3.68728	2.37359	3.02751	2.10135	3.36472	1	1.92307	3.671	1	1	1
ENSG00000105398	3.16597	2.8817	1.23495	2.33346	0.0196241	0.997001	SULT2A1	19.1492	0	2.74718	7.0963	0	4.72943	0	0	2.671	0	0.943081	0.655472	20.1492	1	3.74718	8.0963	1	5.72943	1	1	3.671	1	1.94308	1.65547
ENSG00000187474	2516.36	-0.932093	0.399453	-2.33342	0.019626	0.997001	FPR3	982.5	1584.15	2955.96	1674.73	1808.41	1374.69	7899.16	2268.9	2602.45	1702.85	3633.69	1708.82	983.5	1585.15	2956.96	1675.73	1809.41	1375.69	7900.16	2269.9	2603.45	1703.85	3634.69	1709.82
ENSG00000257489	4.50914	1.41934	0.608282	2.33336	0.0196291	0.997001	AC010203.1	13.2571	5.37455	5.49436	7.0963	2.2027	6.30591	1.79731	1.84614	3.56134	2.37828	2.82924	1.96642	14.2571	6.37455	6.49436	8.0963	3.2027	7.30591	2.79731	2.84614	4.56134	3.37828	3.82924	2.96642
ENSG00000159239	3.01335	1.86716	0.800204	2.33336	0.0196293	0.997001	AC005041.1	8.83808	2.68728	4.80756	4.05503	2.2027	6.30591	0	0	3.56134	0.79276	0.943081	1.96642	9.83808	3.68728	5.80756	5.05503	3.2027	7.30591	1	1	4.56134	1.79276	1.94308	2.96642
ENSG00000179846	10.9792	1.05135	0.450632	2.33306	0.0196449	0.997001	NKPD1	14.7301	12.0927	11.6755	9.12381	30.8378	11.0353	5.39192	6.46148	6.23234	3.9638	10.3739	9.83208	15.7301	13.0927	12.6755	10.1238	31.8378	12.0353	6.39192	7.46148	7.23234	4.9638	11.3739	10.8321
ENSG00000222017	1.86893	2.8119	1.20537	2.3328	0.0196585	0.997001	AC011997.1	7.36507	0	1.37359	5.06878	2.2027	3.9412	0	0	0.890335	1.58552	0	0	8.36507	1	2.37359	6.06878	3.2027	4.9412	1	1	1.89033	2.58552	1	1
ENSG00000180209	12.2459	1.73811	0.745203	2.3324	0.0196796	0.997001	MYLPF	17.6762	4.03091	4.80756	10.1376	71.5877	3.9412	12.5811	4.61534	5.34201	5.54932	4.7154	1.96642	18.6762	5.03091	5.80756	11.1376	72.5877	4.9412	13.5811	5.61534	6.34201	6.54932	5.7154	2.96642
ENSG00000140986	4.65749	2.19827	0.942652	2.33201	0.0197003	0.997001	RPL3L	5.89205	0	1.37359	4.05503	18.7229	15.7648	1.79731	0.923068	4.45167	0	0.943081	1.96642	6.89205	1	2.37359	5.05503	19.7229	16.7648	2.79731	1.92307	5.45167	1	1.94308	2.96642
ENSG00000264845	3.90118	1.73162	0.74257	2.33192	0.0197047	0.997001	AC119868.1	7.36507	9.40547	6.18115	4.05503	1.10135	8.67063	0	1.84614	2.671	1.58552	0	3.93283	8.36507	10.4055	7.18115	5.05503	2.10135	9.67063	1	2.84614	3.671	2.58552	1	4.93283
ENSG00000250769	1.5336	3.56618	1.52945	2.33167	0.0197183	0.997001	AC119751.5	7.36507	0	0.686794	7.0963	0	2.36472	0	0	0.890335	0	0	0	8.36507	1	1.68679	8.0963	1	3.36472	1	1	1.89033	1	1	1
ENSG00000123104	2927.17	-0.298405	0.127981	-2.33163	0.0197199	0.997001	ITPR2	2501.18	3084.99	2781.52	2622.59	2351.38	2408.86	3767.15	3149.51	2976.39	3529.37	3125.37	2827.71	2502.18	3085.99	2782.52	2623.59	2352.38	2409.86	3768.15	3150.51	2977.39	3530.37	3126.37	2828.71
ENSG00000226660	3.34039	-2.63772	1.13185	-2.33046	0.019782	0.997001	TRBV2	1.47301	1.34364	0	1.01376	0	1.57648	25.1623	3.69227	0.890335	0.79276	2.82924	1.31094	2.47301	2.34364	1	2.01376	1	2.57648	26.1623	4.69227	1.89033	1.79276	3.82924	2.31094
ENSG00000168216	1128.37	-0.524951	0.225287	-2.33014	0.0197987	0.997001	LMBRD1	1007.54	853.21	1079.64	888.051	803.984	915.934	2074.09	938.76	1172.57	1484.05	1432.54	890.131	1008.54	854.21	1080.64	889.051	804.984	916.934	2075.09	939.76	1173.57	1485.05	1433.54	891.131
ENSG00000168509	3.68332	2.41057	1.03454	2.3301	0.0198008	0.997001	HJV	17.6762	0	2.74718	7.0963	2.2027	7.88239	0	0	3.56134	2.37828	0	0.655472	18.6762	1	3.74718	8.0963	3.2027	8.88239	1	1	4.56134	3.37828	1	1.65547
ENSG00000233449	3.45273	2.99464	1.28523	2.33005	0.0198037	0.997001	MTATP6P14	14.7301	0	5.49436	10.1376	1.10135	5.51767	0	0	4.45167	0	0	0	15.7301	1	6.49436	11.1376	2.10135	6.51767	1	1	5.45167	1	1	1
ENSG00000234089	5.26156	2.88105	1.2367	2.32963	0.0198255	0.997001	AC099654.1	33.8793	0	5.49436	11.1513	2.2027	2.36472	3.59461	0	4.45167	0	0	0	34.8793	1	6.49436	12.1513	3.2027	3.36472	4.59461	1	5.45167	1	1	1
ENSG00000234519	1.56148	3.05202	1.31008	2.32963	0.0198255	0.997001	AL109924.2	4.41904	1.34364	2.74718	6.08254	0	2.36472	0	0	1.78067	0	0	0	5.41904	2.34364	3.74718	7.08254	1	3.36472	1	1	2.78067	1	1	1
ENSG00000163217	4.47687	2.01405	0.864535	2.32963	0.0198257	0.997001	BMP10	19.1492	0	5.49436	11.1513	2.2027	4.72943	3.59461	0	3.56134	1.58552	0.943081	1.31094	20.1492	1	6.49436	12.1513	3.2027	5.72943	4.59461	1	4.56134	2.58552	1.94308	2.31094
ENSG00000274253	4.87377	1.54125	0.661643	2.32942	0.0198368	0.997001	AC138649.1	14.7301	2.68728	7.55474	9.12381	2.2027	7.88239	0	1.84614	3.56134	4.75656	2.82924	1.31094	15.7301	3.68728	8.55474	10.1238	3.2027	8.88239	1	2.84614	4.56134	5.75656	3.82924	2.31094
ENSG00000105825	169.882	0.909573	0.390532	2.32906	0.0198557	0.997001	TFPI2	354.996	114.209	249.306	141.926	364.546	106.412	89.8653	62.7686	137.112	82.447	191.445	143.548	355.996	115.209	250.306	142.926	365.546	107.412	90.8653	63.7686	138.112	83.447	192.445	144.548
ENSG00000158201	342.496	-0.791262	0.339734	-2.32906	0.0198559	0.997001	ABHD3	251.885	260.666	322.793	206.806	160.797	299.531	868.098	297.228	274.223	592.984	329.135	245.802	252.885	261.666	323.793	207.806	161.797	300.531	869.098	298.228	275.223	593.984	330.135	246.802
ENSG00000111144	1342.68	-0.984105	0.422588	-2.32875	0.0198721	0.997001	LTA4H	550.907	806.183	1629.08	769.441	929.538	722.027	4398.01	935.068	1587.47	1084.5	1955.95	743.961	551.907	807.183	1630.08	770.441	930.538	723.027	4399.01	936.068	1588.47	1085.5	1956.95	744.961
ENSG00000279200	3.43011	2.51018	1.07816	2.32821	0.0199011	0.997001	AC020558.5	17.6762	1.34364	7.55474	4.05503	0	4.72943	0	0	3.56134	1.58552	0	0.655472	18.6762	2.34364	8.55474	5.05503	1	5.72943	1	1	4.56134	2.58552	1	1.65547
ENSG00000242574	827.468	-1.34821	0.579412	-2.32686	0.0199725	0.997001	HLA-DMB	257.777	366.813	1086.51	439.97	398.688	248.295	3804.89	526.149	512.833	732.51	1323.14	232.037	258.777	367.813	1087.51	440.97	399.688	249.295	3805.89	527.149	513.833	733.51	1324.14	233.037
ENSG00000258214	1.13695	3.1343	1.34764	2.32577	0.0200306	0.997001	AC108721.1	2.94603	0	2.06038	5.06878	1.10135	1.57648	0	0	0.890335	0	0	0	3.94603	1	3.06038	6.06878	2.10135	2.57648	1	1	1.89033	1	1	1
ENSG00000109943	59.7598	-1.4983	0.644303	-2.32546	0.0200471	0.997001	CRTAM	48.6094	24.1855	38.4605	29.3989	22.027	23.6472	355.866	19.3844	49.8587	34.8814	53.7556	17.0423	49.6094	25.1855	39.4605	30.3989	23.027	24.6472	356.866	20.3844	50.8587	35.8814	54.7556	18.0423
ENSG00000172421	5.24932	2.20871	0.950147	2.3246	0.0200932	0.997001	EFCAB3	23.5682	0	6.18115	9.12381	1.10135	11.8236	1.79731	0.923068	6.23234	1.58552	0	0.655472	24.5682	1	7.18115	10.1238	2.10135	12.8236	2.79731	1.92307	7.23234	2.58552	1	1.65547
ENSG00000150990	586.63	0.737098	0.317112	2.32441	0.0201036	0.997001	DHX37	1059.1	440.713	513.035	576.827	1291.88	519.45	399.002	473.534	389.967	261.611	574.336	540.109	1060.1	441.713	514.035	577.827	1292.88	520.45	400.002	474.534	390.967	262.611	575.336	541.109
ENSG00000254519	7.0588	2.19553	0.944807	2.32379	0.0201369	0.997001	AC044839.1	32.4063	2.68728	7.55474	17.2339	2.2027	7.88239	0	0.923068	11.5743	1.58552	0	0.655472	33.4063	3.68728	8.55474	18.2339	3.2027	8.88239	1	1.92307	12.5743	2.58552	1	1.65547
ENSG00000101916	211.599	-1.40009	0.602818	-2.32258	0.0202015	0.997001	TLR8	57.4475	87.3365	285.706	116.582	67.1823	81.1886	1040.64	114.46	173.615	203.739	255.575	55.7151	58.4475	88.3365	286.706	117.582	68.1823	82.1886	1041.64	115.46	174.615	204.739	256.575	56.7151
ENSG00000138821	1699.73	-0.761432	0.327891	-2.32221	0.0202215	0.997001	SLC39A8	1031.11	1228.09	1951.18	1355.39	943.856	1055.45	3828.26	1321.83	3041.38	1895.49	1094.92	1649.82	1032.11	1229.09	1952.18	1356.39	944.856	1056.45	3829.26	1322.83	3042.38	1896.49	1095.92	1650.82
ENSG00000165271	893.794	0.622528	0.268095	2.32205	0.0202304	0.997001	NOL6	1607.06	690.63	1166.86	882.982	1316.11	838.686	756.665	748.608	790.617	363.084	710.14	854.08	1608.06	691.63	1167.86	883.982	1317.11	839.686	757.665	749.608	791.617	364.084	711.14	855.08
ENSG00000253581	1.13216	3.70228	1.5945	2.32191	0.0202379	0.997001	AC105031.1	4.41904	0	2.74718	4.05503	0	2.36472	0	0	0	0	0	0	5.41904	1	3.74718	5.05503	1	3.36472	1	1	1	1	1	1
ENSG00000163518	5.3743	2.67931	1.15405	2.32166	0.0202513	0.997001	FCRL4	23.5682	1.34364	7.55474	19.2614	0	3.9412	1.79731	0	6.23234	0.79276	0	0	24.5682	2.34364	8.55474	20.2614	1	4.9412	2.79731	1	7.23234	1.79276	1	1
ENSG00000120280	99.7044	-0.991144	0.426933	-2.32154	0.0202575	0.997001	CXorf21	81.0157	77.931	83.1021	57.7841	41.8512	56.7532	363.056	69.2301	91.7045	79.276	129.202	65.5472	82.0157	78.931	84.1021	58.7841	42.8512	57.7532	364.056	70.2301	92.7045	80.276	130.202	66.5472
ENSG00000129244	27.3144	1.02561	0.441872	2.32107	0.0202833	0.997001	ATP1B2	63.3396	14.78	20.6038	21.2889	71.5877	27.5884	26.9596	20.3075	14.2454	10.3059	21.6909	15.0759	64.3396	15.78	21.6038	22.2889	72.5877	28.5884	27.9596	21.3075	15.2454	11.3059	22.6909	16.0759
ENSG00000006715	1321.8	-0.401722	0.173104	-2.32069	0.0203034	0.997001	VPS41	826.36	1138.06	1436.77	1021.87	1164.13	1240.69	1908.74	1451.99	1379.13	1503.07	1544.77	1246.05	827.36	1139.06	1437.77	1022.87	1165.13	1241.69	1909.74	1452.99	1380.13	1504.07	1545.77	1247.05
ENSG00000274751	8.84531	1.63279	0.704056	2.31912	0.0203888	0.997001	AC120498.9	33.8793	1.34364	4.80756	21.2889	11.0135	7.88239	5.39192	1.84614	9.79368	4.75656	2.82924	1.31094	34.8793	2.34364	5.80756	22.2889	12.0135	8.88239	6.39192	2.84614	10.7937	5.75656	3.82924	2.31094
ENSG00000272445	1.94052	3.37799	1.45705	2.31838	0.0204288	0.997001	RNU6-84P	10.3111	0	2.74718	6.08254	0	2.36472	0	0	1.78067	0	0	0	11.3111	1	3.74718	7.08254	1	3.36472	1	1	2.78067	1	1	1
ENSG00000288098	3.38923	3.27604	1.41331	2.31799	0.02045	0.997001	AL031073.2	26.5142	0	2.06038	5.06878	1.10135	2.36472	0	0	3.56134	0	0	0	27.5142	1	3.06038	6.06878	2.10135	3.36472	1	1	4.56134	1	1	1
ENSG00000223829	3.15978	2.52447	1.08917	2.31779	0.0204605	0.997001	AC004870.2	11.7841	1.34364	5.49436	11.1513	0	2.36472	1.79731	0	2.671	0	0	1.31094	12.7841	2.34364	6.49436	12.1513	1	3.36472	2.79731	1	3.671	1	1	2.31094
ENSG00000188641	2617.46	-0.632807	0.273077	-2.31732	0.0204865	0.997001	DPYD	1371.38	2152.51	2605.7	2525.27	1666.34	1990.3	4856.32	2054.75	2607.79	4318.96	3194.21	2066.05	1372.38	2153.51	2606.7	2526.27	1667.34	1991.3	4857.32	2055.75	2608.79	4319.96	3195.21	2067.05
ENSG00000245248	50.6719	0.657648	0.283811	2.3172	0.0204926	0.997001	USP2-AS1	94.2728	33.591	48.7624	69.9492	80.3984	44.9296	48.5272	45.2303	37.394	37.2597	33.0078	34.74	95.2728	34.591	49.7624	70.9492	81.3984	45.9296	49.5272	46.2303	38.394	38.2597	34.0078	35.74
ENSG00000285854	3.88432	1.99391	0.861287	2.31504	0.020611	0.997001	AC010197.2	10.3111	1.34364	6.86794	11.1513	1.10135	6.30591	1.79731	0	5.34201	0.79276	0.943081	0.655472	11.3111	2.34364	7.86794	12.1513	2.10135	7.30591	2.79731	1	6.34201	1.79276	1.94308	1.65547
ENSG00000140749	672.577	-0.856325	0.369918	-2.3149	0.0206183	0.997001	IGSF6	188.546	490.428	682.674	415.64	529.749	561.226	1888.97	583.379	696.242	527.185	878.951	627.942	189.546	491.428	683.674	416.64	530.749	562.226	1889.97	584.379	697.242	528.185	879.951	628.942
ENSG00000166268	10.4284	1.74855	0.755352	2.31488	0.0206197	0.997001	MYRFL	55.9745	2.68728	9.61512	11.1513	3.30405	14.1883	1.79731	2.7692	10.684	3.17104	8.48773	1.31094	56.9745	3.68728	10.6151	12.1513	4.30405	15.1883	2.79731	3.7692	11.684	4.17104	9.48773	2.31094
ENSG00000225174	1.74403	3.14579	1.36014	2.31284	0.0207317	0.997001	OSTM1-AS1	8.83808	0	3.43397	2.02751	0	3.9412	1.79731	0	0.890335	0	0	0	9.83808	1	4.43397	3.02751	1	4.9412	2.79731	1	1.89033	1	1	1
ENSG00000114439	3039.92	-0.385697	0.166773	-2.3127	0.0207392	0.997001	BBX	2048.96	3134.71	2879.73	3003.76	2056.22	2690.26	3673.69	3167.05	3674.41	4009.78	3288.52	2851.96	2049.96	3135.71	2880.73	3004.76	2057.22	2691.26	3674.69	3168.05	3675.41	4010.78	3289.52	2852.96
ENSG00000235139	9.69605	2.07503	0.897734	2.3114	0.0208105	0.997001	AC003984.1	35.3523	0	10.9887	26.3577	1.10135	20.4942	1.79731	0.923068	12.4647	3.9638	0.943081	1.96642	36.3523	1	11.9887	27.3577	2.10135	21.4942	2.79731	1.92307	13.4647	4.9638	1.94308	2.96642
ENSG00000196091	24.799	3.67514	1.59002	2.31137	0.0208123	0.997001	MYBPC1	57.4475	0	12.3623	23.3164	169.608	13.4001	0	0.923068	19.5874	0	0.943081	0	58.4475	1	13.3623	24.3164	170.608	14.4001	1	1.92307	20.5874	1	1.94308	1
ENSG00000166801	731.081	-0.614322	0.265812	-2.31112	0.0208265	0.997001	FAM111A	350.577	584.483	812.478	583.924	452.654	677.886	1443.24	587.071	807.533	918.016	785.586	769.524	351.577	585.483	813.478	584.924	453.654	678.886	1444.24	588.071	808.533	919.016	786.586	770.524
ENSG00000275450	1.47646	2.98151	1.29011	2.31106	0.0208298	0.997001	AL845472.1	4.41904	0	3.43397	3.04127	1.10135	3.9412	0	0	1.78067	0	0	0	5.41904	1	4.43397	4.04127	2.10135	4.9412	1	1	2.78067	1	1	1
ENSG00000228670	1.08135	3.03909	1.31522	2.31072	0.0208486	0.997001	NANOGP2	2.94603	2.68728	2.06038	2.02751	0	2.36472	0	0	0.890335	0	0	0	3.94603	3.68728	3.06038	3.02751	1	3.36472	1	1	1.89033	1	1	1
ENSG00000124370	167.156	-0.620987	0.268883	-2.3095	0.0209158	0.997001	MCEE	106.057	165.268	120.876	144.967	111.236	138.73	381.029	156.922	162.041	195.812	182.015	140.926	107.057	166.268	121.876	145.967	112.236	139.73	382.029	157.922	163.041	196.812	183.015	141.926
ENSG00000160193	236.116	0.800342	0.346686	2.30855	0.0209684	0.997001	WDR4	461.053	126.302	259.608	251.412	479.087	223.072	158.163	185.537	168.273	80.8615	226.339	213.684	462.053	127.302	260.608	252.412	480.087	224.072	159.163	186.537	169.273	81.8615	227.339	214.684
ENSG00000284703	2.70928	2.5167	1.0902	2.30848	0.0209726	0.997001	AL805961.1	16.2031	0	2.74718	5.06878	1.10135	2.36472	1.79731	0	1.78067	0.79276	0	0.655472	17.2031	1	3.74718	6.06878	2.10135	3.36472	2.79731	1	2.78067	1.79276	1	1.65547
ENSG00000258140	1.53492	3.02437	1.3106	2.30762	0.0210206	0.997001	AC127894.1	5.89205	1.34364	3.43397	2.02751	0	3.9412	0	0	1.78067	0	0	0	6.89205	2.34364	4.43397	3.02751	1	4.9412	1	1	2.78067	1	1	1
ENSG00000250585	1.19088	3.12163	1.35283	2.30748	0.0210282	0.997001	LINC00604	7.36507	1.34364	0.686794	1.01376	2.2027	0.788239	0	0	0.890335	0	0	0	8.36507	2.34364	1.68679	2.01376	3.2027	1.78824	1	1	1.89033	1	1	1
ENSG00000247134	27.4484	-1.24832	0.540995	-2.30745	0.0210297	0.997001	AC090204.1	14.7301	9.40547	24.0378	28.3852	14.3175	5.51767	86.2706	11.0768	29.381	53.9077	40.5525	11.7985	15.7301	10.4055	25.0378	29.3852	15.3175	6.51767	87.2706	12.0768	30.381	54.9077	41.5525	12.7985
ENSG00000287801	1.1601	3.72981	1.6167	2.30705	0.0210522	0.997001	AP000477.3	5.89205	0	2.06038	2.02751	0	3.9412	0	0	0	0	0	0	6.89205	1	3.06038	3.02751	1	4.9412	1	1	1	1	1	1
ENSG00000246792	7.71905	1.57976	0.684836	2.30677	0.0210677	0.997001	AC106038.1	30.9333	6.71819	10.3019	8.11005	5.50674	8.67063	0	3.69227	12.4647	2.37828	1.88616	1.96642	31.9333	7.71819	11.3019	9.11005	6.50674	9.67063	1	4.69227	13.4647	3.37828	2.88616	2.96642
ENSG00000270304	1.22451	3.21055	1.39183	2.30672	0.0210705	0.997001	AC087283.1	7.36507	0	2.74718	1.01376	1.10135	1.57648	0	0	0.890335	0	0	0	8.36507	1	3.74718	2.01376	2.10135	2.57648	1	1	1.89033	1	1	1
ENSG00000213104	3.17055	2.33143	1.01086	2.30638	0.0210895	0.997001	NPM1P46	16.2031	1.34364	2.06038	6.08254	3.30405	3.15296	0	0	4.45167	0.79276	0	0.655472	17.2031	2.34364	3.06038	7.08254	4.30405	4.15296	1	1	5.45167	1.79276	1	1.65547
ENSG00000231772	4.25398	3.10013	1.34475	2.30536	0.0211462	0.997001	Z93403.1	26.5142	0	3.43397	8.11005	0	7.88239	0	0	4.45167	0	0	0.655472	27.5142	1	4.43397	9.11005	1	8.88239	1	1	5.45167	1	1	1.65547
ENSG00000159784	17.1677	1.07235	0.465169	2.30529	0.0211502	0.997001	FAM131B	47.1364	5.37455	20.6038	20.2751	25.331	22.0707	5.39192	14.7691	16.9164	8.72036	5.65848	13.7649	48.1364	6.37455	21.6038	21.2751	26.331	23.0707	6.39192	15.7691	17.9164	9.72036	6.65848	14.7649
ENSG00000248748	5.45183	3.0175	1.30947	2.30436	0.0212022	0.997001	MTND5P9	19.1492	0	10.3019	20.2751	0	8.67063	0	0	6.23234	0.79276	0	0	20.1492	1	11.3019	21.2751	1	9.67063	1	1	7.23234	1.79276	1	1
ENSG00000167011	1.51396	2.91104	1.26342	2.3041	0.0212169	0.997001	NAT16	4.41904	0	0.686794	2.02751	4.40539	3.9412	1.79731	0	0.890335	0	0	0	5.41904	1	1.68679	3.02751	5.40539	4.9412	2.79731	1	1.89033	1	1	1
ENSG00000273180	3.6198	2.58161	1.12046	2.30406	0.021219	0.997001	AC019193.3	19.1492	0	3.43397	9.12381	1.10135	4.72943	0	0	4.45167	0.79276	0	0.655472	20.1492	1	4.43397	10.1238	2.10135	5.72943	1	1	5.45167	1.79276	1	1.65547
ENSG00000232717	4.13392	2.74928	1.19359	2.30338	0.0212577	0.997001	TRIM51JP	14.7301	0	7.55474	15.2063	1.10135	4.72943	0	0	5.34201	0	0.943081	0	15.7301	1	8.55474	16.2063	2.10135	5.72943	1	1	6.34201	1	1.94308	1
ENSG00000271202	1.94521	2.87785	1.24958	2.30305	0.0212758	0.997001	PRR13P7	10.3111	0	2.06038	5.06878	1.10135	2.36472	0	0	1.78067	0	0	0.655472	11.3111	1	3.06038	6.06878	2.10135	3.36472	1	1	2.78067	1	1	1.65547
ENSG00000229859	1.67355	2.69461	1.17007	2.30295	0.0212817	0.997001	PGA3	1.47301	2.68728	1.37359	2.02751	2.2027	7.88239	0	0	1.78067	0	0	0.655472	2.47301	3.68728	2.37359	3.02751	3.2027	8.88239	1	1	2.78067	1	1	1.65547
ENSG00000224011	2.42301	2.81081	1.22071	2.30259	0.0213017	0.997001	AC110602.1	10.3111	0	2.06038	9.12381	1.10135	3.15296	0	0	2.671	0	0	0.655472	11.3111	1	3.06038	10.1238	2.10135	4.15296	1	1	3.671	1	1	1.65547
ENSG00000283453	4.52616	2.17086	0.94288	2.30237	0.0213144	0.997001	AC244258.1	11.7841	1.34364	8.92833	15.2063	1.10135	6.30591	0	0.923068	7.12268	0	0.943081	0.655472	12.7841	2.34364	9.92833	16.2063	2.10135	7.30591	1	1.92307	8.12268	1	1.94308	1.65547
ENSG00000259107	2.71071	3.35135	1.45575	2.30215	0.0213269	0.997001	LINC00911	13.2571	0	2.74718	9.12381	0	4.72943	0	0	2.671	0	0	0	14.2571	1	3.74718	10.1238	1	5.72943	1	1	3.671	1	1	1
ENSG00000255204	1.461	3.4948	1.5185	2.30149	0.021364	0.997001	AC036111.2	8.83808	0	2.06038	1.01376	0	4.72943	0	0	0.890335	0	0	0	9.83808	1	3.06038	2.01376	1	5.72943	1	1	1.89033	1	1	1
ENSG00000154589	232.346	-1.0443	0.453866	-2.3009	0.0213972	0.997001	LY96	223.898	130.333	184.748	118.61	98.02	152.918	918.423	149.537	166.493	180.749	299.9	164.523	224.898	131.333	185.748	119.61	99.02	153.918	919.423	150.537	167.493	181.749	300.9	165.523
ENSG00000163207	2.30567	2.77366	1.2055	2.30084	0.0214007	0.997001	IVL	13.2571	0	2.74718	1.01376	4.40539	3.15296	0	0	1.78067	0	0	1.31094	14.2571	1	3.74718	2.01376	5.40539	4.15296	1	1	2.78067	1	1	2.31094
ENSG00000177138	5.86237	2.66363	1.15823	2.29974	0.0214632	0.997001	FAM9B	38.2983	1.34364	8.92833	5.06878	0	7.09415	1.79731	0	6.23234	1.58552	0	0	39.2983	2.34364	9.92833	6.06878	1	8.09415	2.79731	1	7.23234	2.58552	1	1
ENSG00000250149	1.94119	3.36385	1.46301	2.29927	0.0214895	0.997001	AC104664.1	14.7301	0	0.686794	3.04127	0	3.15296	0	0	0.890335	0.79276	0	0	15.7301	1	1.68679	4.04127	1	4.15296	1	1	1.89033	1.79276	1	1
ENSG00000234736	15.1016	1.15088	0.500641	2.2988	0.0215161	0.997001	FAM170B-AS1	55.9745	6.71819	16.4831	10.1376	16.5202	20.4942	3.59461	10.1538	11.5743	10.3059	9.43081	9.83208	56.9745	7.71819	17.4831	11.1376	17.5202	21.4942	4.59461	11.1538	12.5743	11.3059	10.4308	10.8321
ENSG00000106415	455.801	-0.671058	0.291982	-2.29828	0.0215457	0.997001	GLCCI1	369.726	368.157	388.039	351.774	314.986	314.507	1076.59	414.458	391.747	633.415	554.531	291.685	370.726	369.157	389.039	352.774	315.986	315.507	1077.59	415.458	392.747	634.415	555.531	292.685
ENSG00000012504	6.94187	2.10554	0.916196	2.29813	0.0215542	0.997001	NR1H4	30.9333	1.34364	6.18115	15.2063	1.10135	12.6118	3.59461	0	7.12268	2.37828	2.82924	0	31.9333	2.34364	7.18115	16.2063	2.10135	13.6118	4.59461	1	8.12268	3.37828	3.82924	1
ENSG00000258407	1.29776	-2.69451	1.17273	-2.29764	0.0215826	0.997001	AL157955.1	0	0	0.686794	0	0	0.788239	1.79731	0.923068	3.56134	3.9638	1.88616	1.96642	1	1	1.68679	1	1	1.78824	2.79731	1.92307	4.56134	4.9638	2.88616	2.96642
ENSG00000286566	1.45843	3.49661	1.52192	2.2975	0.0215905	0.997001	AC023511.3	7.36507	0	0.686794	3.04127	0	5.51767	0	0	0.890335	0	0	0	8.36507	1	1.68679	4.04127	1	6.51767	1	1	1.89033	1	1	1
ENSG00000231824	2.58748	2.81249	1.225	2.29591	0.0216812	0.997001	AKAIN1	13.2571	0	2.74718	6.08254	0	4.72943	1.79731	0	1.78067	0	0	0.655472	14.2571	1	3.74718	7.08254	1	5.72943	2.79731	1	2.78067	1	1	1.65547
ENSG00000125888	1.16632	3.0506	1.32893	2.29554	0.0217021	0.997001	BANF2	4.41904	0	2.06038	3.04127	1.10135	1.57648	1.79731	0	0	0	0	0	5.41904	1	3.06038	4.04127	2.10135	2.57648	2.79731	1	1	1	1	1
ENSG00000251649	2.4182	3.15637	1.37514	2.2953	0.0217158	0.997001	LINC02379	16.2031	0	2.06038	3.04127	1.10135	3.9412	0	0	2.671	0	0	0	17.2031	1	3.06038	4.04127	2.10135	4.9412	1	1	3.671	1	1	1
ENSG00000285800	3.14631	3.06021	1.33346	2.29493	0.0217372	0.997001	AC026462.5	16.2031	0	4.80756	9.12381	0	3.15296	1.79731	0	2.671	0	0	0	17.2031	1	5.80756	10.1238	1	4.15296	2.79731	1	3.671	1	1	1
ENSG00000234655	1.2805	3.31656	1.4452	2.29488	0.0217398	0.997001	OR7E155P	4.41904	0	2.06038	4.05503	0	3.9412	0	0	0.890335	0	0	0	5.41904	1	3.06038	5.05503	1	4.9412	1	1	1.89033	1	1	1
ENSG00000285972	1.42256	3.44664	1.50237	2.29414	0.0217826	0.997001	CERNA2	8.83808	0	1.37359	2.02751	0	3.9412	0	0	0.890335	0	0	0	9.83808	1	2.37359	3.02751	1	4.9412	1	1	1.89033	1	1	1
ENSG00000096968	1338.7	-0.44874	0.195627	-2.29386	0.0217986	0.997001	JAK2	816.049	1230.77	1219.06	1304.7	987.91	1231.23	1957.27	1172.3	1380.91	1987.45	1365.58	1411.23	817.049	1231.77	1220.06	1305.7	988.91	1232.23	1958.27	1173.3	1381.91	1988.45	1366.58	1412.23
ENSG00000199377	30.9915	-1.38701	0.604678	-2.29379	0.0218023	0.997001	RNU5F-1	26.5142	25.5291	23.351	6.08254	8.81079	11.8236	143.784	13.846	22.2584	37.2597	41.4956	11.143	27.5142	26.5291	24.351	7.08254	9.81079	12.8236	144.784	14.846	23.2584	38.2597	42.4956	12.143
ENSG00000172188	1.85432	3.31555	1.44631	2.29242	0.0218812	0.997001	OR4C11	8.83808	0	2.06038	4.05503	0	5.51767	0	0	1.78067	0	0	0	9.83808	1	3.06038	5.05503	1	6.51767	1	1	2.78067	1	1	1
ENSG00000110077	2017.86	-1.16361	0.507616	-2.2923	0.0218881	0.997001	MS4A6A	795.427	1558.62	2120.13	991.454	1251.13	754.345	8188.52	1873.83	1180.58	1804.32	3040.49	655.472	796.427	1559.62	2121.13	992.454	1252.13	755.345	8189.52	1874.83	1181.58	1805.32	3041.49	656.472
ENSG00000273540	15.2259	1.88237	0.82132	2.29188	0.0219126	0.997001	AGBL1	61.8665	1.34364	24.7246	33.454	4.40539	18.1295	3.59461	5.53841	23.1487	3.9638	1.88616	0.655472	62.8665	2.34364	25.7246	34.454	5.40539	19.1295	4.59461	6.53841	24.1487	4.9638	2.88616	1.65547
ENSG00000214866	5.56747	1.964	0.857037	2.29162	0.0219276	0.997001	DCDC2C	20.6222	0	4.80756	17.2339	4.40539	6.30591	1.79731	0.923068	6.23234	3.17104	0	1.31094	21.6222	1	5.80756	18.2339	5.40539	7.30591	2.79731	1.92307	7.23234	4.17104	1	2.31094
ENSG00000257114	3.87068	1.96699	0.858457	2.29131	0.0219454	0.997001	LINC02450	16.2031	2.68728	4.80756	8.11005	1.10135	4.72943	0	0	4.45167	0.79276	0.943081	2.62189	17.2031	3.68728	5.80756	9.11005	2.10135	5.72943	1	1	5.45167	1.79276	1.94308	3.62189
ENSG00000138109	7.88751	2.13683	0.932616	2.29122	0.0219504	0.997001	CYP2C9	38.2983	2.68728	8.92833	21.2889	2.2027	3.9412	1.79731	1.84614	8.90335	4.75656	0	0	39.2983	3.68728	9.92833	22.2889	3.2027	4.9412	2.79731	2.84614	9.90335	5.75656	1	1
ENSG00000270816	5.21953	2.62405	1.14534	2.29107	0.0219596	0.997001	LINC00221	26.5142	0	7.55474	14.1926	0	5.51767	1.79731	0.923068	5.34201	0.79276	0	0	27.5142	1	8.55474	15.1926	1	6.51767	2.79731	1.92307	6.34201	1.79276	1	1
ENSG00000114013	457.897	-1.04216	0.454911	-2.29092	0.0219681	0.997001	CD86	195.911	314.411	512.349	273.714	318.29	178.93	1637.34	330.458	466.535	414.613	660.156	192.053	196.911	315.411	513.349	274.714	319.29	179.93	1638.34	331.458	467.535	415.613	661.156	193.053
ENSG00000204669	2.18426	2.25596	0.985103	2.29008	0.0220167	0.997001	C9orf57	7.36507	1.34364	1.37359	7.0963	3.30405	1.57648	0	0.923068	1.78067	0.79276	0	0.655472	8.36507	2.34364	2.37359	8.0963	4.30405	2.57648	1	1.92307	2.78067	1.79276	1	1.65547
ENSG00000274588	6.12284	2.1057	0.919624	2.28975	0.0220361	0.997001	DGKK	27.9872	0	6.18115	10.1376	4.40539	11.0353	1.79731	0.923068	8.90335	0.79276	0	1.31094	28.9872	1	7.18115	11.1376	5.40539	12.0353	2.79731	1.92307	9.90335	1.79276	1	2.31094
ENSG00000248586	0.910868	3.41751	1.49254	2.28972	0.0220373	0.997001	AC025470.1	1.47301	0	1.37359	3.04127	1.10135	3.9412	0	0	0	0	0	0	2.47301	1	2.37359	4.04127	2.10135	4.9412	1	1	1	1	1	1
ENSG00000150337	135.096	-1.26755	0.553623	-2.28955	0.0220475	0.997001	FCGR1A	53.0285	61.8074	124.31	59.8116	84.8038	89.8593	616.476	47.0765	53.4201	117.328	225.396	87.8332	54.0285	62.8074	125.31	60.8116	85.8038	90.8593	617.476	48.0765	54.4201	118.328	226.396	88.8332
ENSG00000251443	7.96903	1.63946	0.716325	2.2887	0.0220966	0.997001	LINC02160	30.9333	2.68728	12.3623	12.1651	3.30405	11.0353	3.59461	4.61534	9.79368	3.17104	0	1.96642	31.9333	3.68728	13.3623	13.1651	4.30405	12.0353	4.59461	5.61534	10.7937	4.17104	1	2.96642
ENSG00000232922	2.57372	2.772	1.21129	2.28848	0.0221098	0.997001	MTND6P24	11.7841	0	5.49436	6.08254	0	3.15296	1.79731	0	1.78067	0.79276	0	0	12.7841	1	6.49436	7.08254	1	4.15296	2.79731	1	2.78067	1.79276	1	1
ENSG00000254366	15.2411	1.03552	0.452498	2.28844	0.0221117	0.997001	AC062004.1	23.5682	14.78	12.3623	15.2063	41.8512	16.553	3.59461	9.23068	4.45167	15.0624	15.0893	11.143	24.5682	15.78	13.3623	16.2063	42.8512	17.553	4.59461	10.2307	5.45167	16.0624	16.0893	12.143
ENSG00000185332	2.56393	2.06433	0.902147	2.28824	0.0221236	0.997001	AC027601.1	10.3111	1.34364	2.06038	3.04127	5.50674	2.36472	1.79731	0.923068	0.890335	1.58552	0.943081	0	11.3111	2.34364	3.06038	4.04127	6.50674	3.36472	2.79731	1.92307	1.89033	2.58552	1.94308	1
ENSG00000236292	0.874999	3.3395	1.45947	2.28815	0.0221286	0.997001	AC138024.1	2.94603	0	2.06038	2.02751	1.10135	2.36472	0	0	0	0	0	0	3.94603	1	3.06038	3.02751	2.10135	3.36472	1	1	1	1	1	1
ENSG00000286286	1.38921	3.4558	1.51037	2.28804	0.0221351	0.997001	AL158065.1	4.41904	0	1.37359	0	2.2027	7.88239	0	0	0	0.79276	0	0	5.41904	1	2.37359	1	3.2027	8.88239	1	1	1	1.79276	1	1
ENSG00000224635	27.8454	0.993554	0.434313	2.28765	0.0221581	0.997001	AL391095.1	35.3523	36.2782	24.0378	53.7291	28.6351	46.5061	5.39192	21.2306	12.4647	22.99	7.54465	39.9838	36.3523	37.2782	25.0378	54.7291	29.6351	47.5061	6.39192	22.2306	13.4647	23.99	8.54465	40.9838
ENSG00000288001	3.24497	2.23496	0.976982	2.28761	0.0221601	0.997001	AL354811.2	13.2571	1.34364	1.37359	10.1376	1.10135	4.72943	1.79731	0	2.671	1.58552	0.943081	0	14.2571	2.34364	2.37359	11.1376	2.10135	5.72943	2.79731	1	3.671	2.58552	1.94308	1
ENSG00000225271	1.621	3.62778	1.58747	2.28525	0.022298	0.997001	AC074281.1	13.2571	0	0.686794	3.04127	0	1.57648	0	0	0.890335	0	0	0	14.2571	1	1.68679	4.04127	1	2.57648	1	1	1.89033	1	1	1
ENSG00000244247	1.25325	3.28837	1.44071	2.28247	0.0224615	0.997001	LINC01995	4.41904	0	2.74718	3.04127	0	3.9412	0	0	0.890335	0	0	0	5.41904	1	3.74718	4.04127	1	4.9412	1	1	1.89033	1	1	1
ENSG00000187098	1060.77	-0.654401	0.286751	-2.28212	0.0224824	0.997001	MITF	765.967	865.303	924.425	1070.53	571.6	745.674	1923.12	797.531	931.29	1868.54	1487.24	778.045	766.967	866.303	925.425	1071.53	572.6	746.674	1924.12	798.531	932.29	1869.54	1488.24	779.045
ENSG00000248143	1.54113	3.04625	1.33552	2.28094	0.0225521	0.997001	LINC02383	4.41904	0	4.80756	5.06878	0	2.36472	0	0	0.890335	0	0.943081	0	5.41904	1	5.80756	6.06878	1	3.36472	1	1	1.89033	1	1.94308	1
ENSG00000225231	12.9939	1.3174	0.577595	2.28083	0.0225583	0.997001	LINC02470	39.7714	9.40547	15.1095	24.3302	6.60809	15.7648	10.7838	0.923068	16.9164	4.75656	5.65848	5.89925	40.7714	10.4055	16.1095	25.3302	7.60809	16.7648	11.7838	1.92307	17.9164	5.75656	6.65848	6.89925
ENSG00000197428	5.058	2.43268	1.06701	2.2799	0.0226136	0.997001	OR51D1	23.5682	0	4.12077	14.1926	2.2027	7.09415	1.79731	0	5.34201	2.37828	0	0	24.5682	1	5.12077	15.1926	3.2027	8.09415	2.79731	1	6.34201	3.37828	1	1
ENSG00000286709	3.14886	2.71748	1.19193	2.2799	0.0226139	0.997001	AL138997.1	10.3111	0	4.12077	12.1651	1.10135	4.72943	1.79731	0	3.56134	0	0	0	11.3111	1	5.12077	13.1651	2.10135	5.72943	2.79731	1	4.56134	1	1	1
ENSG00000118702	1.35611	2.81869	1.2366	2.27938	0.0226443	0.997001	GHRH	4.41904	0	1.37359	2.02751	4.40539	2.36472	0	0	0.890335	0.79276	0	0	5.41904	1	2.37359	3.02751	5.40539	3.36472	1	1	1.89033	1.79276	1	1
ENSG00000275295	1.0645	3.56515	1.56469	2.27851	0.0226964	0.997001	AC073968.1	7.36507	1.34364	0.686794	1.01376	0	2.36472	0	0	0	0	0	0	8.36507	2.34364	1.68679	2.01376	1	3.36472	1	1	1	1	1	1
ENSG00000256381	3.75932	1.86797	0.81984	2.27845	0.0226997	0.997001	AC005832.1	10.3111	4.03091	8.24153	6.08254	0	7.09415	0	0.923068	4.45167	2.37828	0.943081	0.655472	11.3111	5.03091	9.24153	7.08254	1	8.09415	1	1.92307	5.45167	3.37828	1.94308	1.65547
ENSG00000171431	7.90498	2.01791	0.885691	2.27835	0.0227059	0.997001	KRT20	30.9333	2.68728	4.80756	20.2751	1.10135	16.553	1.79731	0.923068	11.5743	1.58552	0	2.62189	31.9333	3.68728	5.80756	21.2751	2.10135	17.553	2.79731	1.92307	12.5743	2.58552	1	3.62189
ENSG00000227089	1.13818	3.10234	1.362	2.27779	0.0227391	0.997001	AL031767.1	4.41904	1.34364	1.37359	4.05503	0	1.57648	0	0	0.890335	0	0	0	5.41904	2.34364	2.37359	5.05503	1	2.57648	1	1	1.89033	1	1	1
ENSG00000215186	1.71507	2.73146	1.19926	2.27763	0.0227489	0.997001	GOLGA6B	8.83808	1.34364	0.686794	3.04127	2.2027	2.36472	0	0	0	0.79276	0	1.31094	9.83808	2.34364	1.68679	4.04127	3.2027	3.36472	1	1	1	1.79276	1	2.31094
ENSG00000251216	4.95676	3.30168	1.45007	2.2769	0.0227919	0.997001	AC106895.2	26.5142	0	8.92833	13.1788	0	5.51767	0	0	5.34201	0	0	0	27.5142	1	9.92833	14.1788	1	6.51767	1	1	6.34201	1	1	1
ENSG00000251407	4.30088	2.7242	1.19656	2.27669	0.0228044	0.997001	MTND1P22	20.6222	0	3.43397	11.1513	0	9.45887	1.79731	0	3.56134	1.58552	0	0	21.6222	1	4.43397	12.1513	1	10.4589	2.79731	1	4.56134	2.58552	1	1
ENSG00000206072	4.6699	2.71662	1.19435	2.27456	0.0229325	0.997001	SERPINB11	20.6222	0	6.18115	14.1926	0	7.09415	3.59461	0	3.56134	0.79276	0	0	21.6222	1	7.18115	15.1926	1	8.09415	4.59461	1	4.56134	1.79276	1	1
ENSG00000232382	8.76788	1.30649	0.574433	2.27441	0.0229415	0.997001	OR5K1	16.2031	20.1546	6.86794	16.2201	3.30405	13.4001	0	7.38455	9.79368	4.75656	1.88616	5.24377	17.2031	21.1546	7.86794	17.2201	4.30405	14.4001	1	8.38455	10.7937	5.75656	2.88616	6.24377
ENSG00000258334	3.02991	1.7472	0.76834	2.274	0.0229663	0.997001	AC125611.4	5.89205	1.34364	2.74718	7.0963	4.40539	6.30591	1.79731	1.84614	2.671	0	0.943081	1.31094	6.89205	2.34364	3.74718	8.0963	5.40539	7.30591	2.79731	2.84614	3.671	1	1.94308	2.31094
ENSG00000224318	2.81604	1.99386	0.876946	2.27365	0.0229872	0.997001	CHL1-AS2	8.83808	1.34364	3.43397	5.06878	3.30405	4.72943	1.79731	0.923068	3.56134	0.79276	0	0	9.83808	2.34364	4.43397	6.06878	4.30405	5.72943	2.79731	1.92307	4.56134	1.79276	1	1
ENSG00000100558	48.0984	-0.652372	0.287041	-2.27275	0.0230414	0.997001	PLEK2	19.1492	33.591	35.7133	37.509	55.0674	42.5649	59.3111	37.8458	60.5427	45.1873	70.7311	79.9676	20.1492	34.591	36.7133	38.509	56.0674	43.5649	60.3111	38.8458	61.5427	46.1873	71.7311	80.9676
ENSG00000286891	15.3897	2.15176	0.946823	2.27261	0.0230497	0.997001	AC080132.1	54.5015	4.03091	21.9774	37.509	2.2027	30.7413	1.79731	5.53841	24.9294	0.79276	0	0.655472	55.5015	5.03091	22.9774	38.509	3.2027	31.7413	2.79731	6.53841	25.9294	1.79276	1	1.65547
ENSG00000286047	1.89122	3.34638	1.47261	2.27241	0.023062	0.997001	AC093894.1	7.36507	0	2.06038	9.12381	0	2.36472	0	0	1.78067	0	0	0	8.36507	1	3.06038	10.1238	1	3.36472	1	1	2.78067	1	1	1
ENSG00000224750	3.04872	2.83312	1.24681	2.27229	0.0230689	0.997001	AL391704.1	16.2031	1.34364	4.12077	9.12381	0	1.57648	0	0	3.56134	0	0	0.655472	17.2031	2.34364	5.12077	10.1238	1	2.57648	1	1	4.56134	1	1	1.65547
ENSG00000102401	1601.79	-0.468325	0.206103	-2.27228	0.0230696	0.997001	ARMCX3	1498.05	1432.32	1533.61	1274.29	1053.99	1269.06	2688.77	1546.14	1786.9	2026.29	1899.36	1212.62	1499.05	1433.32	1534.61	1275.29	1054.99	1270.06	2689.77	1547.14	1787.9	2027.29	1900.36	1213.62
ENSG00000183273	10.3509	1.30476	0.574293	2.27194	0.0230903	0.997001	CCDC60	33.8793	8.06183	8.24153	18.2476	5.50674	15.7648	1.79731	3.69227	10.684	7.9276	1.88616	8.52113	34.8793	9.06183	9.24153	19.2476	6.50674	16.7648	2.79731	4.69227	11.684	8.9276	2.88616	9.52113
ENSG00000268736	2.79814	3.00795	1.32406	2.27177	0.0231005	0.997001	MTCO3P39	14.7301	0	4.12077	8.11005	0	3.15296	0	0	2.671	0.79276	0	0	15.7301	1	5.12077	9.11005	1	4.15296	1	1	3.671	1.79276	1	1
ENSG00000226579	0.948971	3.43062	1.5104	2.27133	0.0231269	0.997001	MTCYBP31	4.41904	0	0.686794	2.02751	1.10135	3.15296	0	0	0	0	0	0	5.41904	1	1.68679	3.02751	2.10135	4.15296	1	1	1	1	1	1
ENSG00000139865	11.0186	2.44063	1.07474	2.27089	0.0231533	0.997001	TTC6	61.8665	1.34364	13.0491	23.3164	2.2027	10.2471	0	0	17.8067	0.79276	0.943081	0.655472	62.8665	2.34364	14.0491	24.3164	3.2027	11.2471	1	1	18.8067	1.79276	1.94308	1.65547
ENSG00000189108	2.20499	2.56324	1.12897	2.27043	0.0231817	0.997001	IL1RAPL2	7.36507	0	3.43397	5.06878	0	6.30591	1.79731	0	0.890335	0	0.943081	0.655472	8.36507	1	4.43397	6.06878	1	7.30591	2.79731	1	1.89033	1	1.94308	1.65547
ENSG00000287546	4.40851	2.2823	1.0055	2.26983	0.0232181	0.997001	AL163534.1	17.6762	0	8.24153	11.1513	0	6.30591	3.59461	0.923068	3.56134	0.79276	0	0.655472	18.6762	1	9.24153	12.1513	1	7.30591	4.59461	1.92307	4.56134	1.79276	1	1.65547
ENSG00000181995	1.44279	3.37801	1.4885	2.2694	0.0232442	0.997001	LINC00301	8.83808	0	2.06038	3.04127	0	1.57648	1.79731	0	0	0	0	0	9.83808	1	3.06038	4.04127	1	2.57648	2.79731	1	1	1	1	1
ENSG00000066294	2131.72	-0.983881	0.433579	-2.26921	0.0232558	0.997001	CD84	916.214	1232.12	2745.8	1231.71	1577.13	885.192	5454.82	1738.14	1960.52	1841.58	5026.62	970.754	917.214	1233.12	2746.8	1232.71	1578.13	886.192	5455.82	1739.14	1961.52	1842.58	5027.62	971.754
ENSG00000287161	9.37856	1.62696	0.717046	2.26897	0.02327	0.997001	AC093519.2	36.8253	1.34364	6.86794	8.11005	27.5337	3.9412	8.98653	4.61534	5.34201	4.75656	0.943081	3.27736	37.8253	2.34364	7.86794	9.11005	28.5337	4.9412	9.98653	5.61534	6.34201	5.75656	1.94308	4.27736
ENSG00000103490	98.1769	-1.10718	0.488082	-2.26843	0.0233032	0.997001	PYCARD	42.7174	61.8074	78.9814	29.3989	100.223	58.3297	381.029	103.384	59.6524	74.5194	139.576	48.5049	43.7174	62.8074	79.9814	30.3989	101.223	59.3297	382.029	104.384	60.6524	75.5194	140.576	49.5049
ENSG00000255008	15.664	0.937561	0.413372	2.26808	0.0233242	0.997001	LINC02739	35.3523	16.1237	15.1095	18.2476	19.8243	18.9177	12.5811	3.69227	7.12268	14.2697	18.8616	7.86566	36.3523	17.1237	16.1095	19.2476	20.8243	19.9177	13.5811	4.69227	8.12268	15.2697	19.8616	8.86566
ENSG00000253477	2.03417	2.87741	1.26902	2.26742	0.0233645	0.997001	AC012213.1	8.83808	0	2.06038	8.11005	1.10135	1.57648	0	0	1.78067	0	0.943081	0	9.83808	1	3.06038	9.11005	2.10135	2.57648	1	1	2.78067	1	1.94308	1
ENSG00000225166	2.76376	2.11989	0.934959	2.26737	0.0233678	0.997001	AC012462.1	4.41904	2.68728	2.74718	9.12381	1.10135	7.09415	0	0	2.671	2.37828	0.943081	0	5.41904	3.68728	3.74718	10.1238	2.10135	8.09415	1	1	3.671	3.37828	1.94308	1
ENSG00000235400	2.11656	2.12052	0.935521	2.26667	0.0234102	0.997001	AC104837.1	5.89205	1.34364	2.74718	6.08254	1.10135	3.15296	1.79731	0	0.890335	0.79276	0.943081	0.655472	6.89205	2.34364	3.74718	7.08254	2.10135	4.15296	2.79731	1	1.89033	1.79276	1.94308	1.65547
ENSG00000127863	293.974	-1.01414	0.44742	-2.26665	0.0234115	0.997001	TNFRSF19	125.206	325.16	148.348	138.885	223.574	205.73	934.599	489.226	124.647	285.394	371.574	155.347	126.206	326.16	149.348	139.885	224.574	206.73	935.599	490.226	125.647	286.394	372.574	156.347
ENSG00000179363	3.10502	2.11651	0.933876	2.26637	0.0234288	0.997001	TMEM31	16.2031	1.34364	1.37359	5.06878	2.2027	3.9412	1.79731	0.923068	2.671	0.79276	0.943081	0	17.2031	2.34364	2.37359	6.06878	3.2027	4.9412	2.79731	1.92307	3.671	1.79276	1.94308	1
ENSG00000230676	1.11494	3.07975	1.35896	2.26624	0.0234365	0.997001	AL353803.2	4.41904	0	0.686794	2.02751	2.2027	3.15296	0	0	0.890335	0	0	0	5.41904	1	1.68679	3.02751	3.2027	4.15296	1	1	1.89033	1	1	1
ENSG00000235660	5.7284	1.2443	0.549479	2.26451	0.0235428	0.997001	LINC00345	10.3111	8.06183	4.12077	10.1376	8.81079	7.09415	3.59461	0.923068	5.34201	5.54932	2.82924	1.96642	11.3111	9.06183	5.12077	11.1376	9.81079	8.09415	4.59461	1.92307	6.34201	6.54932	3.82924	2.96642
ENSG00000138653	10.9296	1.81291	0.800735	2.26405	0.023571	0.997001	NDST4	38.2983	0	8.92833	25.3439	8.81079	21.2825	0	3.69227	16.026	2.37828	3.77232	2.62189	39.2983	1	9.92833	26.3439	9.81079	22.2825	1	4.69227	17.026	3.37828	4.77232	3.62189
ENSG00000170777	4.29438	2.60646	1.15125	2.26404	0.0235718	0.997001	TPD52L3	22.0952	0	6.18115	7.0963	4.40539	4.72943	0	0	6.23234	0.79276	0	0	23.0952	1	7.18115	8.0963	5.40539	5.72943	1	1	7.23234	1.79276	1	1
ENSG00000139800	2.61643	2.7297	1.2057	2.264	0.0235743	0.997001	ZIC5	16.2031	0	0.686794	3.04127	2.2027	4.72943	1.79731	1.84614	0.890335	0	0	0	17.2031	1	1.68679	4.04127	3.2027	5.72943	2.79731	2.84614	1.89033	1	1	1
ENSG00000253314	4.16542	2.25717	0.997144	2.26364	0.0235965	0.997001	LINC00293	19.1492	0	7.55474	7.0963	1.10135	6.30591	1.79731	0	4.45167	1.58552	0.943081	0	20.1492	1	8.55474	8.0963	2.10135	7.30591	2.79731	1	5.45167	2.58552	1.94308	1
ENSG00000214807	1.68318	3.13247	1.38396	2.26341	0.0236102	0.997001	NPM1P31	10.3111	0	1.37359	4.05503	1.10135	1.57648	0	0	1.78067	0	0	0	11.3111	1	2.37359	5.05503	2.10135	2.57648	1	1	2.78067	1	1	1
ENSG00000235081	6.13047	1.26149	0.557342	2.26341	0.0236106	0.997001	AC245052.3	14.7301	4.03091	10.9887	9.12381	4.40539	9.45887	0	1.84614	6.23234	4.75656	4.7154	3.27736	15.7301	5.03091	11.9887	10.1238	5.40539	10.4589	1	2.84614	7.23234	5.75656	5.7154	4.27736
ENSG00000282048	2.99726	3.1093	1.37387	2.26318	0.0236247	0.997001	AL591742.2	20.6222	0	3.43397	6.08254	0	2.36472	0	0	2.671	0.79276	0	0	21.6222	1	4.43397	7.08254	1	3.36472	1	1	3.671	1.79276	1	1
ENSG00000230538	1.27406	3.83541	1.69502	2.26275	0.0236508	0.997001	Z82209.1	10.3111	0	1.37359	2.02751	0	1.57648	0	0	0	0	0	0	11.3111	1	2.37359	3.02751	1	2.57648	1	1	1	1	1	1
ENSG00000164117	424.814	-0.420125	0.185694	-2.26246	0.0236693	0.997001	FBXO8	290.184	415.184	365.375	372.049	366.749	367.319	650.624	377.535	438.935	547.797	535.67	370.342	291.184	416.184	366.375	373.049	367.749	368.319	651.624	378.535	439.935	548.797	536.67	371.342
ENSG00000182261	6.1466	1.29263	0.571401	2.2622	0.0236849	0.997001	NLRP10	16.2031	8.06183	4.80756	10.1376	6.60809	7.09415	1.79731	2.7692	8.01301	1.58552	4.7154	1.96642	17.2031	9.06183	5.80756	11.1376	7.60809	8.09415	2.79731	3.7692	9.01301	2.58552	5.7154	2.96642
ENSG00000236313	1.60391	3.08354	1.36325	2.26191	0.0237032	0.997001	VN1R53P	5.89205	0	2.06038	7.0963	0	2.36472	0	0	0.890335	0	0.943081	0	6.89205	1	3.06038	8.0963	1	3.36472	1	1	1.89033	1	1.94308	1
ENSG00000255595	6.34286	2.32896	1.03035	2.26037	0.0237984	0.997001	AC007368.1	32.4063	1.34364	7.55474	14.1926	1.10135	6.30591	5.39192	0	6.23234	1.58552	0	0	33.4063	2.34364	8.55474	15.1926	2.10135	7.30591	6.39192	1	7.23234	2.58552	1	1
ENSG00000137473	4.37855	1.94604	0.860942	2.26036	0.0237988	0.997001	TTC29	14.7301	1.34364	6.18115	13.1788	1.10135	5.51767	0	0.923068	6.23234	0.79276	1.88616	0.655472	15.7301	2.34364	7.18115	14.1788	2.10135	6.51767	1	1.92307	7.23234	1.79276	2.88616	1.65547
ENSG00000032219	821.508	-0.382033	0.169096	-2.25926	0.0238669	0.997001	ARID4A	643.707	756.468	858.493	746.125	599.134	672.368	1162.86	853.838	857.392	1113.04	872.35	722.33	644.707	757.468	859.493	747.125	600.134	673.368	1163.86	854.838	858.392	1114.04	873.35	723.33
ENSG00000165349	2.7796	2.62887	1.1636	2.25926	0.0238671	0.997001	SLC7A3	17.6762	0	3.43397	2.02751	1.10135	4.72943	0	0.923068	2.671	0.79276	0	0	18.6762	1	4.43397	3.02751	2.10135	5.72943	1	1.92307	3.671	1.79276	1	1
ENSG00000250775	3.89251	2.75132	1.21791	2.25905	0.02388	0.997001	AC093730.1	20.6222	0	4.80756	7.0963	0	7.88239	1.79731	0	3.56134	0	0.943081	0	21.6222	1	5.80756	8.0963	1	8.88239	2.79731	1	4.56134	1	1.94308	1
ENSG00000280650	10.8628	2.05968	0.911786	2.25896	0.0238862	0.997001	KCNIP4-IT1	45.6634	0	12.3623	21.2889	2.2027	23.6472	3.59461	0.923068	16.026	0.79276	1.88616	1.96642	46.6634	1	13.3623	22.2889	3.2027	24.6472	4.59461	1.92307	17.026	1.79276	2.88616	2.96642
ENSG00000197847	7.45622	1.10124	0.487695	2.25805	0.0239425	0.997001	SLC22A20P	17.6762	8.06183	5.49436	8.11005	15.4189	7.09415	3.59461	3.69227	5.34201	6.34208	4.7154	3.93283	18.6762	9.06183	6.49436	9.11005	16.4189	8.09415	4.59461	4.69227	6.34201	7.34208	5.7154	4.93283
ENSG00000275226	3.79581	2.56572	1.13639	2.25778	0.0239592	0.997001	LINC00547	20.6222	1.34364	8.24153	7.0963	0	1.57648	1.79731	0	3.56134	0	0	1.31094	21.6222	2.34364	9.24153	8.0963	1	2.57648	2.79731	1	4.56134	1	1	2.31094
ENSG00000279694	1.89097	3.29594	1.46003	2.25745	0.0239801	0.997001	AC011270.2	1.47301	0	1.37359	0	13.2162	3.9412	1.79731	0	0.890335	0	0	0	2.47301	1	2.37359	1	14.2162	4.9412	2.79731	1	1.89033	1	1	1
ENSG00000064886	3972.18	-1.05538	0.467593	-2.25704	0.0240058	0.997001	CHI3L2	1109.18	1867.66	1715.61	2275.88	3311.75	5203.17	8513.83	1988.29	2281.04	2830.15	10000.4	6569.14	1110.18	1868.66	1716.61	2276.88	3312.75	5204.17	8514.83	1989.29	2282.04	2831.15	10001.4	6570.14
ENSG00000157303	9.60561	-1.4652	0.649259	-2.25673	0.0240252	0.997001	SUSD3	4.41904	2.68728	6.86794	3.04127	6.60809	5.51767	50.3245	4.61534	7.12268	7.13484	10.3739	6.55472	5.41904	3.68728	7.86794	4.04127	7.60809	6.51767	51.3245	5.61534	8.12268	8.13484	11.3739	7.55472
ENSG00000261752	1.3747	3.31661	1.47028	2.25577	0.024085	0.997001	AGGF1P8	5.89205	0	1.37359	5.06878	0	2.36472	1.79731	0	0	0	0	0	6.89205	1	2.37359	6.06878	1	3.36472	2.79731	1	1	1	1	1
ENSG00000286182	1.31015	3.32312	1.47321	2.2557	0.0240891	0.997001	AC112172.2	7.36507	0	2.06038	3.04127	0	2.36472	0	0	0.890335	0	0	0	8.36507	1	3.06038	4.04127	1	3.36472	1	1	1.89033	1	1	1
ENSG00000180432	7.35644	1.19908	0.531629	2.25548	0.024103	0.997001	CYP8B1	8.83808	4.03091	11.6755	15.2063	15.4189	7.09415	0	3.69227	8.90335	3.17104	5.65848	4.5883	9.83808	5.03091	12.6755	16.2063	16.4189	8.09415	1	4.69227	9.90335	4.17104	6.65848	5.5883
ENSG00000261996	3.94433	-1.56191	0.692576	-2.25522	0.0241195	0.997001	AC004706.1	2.94603	0	1.37359	3.04127	1.10135	3.15296	8.98653	3.69227	4.45167	10.3059	5.65848	2.62189	3.94603	1	2.37359	4.04127	2.10135	4.15296	9.98653	4.69227	5.45167	11.3059	6.65848	3.62189
ENSG00000279467	7.12037	1.2956	0.574498	2.25519	0.0241216	0.997001	AP000350.7	22.0952	4.03091	6.18115	11.1513	8.81079	8.67063	5.39192	2.7692	7.12268	2.37828	0.943081	5.89925	23.0952	5.03091	7.18115	12.1513	9.81079	9.67063	6.39192	3.7692	8.12268	3.37828	1.94308	6.89925
ENSG00000109956	11.9235	1.2573	0.557663	2.25459	0.024159	0.997001	B3GAT1	30.9333	5.37455	10.3019	13.1788	33.0405	7.88239	8.98653	6.46148	13.355	2.37828	6.60156	4.5883	31.9333	6.37455	11.3019	14.1788	34.0405	8.88239	9.98653	7.46148	14.355	3.37828	7.60156	5.5883
ENSG00000264260	2.06919	3.05881	1.3569	2.25426	0.0241797	0.997001	LINC01893	11.7841	0	2.06038	4.05503	0	4.72943	0	0	0.890335	0	0	1.31094	12.7841	1	3.06038	5.05503	1	5.72943	1	1	1.89033	1	1	2.31094
ENSG00000278193	0.915324	3.41255	1.51398	2.25402	0.024195	0.997001	AC013562.2	2.94603	0	4.12077	2.02751	1.10135	0.788239	0	0	0	0	0	0	3.94603	1	5.12077	3.02751	2.10135	1.78824	1	1	1	1	1	1
ENSG00000145246	847.795	-0.409981	0.181971	-2.25301	0.0242588	0.997001	ATP10D	627.504	812.901	768.523	779.579	573.803	803.216	1229.36	802.146	797.74	1192.31	978.918	807.541	628.504	813.901	769.523	780.579	574.803	804.216	1230.36	803.146	798.74	1193.31	979.918	808.541
ENSG00000285834	1.16471	3.13141	1.39017	2.25255	0.0242877	0.997001	AL356413.1	5.89205	0	0.686794	3.04127	1.10135	2.36472	0	0	0.890335	0	0	0	6.89205	1	1.68679	4.04127	2.10135	3.36472	1	1	1.89033	1	1	1
ENSG00000134588	2.1836	3.56288	1.58219	2.25187	0.0243308	0.997001	USP26	13.2571	0	0	8.11005	0	3.15296	0	0	0.890335	0.79276	0	0	14.2571	1	1	9.11005	1	4.15296	1	1	1.89033	1.79276	1	1
ENSG00000268785	3.08672	1.69511	0.752764	2.25185	0.024332	0.997001	RPL7P50	10.3111	1.34364	4.80756	3.04127	5.50674	3.9412	0	0.923068	2.671	1.58552	0.943081	1.96642	11.3111	2.34364	5.80756	4.04127	6.50674	4.9412	1	1.92307	3.671	2.58552	1.94308	2.96642
ENSG00000255599	1.33739	3.3523	1.4887	2.25183	0.0243329	0.997001	AP000997.2	7.36507	0	1.37359	4.05503	0	2.36472	0	0	0.890335	0	0	0	8.36507	1	2.37359	5.05503	1	3.36472	1	1	1.89033	1	1	1
ENSG00000255316	6.6706	2.27756	1.01145	2.25178	0.0243363	0.997001	MTND6P25	32.4063	1.34364	6.86794	14.1926	1.10135	10.2471	3.59461	0	7.12268	3.17104	0	0	33.4063	2.34364	7.86794	15.1926	2.10135	11.2471	4.59461	1	8.12268	4.17104	1	1
ENSG00000286198	1.67806	3.67897	1.63453	2.25078	0.0243995	0.997001	AL606753.2	14.7301	0	0.686794	3.04127	0	0.788239	0	0	0.890335	0	0	0	15.7301	1	1.68679	4.04127	1	1.78824	1	1	1.89033	1	1	1
ENSG00000251284	1.57199	2.99812	1.33218	2.25053	0.0244152	0.997001	AC111000.5	4.41904	0	2.74718	5.06878	0	3.9412	1.79731	0	0.890335	0	0	0	5.41904	1	3.74718	6.06878	1	4.9412	2.79731	1	1.89033	1	1	1
ENSG00000243710	10.0864	1.66697	0.740716	2.25048	0.0244185	0.997001	CFAP57	45.6634	1.34364	11.6755	16.2201	4.40539	13.4001	1.79731	0.923068	11.5743	7.9276	2.82924	3.27736	46.6634	2.34364	12.6755	17.2201	5.40539	14.4001	2.79731	1.92307	12.5743	8.9276	3.82924	4.27736
ENSG00000271088	1.88397	3.32633	1.47817	2.2503	0.02443	0.997001	AL161722.3	11.7841	0	2.06038	3.04127	0	3.9412	0	0	1.78067	0	0	0	12.7841	1	3.06038	4.04127	1	4.9412	1	1	2.78067	1	1	1
ENSG00000136872	17.6836	1.23821	0.550459	2.24942	0.0244857	0.997001	ALDOB	55.9745	5.37455	22.6642	25.3439	5.50674	34.6825	7.18922	6.46148	19.5874	11.0986	8.48773	9.83208	56.9745	6.37455	23.6642	26.3439	6.50674	35.6825	8.18922	7.46148	20.5874	12.0986	9.48773	10.8321
ENSG00000176584	9.00943	2.61057	1.16059	2.24935	0.02449	0.997001	DMBT1P1	42.7174	0	10.3019	26.3577	3.30405	10.2471	1.79731	0.923068	12.4647	0	0	0	43.7174	1	11.3019	27.3577	4.30405	11.2471	2.79731	1.92307	13.4647	1	1	1
ENSG00000023697	270.13	-0.42532	0.189105	-2.24912	0.0245052	0.997001	DERA	223.898	224.388	274.031	214.916	193.837	247.507	460.11	293.536	256.416	252.89	301.786	298.24	224.898	225.388	275.031	215.916	194.837	248.507	461.11	294.536	257.416	253.89	302.786	299.24
ENSG00000186603	14.3266	1.18719	0.527851	2.24911	0.0245055	0.997001	HPDL	29.4603	16.1237	6.86794	15.2063	41.8512	11.0353	5.39192	11.0768	5.34201	3.17104	11.317	15.0759	30.4603	17.1237	7.86794	16.2063	42.8512	12.0353	6.39192	12.0768	6.34201	4.17104	12.317	16.0759
ENSG00000286635	1.99187	3.42081	1.52099	2.24907	0.0245078	0.997001	AC006112.1	11.7841	0	5.49436	4.05503	0	0.788239	0	0	1.78067	0	0	0	12.7841	1	6.49436	5.05503	1	1.78824	1	1	2.78067	1	1	1
ENSG00000107864	288.137	-0.443215	0.197102	-2.24866	0.024534	0.997001	CPEB3	188.546	247.229	309.744	235.192	256.614	224.648	416.975	274.151	337.437	424.919	266.892	275.298	189.546	248.229	310.744	236.192	257.614	225.648	417.975	275.151	338.437	425.919	267.892	276.298
ENSG00000277741	1.85799	3.22307	1.43351	2.24838	0.0245522	0.997001	GOLGA6L17P	13.2571	0	2.74718	2.02751	0	1.57648	1.79731	0	0.890335	0	0	0	14.2571	1	3.74718	3.02751	1	2.57648	2.79731	1	1.89033	1	1	1
ENSG00000165621	5.52194	1.40921	0.626793	2.24829	0.0245578	0.997001	OXGR1	8.83808	1.34364	11.6755	9.12381	6.60809	11.0353	1.79731	1.84614	2.671	3.17104	0.943081	7.21019	9.83808	2.34364	12.6755	10.1238	7.60809	12.0353	2.79731	2.84614	3.671	4.17104	1.94308	8.21019
ENSG00000177447	2.34575	2.69284	1.19786	2.24805	0.0245729	0.997001	CBX3P1	8.83808	0	4.12077	8.11005	1.10135	2.36472	0	0	2.671	0	0.943081	0	9.83808	1	5.12077	9.11005	2.10135	3.36472	1	1	3.671	1	1.94308	1
ENSG00000258456	1.35908	3.37882	1.5032	2.24775	0.0245923	0.997001	PTCD2P1	8.83808	0	2.06038	3.04127	0	1.57648	0	0	0	0.79276	0	0	9.83808	1	3.06038	4.04127	1	2.57648	1	1	1	1.79276	1	1
ENSG00000111269	1219.93	-0.628446	0.279647	-2.24728	0.0246221	0.997001	CREBL2	1011.96	896.207	1138.71	802.895	965.883	930.91	2863.11	1039.37	1080.87	1377.02	1614.55	917.661	1012.96	897.207	1139.71	803.895	966.883	931.91	2864.11	1040.37	1081.87	1378.02	1615.55	918.661
ENSG00000228694	2.54124	3.2546	1.44832	2.24716	0.0246299	0.997001	MTND4P18	10.3111	0	3.43397	10.1376	0	3.9412	0	0	2.671	0	0	0	11.3111	1	4.43397	11.1376	1	4.9412	1	1	3.671	1	1	1
ENSG00000012779	361.865	-1.12685	0.501539	-2.24679	0.0246536	0.997001	ALOX5	125.206	228.419	425.813	203.765	288.553	89.8593	1443.24	358.151	330.314	275.088	405.525	168.456	126.206	229.419	426.813	204.765	289.553	90.8593	1444.24	359.151	331.314	276.088	406.525	169.456
ENSG00000267391	3.3534	2.95093	1.31488	2.24426	0.0248154	0.997001	MIR122HG	13.2571	0	8.92833	10.1376	1.10135	2.36472	0	0	4.45167	0	0	0	14.2571	1	9.92833	11.1376	2.10135	3.36472	1	1	5.45167	1	1	1
ENSG00000285722	1.35721	3.92252	1.74818	2.24377	0.0248471	0.997001	AC207130.1	11.7841	0	1.37359	2.02751	1.10135	0	0	0	0	0	0	0	12.7841	1	2.37359	3.02751	2.10135	1	1	1	1	1	1	1
ENSG00000180673	4.64565	1.35662	0.604728	2.24335	0.0248745	0.997001	EXOC5P1	10.3111	6.71819	4.12077	8.11005	6.60809	3.9412	3.59461	2.7692	3.56134	1.58552	3.77232	0.655472	11.3111	7.71819	5.12077	9.11005	7.60809	4.9412	4.59461	3.7692	4.56134	2.58552	4.77232	1.65547
ENSG00000242142	3.76774	2.02611	0.903172	2.24333	0.0248757	0.997001	SERBP1P3	14.7301	0	6.18115	9.12381	1.10135	5.51767	0	0.923068	4.45167	1.58552	0.943081	0.655472	15.7301	1	7.18115	10.1238	2.10135	6.51767	1	1.92307	5.45167	2.58552	1.94308	1.65547
ENSG00000111801	498.14	-0.896284	0.399538	-2.2433	0.0248773	0.997001	BTN3A3	413.917	472.961	312.491	256.48	244.499	387.025	1707.44	556.61	349.011	399.551	346.111	531.588	414.917	473.961	313.491	257.48	245.499	388.025	1708.44	557.61	350.011	400.551	347.111	532.588
ENSG00000229140	58.4203	2.00676	0.894671	2.24302	0.0248956	0.997001	CCDC26	241.574	5.37455	80.3549	126.72	8.81079	98.5299	19.7704	7.38455	101.498	2.37828	4.7154	3.93283	242.574	6.37455	81.3549	127.72	9.81079	99.5299	20.7704	8.38455	102.498	3.37828	5.7154	4.93283
ENSG00000231060	2.55057	2.88495	1.28638	2.24268	0.0249173	0.997001	FARSBP1	5.89205	0	4.80756	10.1376	0	6.30591	0	0	2.671	0.79276	0	0	6.89205	1	5.80756	11.1376	1	7.30591	1	1	3.671	1.79276	1	1
ENSG00000286869	12.4588	1.02373	0.456659	2.24178	0.0249754	0.997001	AC022276.1	20.6222	14.78	6.86794	15.2063	14.3175	29.1648	5.39192	8.30761	14.2454	6.34208	3.77232	10.4875	21.6222	15.78	7.86794	16.2063	15.3175	30.1648	6.39192	9.30761	15.2454	7.34208	4.77232	11.4875
ENSG00000169208	2.82593	2.68197	1.19665	2.24122	0.0250118	0.997001	OR10G3	10.3111	0	4.12077	11.1513	0	3.9412	0	0.923068	2.671	0.79276	0	0	11.3111	1	5.12077	12.1513	1	4.9412	1	1.92307	3.671	1.79276	1	1
ENSG00000288022	7.51597	1.29197	0.576518	2.24098	0.0250272	0.997001	AC117488.1	22.0952	5.37455	6.86794	11.1513	12.1148	6.30591	5.39192	1.84614	8.90335	3.17104	5.65848	1.31094	23.0952	6.37455	7.86794	12.1513	13.1148	7.30591	6.39192	2.84614	9.90335	4.17104	6.65848	2.31094
ENSG00000270698	2.55272	2.48311	1.10843	2.2402	0.0250778	0.997001	AC018695.5	13.2571	0	4.12077	5.06878	2.2027	1.57648	0	0	2.671	0.79276	0.943081	0	14.2571	1	5.12077	6.06878	3.2027	2.57648	1	1	3.671	1.79276	1.94308	1
ENSG00000225882	1.82283	3.26172	1.4568	2.23897	0.0251579	0.997001	LINC01456	13.2571	0	0.686794	3.04127	0	3.15296	0	0	0	0.79276	0.943081	0	14.2571	1	1.68679	4.04127	1	4.15296	1	1	1	1.79276	1.94308	1
ENSG00000255533	0.767391	3.12797	1.39706	2.23896	0.0251583	0.997001	AC136475.6	1.47301	1.34364	1.37359	2.02751	2.2027	0.788239	0	0	0	0	0	0	2.47301	2.34364	2.37359	3.02751	3.2027	1.78824	1	1	1	1	1	1
ENSG00000239900	188.926	0.461481	0.206122	2.23887	0.0251642	0.997001	ADSL	245.993	221.7	201.231	245.329	181.722	220.707	116.825	158.768	202.106	134.769	121.657	216.306	246.993	222.7	202.231	246.329	182.722	221.707	117.825	159.768	203.106	135.769	122.657	217.306
ENSG00000215704	22.1908	0.807154	0.360572	2.23854	0.0251861	0.997001	CELA2B	19.1492	36.2782	19.917	34.4677	33.0405	25.2236	25.1623	24.9228	11.5743	18.2335	8.48773	9.83208	20.1492	37.2782	20.917	35.4677	34.0405	26.2236	26.1623	25.9228	12.5743	19.2335	9.48773	10.8321
ENSG00000229600	1.41394	3.4241	1.52978	2.23829	0.0252022	0.997001	AL391336.1	10.3111	0	1.37359	2.02751	0	2.36472	0	0	0.890335	0	0	0	11.3111	1	2.37359	3.02751	1	3.36472	1	1	1.89033	1	1	1
ENSG00000106392	3293.23	-0.558341	0.249453	-2.23826	0.0252041	0.997001	C1GALT1	2729.49	2509.92	3280.13	3261.25	1417.44	2782.48	5107.94	2891.05	3936.17	5251.24	3308.33	3043.36	2730.49	2510.92	3281.13	3262.25	1418.44	2783.48	5108.94	2892.05	3937.17	5252.24	3309.33	3044.36
ENSG00000213650	2.12888	2.97677	1.33052	2.23729	0.0252674	0.997001	AC092447.2	10.3111	0	5.49436	2.02751	1.10135	3.9412	0	0	2.671	0	0	0	11.3111	1	6.49436	3.02751	2.10135	4.9412	1	1	3.671	1	1	1
ENSG00000184459	4.95923	1.96752	0.879427	2.23728	0.0252681	0.997001	BPIFC	23.5682	1.34364	5.49436	8.11005	2.2027	6.30591	3.59461	0.923068	6.23234	0.79276	0.943081	0	24.5682	2.34364	6.49436	9.11005	3.2027	7.30591	4.59461	1.92307	7.23234	1.79276	1.94308	1
ENSG00000112782	2332.96	-1.61971	0.724104	-2.23685	0.0252963	0.997001	CLIC5	1400.84	1034.6	1532.24	1080.66	1563.91	260.119	14939.2	598.148	945.535	1852.68	2467.1	320.526	1401.84	1035.6	1533.24	1081.66	1564.91	261.119	14940.2	599.148	946.535	1853.68	2468.1	321.526
ENSG00000164597	1104.76	-0.348376	0.155798	-2.23607	0.0253472	0.997001	COG5	844.036	1074.91	1030.88	1053.29	795.174	1031.02	1421.67	1007.07	1135.18	1505.45	1231.66	1126.76	845.036	1075.91	1031.88	1054.29	796.174	1032.02	1422.67	1008.07	1136.18	1506.45	1232.66	1127.76
ENSG00000187398	18.7567	1.67826	0.750629	2.23581	0.0253643	0.997001	LUZP2	63.3396	2.68728	18.5434	28.3852	7.70944	51.2355	7.18922	0	18.697	7.13484	3.77232	16.3868	64.3396	3.68728	19.5434	29.3852	8.70944	52.2355	8.18922	1	19.697	8.13484	4.77232	17.3868
ENSG00000225636	8.9131	1.42102	0.635575	2.23581	0.0253645	0.997001	HNRNPA3P15	23.5682	9.40547	15.1095	19.2614	3.30405	7.88239	1.79731	2.7692	11.5743	8.72036	0.943081	2.62189	24.5682	10.4055	16.1095	20.2614	4.30405	8.88239	2.79731	3.7692	12.5743	9.72036	1.94308	3.62189
ENSG00000161929	59.7199	-1.20063	0.537108	-2.23537	0.0253931	0.997001	SCIMP	22.0952	45.6837	48.7624	48.6603	33.0405	17.3413	257.015	35.0766	39.1747	53.1149	92.4219	24.2525	23.0952	46.6837	49.7624	49.6603	34.0405	18.3413	258.015	36.0766	40.1747	54.1149	93.4219	25.2525
ENSG00000258584	2.71915	2.7083	1.21176	2.23501	0.0254168	0.997001	FAM181A-AS1	10.3111	1.34364	0	2.02751	5.50674	9.45887	0	0	2.671	0	0	1.31094	11.3111	2.34364	1	3.02751	6.50674	10.4589	1	1	3.671	1	1	2.31094
ENSG00000268101	2.51472	2.60191	1.16473	2.23392	0.0254883	0.997001	CYP2G2P	13.2571	0	4.12077	4.05503	1.10135	2.36472	3.59461	0	0.890335	0.79276	0	0	14.2571	1	5.12077	5.05503	2.10135	3.36472	4.59461	1	1.89033	1.79276	1	1
ENSG00000172243	623.987	-0.954585	0.427371	-2.23362	0.025508	0.997001	CLEC7A	110.476	580.452	766.463	453.149	364.546	271.154	1633.75	583.379	746.991	636.586	921.39	419.502	111.476	581.452	767.463	454.149	365.546	272.154	1634.75	584.379	747.991	637.586	922.39	420.502
ENSG00000230021	4.27544	1.45585	0.651856	2.2334	0.0255228	0.997001	AL669831.3	8.83808	1.34364	5.49436	8.11005	6.60809	7.88239	0	1.84614	1.78067	5.54932	1.88616	1.96642	9.83808	2.34364	6.49436	9.11005	7.60809	8.88239	1	2.84614	2.78067	6.54932	2.88616	2.96642
ENSG00000273523	6.61049	1.48569	0.665254	2.23326	0.0255315	0.997001	AL139082.1	23.5682	6.71819	8.24153	9.12381	4.40539	7.88239	0	2.7692	2.671	3.17104	0.943081	9.83208	24.5682	7.71819	9.24153	10.1238	5.40539	8.88239	1	3.7692	3.671	4.17104	1.94308	10.8321
ENSG00000237515	12.542	1.3835	0.619526	2.23316	0.0255387	0.997001	SHISA9	42.7174	2.68728	17.1699	27.3714	6.60809	12.6118	5.39192	4.61534	16.9164	6.34208	2.82924	5.24377	43.7174	3.68728	18.1699	28.3714	7.60809	13.6118	6.39192	5.61534	17.9164	7.34208	3.82924	6.24377
ENSG00000250546	7.07914	2.29943	1.02985	2.23278	0.0255635	0.997001	AC079160.1	33.8793	0	9.61512	19.2614	1.10135	7.09415	0	0.923068	10.684	0.79276	0.943081	0.655472	34.8793	1	10.6151	20.2614	2.10135	8.09415	1	1.92307	11.684	1.79276	1.94308	1.65547
ENSG00000173988	7.64306	1.52998	0.685453	2.23207	0.0256103	0.997001	LRRC63	25.0412	5.37455	9.61512	14.1926	5.50674	7.88239	7.18922	0	10.684	2.37828	1.88616	1.96642	26.0412	6.37455	10.6151	15.1926	6.50674	8.88239	8.18922	1	11.684	3.37828	2.88616	2.96642
ENSG00000138769	12.6286	1.50768	0.67548	2.23202	0.0256137	0.997001	CDKL2	44.1904	5.37455	13.7359	18.2476	6.60809	24.4354	3.59461	1.84614	18.697	10.3059	1.88616	2.62189	45.1904	6.37455	14.7359	19.2476	7.60809	25.4354	4.59461	2.84614	19.697	11.3059	2.88616	3.62189
ENSG00000113645	26.874	0.947166	0.424358	2.232	0.0256153	0.997001	WWC1	45.6634	38.9655	46.702	41.564	26.4324	13.4001	12.5811	11.9999	29.381	14.2697	33.0078	8.52113	46.6634	39.9655	47.702	42.564	27.4324	14.4001	13.5811	12.9999	30.381	15.2697	34.0078	9.52113
ENSG00000272274	11.6379	1.66216	0.744757	2.23182	0.0256269	0.997001	LINC00551	48.6094	4.03091	10.3019	19.2614	6.60809	17.3413	5.39192	5.53841	15.1357	5.54932	1.88616	0	49.6094	5.03091	11.3019	20.2614	7.60809	18.3413	6.39192	6.53841	16.1357	6.54932	2.88616	1
ENSG00000236109	5.41105	2.5231	1.13058	2.23168	0.025636	0.997001	AC013402.3	25.0412	0	8.24153	12.1651	1.10135	8.67063	1.79731	0	7.12268	0.79276	0	0	26.0412	1	9.24153	13.1651	2.10135	9.67063	2.79731	1	8.12268	1.79276	1	1
ENSG00000187268	8.36177	1.99668	0.894743	2.23157	0.0256433	0.997001	FAM9C	33.8793	5.37455	6.86794	16.2201	0	18.1295	1.79731	2.7692	10.684	3.9638	0	0.655472	34.8793	6.37455	7.86794	17.2201	1	19.1295	2.79731	3.7692	11.684	4.9638	1	1.65547
ENSG00000134323	20.2193	1.34196	0.60148	2.2311	0.0256743	0.997001	MYCN	32.4063	38.9655	19.2302	18.2476	50.662	15.7648	1.79731	28.6151	1.78067	4.75656	9.43081	20.9751	33.4063	39.9655	20.2302	19.2476	51.662	16.7648	2.79731	29.6151	2.78067	5.75656	10.4308	21.9751
ENSG00000228543	4.89487	2.66305	1.19365	2.23101	0.0256803	0.997001	AC003684.1	26.5142	0	5.49436	13.1788	1.10135	4.72943	0	0	5.34201	2.37828	0	0	27.5142	1	6.49436	14.1788	2.10135	5.72943	1	1	6.34201	3.37828	1	1
ENSG00000283613	3.44746	2.71405	1.21651	2.23101	0.0256808	0.997001	AC090897.2	14.7301	0	3.43397	13.1788	0	4.72943	0	0	3.56134	0.79276	0.943081	0	15.7301	1	4.43397	14.1788	1	5.72943	1	1	4.56134	1.79276	1.94308	1
ENSG00000184571	4.36993	2.49663	1.11941	2.2303	0.0257275	0.997001	PIWIL3	19.1492	1.34364	6.18115	12.1651	0	5.51767	1.79731	0	5.34201	0	0.943081	0	20.1492	2.34364	7.18115	13.1651	1	6.51767	2.79731	1	6.34201	1	1.94308	1
ENSG00000270906	10.6431	2.38022	1.06734	2.23005	0.0257439	0.997001	MTND4P35	35.3523	0	21.2906	35.4815	1.10135	14.1883	0	1.84614	15.1357	2.37828	0.943081	0	36.3523	1	22.2906	36.4815	2.10135	15.1883	1	2.84614	16.1357	3.37828	1.94308	1
ENSG00000286717	2.65087	1.98501	0.890397	2.22935	0.0257907	0.997001	AP001407.1	8.83808	4.03091	2.74718	5.06878	1.10135	3.9412	0	0.923068	3.56134	0	0.943081	0.655472	9.83808	5.03091	3.74718	6.06878	2.10135	4.9412	1	1.92307	4.56134	1	1.94308	1.65547
ENSG00000254575	1.35687	3.36919	1.51151	2.22902	0.0258126	0.997001	AC022039.1	8.83808	0	1.37359	2.02751	0	3.15296	0	0	0.890335	0	0	0	9.83808	1	2.37359	3.02751	1	4.15296	1	1	1.89033	1	1	1
ENSG00000203857	2.88523	2.44073	1.09499	2.229	0.0258141	0.997001	HSD3B1	10.3111	2.68728	0.686794	8.11005	2.2027	5.51767	0	0	4.45167	0	0	0.655472	11.3111	3.68728	1.68679	9.11005	3.2027	6.51767	1	1	5.45167	1	1	1.65547
ENSG00000225509	2.2717	2.64216	1.18549	2.22874	0.0258311	0.997001	AIFM1P1	1.47301	0	4.12077	13.1788	1.10135	3.15296	1.79731	0	1.78067	0	0	0.655472	2.47301	1	5.12077	14.1788	2.10135	4.15296	2.79731	1	2.78067	1	1	1.65547
ENSG00000232692	8.42787	1.52463	0.684137	2.22855	0.0258438	0.997001	AP001596.1	16.2031	2.68728	13.7359	21.2889	3.30405	18.1295	1.79731	9.23068	7.12268	0.79276	0.943081	5.89925	17.2031	3.68728	14.7359	22.2889	4.30405	19.1295	2.79731	10.2307	8.12268	1.79276	1.94308	6.89925
ENSG00000126583	23.2225	1.12708	0.505808	2.22828	0.0258617	0.997001	PRKCG	32.4063	2.68728	48.0756	44.6053	34.1418	29.1648	8.98653	11.9999	23.1487	7.13484	24.5201	11.7985	33.4063	3.68728	49.0756	45.6053	35.1418	30.1648	9.98653	12.9999	24.1487	8.13484	25.5201	12.7985
ENSG00000233359	8.35556	2.81923	1.26536	2.228	0.0258803	0.997001	AC114485.1	35.3523	0	12.3623	26.3577	1.10135	12.6118	1.79731	0	10.684	0	0	0	36.3523	1	13.3623	27.3577	2.10135	13.6118	2.79731	1	11.684	1	1	1
ENSG00000251533	2.17231	2.19362	0.984806	2.22747	0.0259162	0.997001	LINC00605	7.36507	1.34364	1.37359	5.06878	3.30405	3.15296	0	0	1.78067	0.79276	1.88616	0	8.36507	2.34364	2.37359	6.06878	4.30405	4.15296	1	1	2.78067	1.79276	2.88616	1
ENSG00000228437	7.29655	1.27153	0.570857	2.22741	0.0259201	0.997001	LINC02474	14.7301	13.4364	5.49436	13.1788	4.40539	11.0353	3.59461	8.30761	5.34201	4.75656	0	3.27736	15.7301	14.4364	6.49436	14.1788	5.40539	12.0353	4.59461	9.30761	6.34201	5.75656	1	4.27736
ENSG00000096696	110.131	0.927228	0.41635	2.22704	0.0259447	0.997001	DSP	212.114	162.58	120.876	108.472	214.763	48.8708	35.9461	133.845	121.976	43.6018	64.1295	54.4042	213.114	163.58	121.876	109.472	215.763	49.8708	36.9461	134.845	122.976	44.6018	65.1295	55.4042
ENSG00000287912	8.05333	2.25906	1.01441	2.22697	0.0259492	0.997001	AP003464.1	36.8253	1.34364	10.3019	15.2063	1.10135	14.9765	3.59461	0.923068	11.5743	0.79276	0	0	37.8253	2.34364	11.3019	16.2063	2.10135	15.9765	4.59461	1.92307	12.5743	1.79276	1	1
ENSG00000258722	2.58653	2.06155	0.92582	2.22673	0.0259653	0.997001	CKAP2P1	8.83808	1.34364	4.80756	5.06878	1.10135	3.15296	3.59461	0	0.890335	1.58552	0	0.655472	9.83808	2.34364	5.80756	6.06878	2.10135	4.15296	4.59461	1	1.89033	2.58552	1	1.65547
ENSG00000237422	6.48702	1.22664	0.550927	2.22649	0.0259811	0.997001	AL158071.4	14.7301	8.06183	7.55474	10.1376	4.40539	10.2471	1.79731	4.61534	8.90335	3.17104	0.943081	3.27736	15.7301	9.06183	8.55474	11.1376	5.40539	11.2471	2.79731	5.61534	9.90335	4.17104	1.94308	4.27736
ENSG00000203758	1.26342	3.27829	1.47245	2.22642	0.0259858	0.997001	OR10T1P	5.89205	0	2.74718	4.05503	0	1.57648	0	0	0.890335	0	0	0	6.89205	1	3.74718	5.05503	1	2.57648	1	1	1.89033	1	1	1
ENSG00000218016	1.26342	3.27829	1.47245	2.22642	0.0259858	0.997001	ZNF192P2	5.89205	0	2.74718	4.05503	0	1.57648	0	0	0.890335	0	0	0	6.89205	1	3.74718	5.05503	1	2.57648	1	1	1.89033	1	1	1
ENSG00000236590	4.18461	2.57049	1.15467	2.22618	0.0260022	0.997001	MTATP6P4	17.6762	0	6.86794	10.1376	2.2027	6.30591	0	0	6.23234	0.79276	0	0	18.6762	1	7.86794	11.1376	3.2027	7.30591	1	1	7.23234	1.79276	1	1
ENSG00000033050	388.844	0.740518	0.33265	2.22612	0.0260061	0.997001	ABCF2	1025.22	262.009	328.288	400.434	527.546	375.99	364.853	216.921	240.39	218.802	345.168	360.51	1026.22	263.009	329.288	401.434	528.546	376.99	365.853	217.921	241.39	219.802	346.168	361.51
ENSG00000247077	466.553	0.805717	0.362	2.22574	0.0260319	0.997001	PGAM5	1148.95	409.81	424.439	362.925	785.261	429.59	479.88	282.459	300.043	142.697	428.159	404.426	1149.95	410.81	425.439	363.925	786.261	430.59	480.88	283.459	301.043	143.697	429.159	405.426
ENSG00000237207	4.41717	-1.85841	0.835015	-2.2256	0.0260408	0.997001	RBM17P3	1.47301	1.34364	2.06038	4.05503	1.10135	1.57648	0	4.61534	2.671	23.7828	3.77232	6.55472	2.47301	2.34364	3.06038	5.05503	2.10135	2.57648	1	5.61534	3.671	24.7828	4.77232	7.55472
ENSG00000257844	1.47497	2.93505	1.31936	2.2246	0.0261082	0.997001	KRT90P	7.36507	0	2.74718	2.02751	2.2027	1.57648	0	0	1.78067	0	0	0	8.36507	1	3.74718	3.02751	3.2027	2.57648	1	1	2.78067	1	1	1
ENSG00000199424	2.04438	3.38009	1.51978	2.22406	0.0261445	0.997001	Y_RNA	16.2031	0	0.686794	1.01376	0	3.9412	1.79731	0	0.890335	0	0	0	17.2031	1	1.68679	2.01376	1	4.9412	2.79731	1	1.89033	1	1	1
ENSG00000154822	487.775	-0.566962	0.254939	-2.22391	0.0261545	0.997001	PLCL2	388.875	447.432	497.926	321.361	237.891	461.908	954.369	585.225	451.4	558.896	503.605	444.41	389.875	448.432	498.926	322.361	238.891	462.908	955.369	586.225	452.4	559.896	504.605	445.41
ENSG00000272874	1.43759	2.90164	1.30512	2.22328	0.0261969	0.997001	AL034548.1	8.83808	0	1.37359	2.02751	1.10135	2.36472	0	0	0.890335	0	0	0.655472	9.83808	1	2.37359	3.02751	2.10135	3.36472	1	1	1.89033	1	1	1.65547
ENSG00000267284	6.51616	2.1486	0.966749	2.2225	0.0262493	0.997001	AC022031.2	27.9872	2.68728	11.6755	13.1788	5.50674	3.15296	0	0	10.684	2.37828	0.943081	0	28.9872	3.68728	12.6755	14.1788	6.50674	4.15296	1	1	11.684	3.37828	1.94308	1
ENSG00000287321	3.13564	3.0436	1.36948	2.22245	0.0262528	0.997001	AC026523.4	19.1492	0	2.74718	8.11005	0	3.15296	1.79731	0	2.671	0	0	0	20.1492	1	3.74718	9.11005	1	4.15296	2.79731	1	3.671	1	1	1
ENSG00000184060	652.972	-0.926732	0.417026	-2.22224	0.0262669	0.997001	ADAP2	179.708	427.277	855.059	425.778	459.262	350.766	1964.45	627.686	542.214	610.425	959.113	433.922	180.708	428.277	856.059	426.778	460.262	351.766	1965.45	628.686	543.214	611.425	960.113	434.922
ENSG00000089101	18.3217	1.30789	0.588572	2.22214	0.0262739	0.997001	CFAP61	63.3396	5.37455	25.4114	30.4127	5.50674	26.0119	16.1757	10.1538	19.5874	7.9276	4.7154	5.24377	64.3396	6.37455	26.4114	31.4127	6.50674	27.0119	17.1757	11.1538	20.5874	8.9276	5.7154	6.24377
ENSG00000205456	2.48366	2.4371	1.09706	2.22149	0.0263177	0.997001	TP53TG3D	8.83808	0	3.43397	6.08254	2.2027	4.72943	0	1.84614	2.671	0	0	0	9.83808	1	4.43397	7.08254	3.2027	5.72943	1	2.84614	3.671	1	1	1
ENSG00000231898	14.3079	2.13437	0.960826	2.22139	0.0263242	0.997001	MYO3B-AS1	50.0824	1.34364	17.1699	39.5365	1.10135	30.7413	3.59461	0	17.8067	8.72036	0.943081	0.655472	51.0824	2.34364	18.1699	40.5365	2.10135	31.7413	4.59461	1	18.8067	9.72036	1.94308	1.65547
ENSG00000168679	612.109	-0.56746	0.255494	-2.22103	0.0263491	0.997001	SLC16A4	416.863	536.112	594.764	462.273	533.053	413.037	1198.8	689.532	589.401	645.307	867.634	398.527	417.863	537.112	595.764	463.273	534.053	414.037	1199.8	690.532	590.401	646.307	868.634	399.527
ENSG00000111783	9.1744	1.5834	0.712948	2.22092	0.0263562	0.997001	RFX4	32.4063	5.37455	9.61512	21.2889	7.70944	7.09415	0	0	10.684	7.9276	4.7154	3.27736	33.4063	6.37455	10.6151	22.2889	8.70944	8.09415	1	1	11.684	8.9276	5.7154	4.27736
ENSG00000125975	1.77987	2.22956	1.00395	2.22078	0.0263656	0.997001	C20orf173	4.41904	2.68728	2.06038	4.05503	2.2027	2.36472	0	0	0.890335	0.79276	1.88616	0	5.41904	3.68728	3.06038	5.05503	3.2027	3.36472	1	1	1.89033	1.79276	2.88616	1
ENSG00000133101	5.63708	1.42152	0.640156	2.22058	0.0263796	0.997001	CCNA1	8.83808	4.03091	10.3019	10.1376	7.70944	8.67063	0	0.923068	8.90335	0.79276	4.7154	2.62189	9.83808	5.03091	11.3019	11.1376	8.70944	9.67063	1	1.92307	9.90335	1.79276	5.7154	3.62189
ENSG00000181467	1416.97	-0.392531	0.176775	-2.22051	0.0263843	0.997001	RAP2B	1029.64	1331.55	1113.98	1004.63	1528.67	1341.58	1917.72	1426.14	1576.78	1250.18	1952.18	1530.53	1030.64	1332.55	1114.98	1005.63	1529.67	1342.58	1918.72	1427.14	1577.78	1251.18	1953.18	1531.53
ENSG00000127325	13.5417	1.69469	0.763454	2.21976	0.0264349	0.997001	BEST3	38.2983	0	13.0491	22.3026	28.6351	22.0707	5.39192	0	17.8067	3.9638	3.77232	7.21019	39.2983	1	14.0491	23.3026	29.6351	23.0707	6.39192	1	18.8067	4.9638	4.77232	8.21019
ENSG00000231193	2.21926	2.97437	1.3401	2.21951	0.0264522	0.997001	AL157884.2	7.36507	0	2.06038	8.11005	0	5.51767	1.79731	0	1.78067	0	0	0	8.36507	1	3.06038	9.11005	1	6.51767	2.79731	1	2.78067	1	1	1
ENSG00000235687	2.40443	2.3853	1.07471	2.21948	0.0264541	0.997001	LINC00993	5.89205	4.03091	4.80756	4.05503	0	5.51767	0	2.7692	1.78067	0	0	0	6.89205	5.03091	5.80756	5.05503	1	6.51767	1	3.7692	2.78067	1	1	1
ENSG00000240973	1.19807	3.23418	1.4575	2.21899	0.0264875	0.997001	AC093714.1	2.94603	0	4.12077	4.05503	0	2.36472	0	0	0.890335	0	0	0	3.94603	1	5.12077	5.05503	1	3.36472	1	1	1.89033	1	1	1
ENSG00000236138	3.38098	2.16513	0.975816	2.21879	0.0265013	0.997001	DUX4L26	14.7301	1.34364	2.74718	1.01376	12.1148	1.57648	0	1.84614	2.671	1.58552	0.943081	0	15.7301	2.34364	3.74718	2.01376	13.1148	2.57648	1	2.84614	3.671	2.58552	1.94308	1
ENSG00000240309	1.81926	3.82188	1.72271	2.21853	0.0265188	0.997001	MTCO1P6	11.7841	0	2.06038	7.0963	0	0	0	0	0.890335	0	0	0	12.7841	1	3.06038	8.0963	1	1	1	1	1.89033	1	1	1
ENSG00000234238	1.45143	2.88598	1.30095	2.21836	0.0265304	0.997001	AC022498.1	8.83808	0	2.06038	2.02751	1.10135	1.57648	0	0.923068	0.890335	0	0	0	9.83808	1	3.06038	3.02751	2.10135	2.57648	1	1.92307	1.89033	1	1	1
ENSG00000259234	7.02368	2.46026	1.10906	2.21834	0.026532	0.997001	ANKRD34C-AS1	36.8253	0	4.80756	16.2201	2.2027	11.0353	3.59461	0	8.01301	1.58552	0	0	37.8253	1	5.80756	17.2201	3.2027	12.0353	4.59461	1	9.01301	2.58552	1	1
ENSG00000260289	3.25438	1.99753	0.900556	2.2181	0.0265478	0.997001	AC093515.1	14.7301	1.34364	5.49436	3.04127	0	7.09415	0	0.923068	1.78067	0.79276	1.88616	1.96642	15.7301	2.34364	6.49436	4.04127	1	8.09415	1	1.92307	2.78067	1.79276	2.88616	2.96642
ENSG00000258433	1.10247	3.06096	1.38005	2.21801	0.0265542	0.997001	AC087633.1	4.41904	1.34364	2.74718	3.04127	0	0.788239	0	0	0.890335	0	0	0	5.41904	2.34364	3.74718	4.04127	1	1.78824	1	1	1.89033	1	1	1
ENSG00000156171	674.82	-0.561749	0.253287	-2.21784	0.0265656	0.997001	DRAM2	527.339	485.053	609.187	558.58	357.938	728.333	1340.79	541.841	671.312	766.599	831.797	679.069	528.339	486.053	610.187	559.58	358.938	729.333	1341.79	542.841	672.312	767.599	832.797	680.069
ENSG00000152214	3.36007	2.79483	1.2602	2.21776	0.0265711	0.997001	RIT2	20.6222	1.34364	2.74718	7.0963	0	3.15296	1.79731	0	3.56134	0	0	0	21.6222	2.34364	3.74718	8.0963	1	4.15296	2.79731	1	4.56134	1	1	1
ENSG00000235455	1.64836	3.03895	1.3704	2.21757	0.0265844	0.997001	IQCF5-AS1	8.83808	0	2.06038	3.04127	0	3.15296	1.79731	0	0.890335	0	0	0	9.83808	1	3.06038	4.04127	1	4.15296	2.79731	1	1.89033	1	1	1
ENSG00000229621	4.48523	1.53235	0.691005	2.21757	0.0265845	0.997001	LINC01822	11.7841	2.68728	7.55474	12.1651	1.10135	4.72943	1.79731	2.7692	4.45167	1.58552	1.88616	1.31094	12.7841	3.68728	8.55474	13.1651	2.10135	5.72943	2.79731	3.7692	5.45167	2.58552	2.88616	2.31094
ENSG00000237787	4.75011	2.14502	0.967586	2.21688	0.0266314	0.997001	C3orf79	14.7301	0	7.55474	13.1788	1.10135	10.2471	0	0.923068	6.23234	2.37828	0	0.655472	15.7301	1	8.55474	14.1788	2.10135	11.2471	1	1.92307	7.23234	3.37828	1	1.65547
ENSG00000215372	5.11524	2.89136	1.30439	2.21663	0.0266485	0.997001	ZNF705G	35.3523	0	2.06038	5.06878	0	11.8236	0	0	5.34201	0.79276	0.943081	0	36.3523	1	3.06038	6.06878	1	12.8236	1	1	6.34201	1.79276	1.94308	1
ENSG00000236283	21.1154	1.22563	0.553052	2.21612	0.0266833	0.997001	AC019197.1	76.5967	16.1237	28.1586	28.3852	12.1148	17.3413	3.59461	14.7691	22.2584	22.1973	6.60156	5.24377	77.5967	17.1237	29.1586	29.3852	13.1148	18.3413	4.59461	15.7691	23.2584	23.1973	7.60156	6.24377
ENSG00000275103	2.31809	-2.16651	0.977863	-2.21556	0.0267217	0.997001	AF117829.2	0	0	0.686794	2.02751	1.10135	0.788239	8.98653	0.923068	2.671	5.54932	3.77232	1.31094	1	1	1.68679	3.02751	2.10135	1.78824	9.98653	1.92307	3.671	6.54932	4.77232	2.31094
ENSG00000253819	13.471	1.38204	0.624002	2.21481	0.0267731	0.997001	LINC01151	33.8793	4.03091	15.1095	31.4265	6.60809	26.0119	5.39192	4.61534	21.368	3.17104	2.82924	7.21019	34.8793	5.03091	16.1095	32.4265	7.60809	27.0119	6.39192	5.61534	22.368	4.17104	3.82924	8.21019
ENSG00000188163	46.6398	1.05032	0.474448	2.21376	0.026845	0.997001	FAM166A	50.0824	24.1855	31.5925	43.5915	127.756	100.895	17.9731	11.9999	28.4907	59.457	36.7801	26.8743	51.0824	25.1855	32.5925	44.5915	128.756	101.895	18.9731	12.9999	29.4907	60.457	37.7801	27.8743
ENSG00000251511	3.05901	3.13914	1.41814	2.21355	0.0268597	0.997001	AC096736.3	11.7841	0	4.80756	7.0963	0	9.45887	0	0	3.56134	0	0	0	12.7841	1	5.80756	8.0963	1	10.4589	1	1	4.56134	1	1	1
ENSG00000285934	5.05703	2.44138	1.10321	2.21298	0.0268988	0.997001	AC091074.2	17.6762	0	10.9887	18.2476	1.10135	3.15296	1.79731	0	5.34201	2.37828	0	0	18.6762	1	11.9887	19.2476	2.10135	4.15296	2.79731	1	6.34201	3.37828	1	1
ENSG00000254197	7.92326	1.14958	0.519758	2.21176	0.0269832	0.997001	AC011676.3	2.94603	13.4364	18.5434	13.1788	13.2162	3.9412	5.39192	4.61534	4.45167	6.34208	3.77232	5.24377	3.94603	14.4364	19.5434	14.1788	14.2162	4.9412	6.39192	5.61534	5.45167	7.34208	4.77232	6.24377
ENSG00000118160	23.5016	1.12257	0.507556	2.21172	0.0269858	0.997001	SLC8A2	39.7714	6.71819	17.8567	47.6466	62.7769	18.9177	8.98653	12.923	26.71	11.0986	20.7478	7.86566	40.7714	7.71819	18.8567	48.6466	63.7769	19.9177	9.98653	13.923	27.71	12.0986	21.7478	8.86566
ENSG00000181656	66.0823	-1.26231	0.570755	-2.21165	0.0269911	0.997001	GPR88	23.5682	37.6219	38.4605	53.7291	58.3715	21.2825	116.825	11.9999	23.1487	86.4108	252.746	68.8245	24.5682	38.6219	39.4605	54.7291	59.3715	22.2825	117.825	12.9999	24.1487	87.4108	253.746	69.8245
ENSG00000105855	11160.5	-0.906223	0.409854	-2.21109	0.0270298	0.997001	ITGB8	3629.5	7251.62	8919.4	12769.3	9816.32	4209.98	18474.5	8443.31	9029.77	28146.9	17072.6	6162.75	3630.5	7252.62	8920.4	12770.3	9817.32	4210.98	18475.5	8444.31	9030.77	28147.9	17073.6	6163.75
ENSG00000236609	61.5297	0.77358	0.349883	2.21097	0.0270382	0.997001	ZNF853	131.098	79.2747	46.0152	64.8804	88.1079	59.9062	14.3784	57.2302	36.5037	42.809	49.9833	68.1691	132.098	80.2747	47.0152	65.8804	89.1079	60.9062	15.3784	58.2302	37.5037	43.809	50.9833	69.1691
ENSG00000236956	1.60769	3.02948	1.37026	2.21087	0.0270449	0.997001	NF1P8	4.41904	0	1.37359	6.08254	0	4.72943	1.79731	0	0.890335	0	0	0	5.41904	1	2.37359	7.08254	1	5.72943	2.79731	1	1.89033	1	1	1
ENSG00000231300	1.58266	3.08103	1.39387	2.21042	0.0270762	0.997001	EZH2P1	8.83808	0	2.06038	5.06878	0	1.57648	0	0	0	0.79276	0	0.655472	9.83808	1	3.06038	6.06878	1	2.57648	1	1	1	1.79276	1	1.65547
ENSG00000232353	1.18756	3.20218	1.44951	2.20914	0.027165	0.997001	AC026320.1	4.41904	0	2.74718	3.04127	0	3.15296	0	0	0.890335	0	0	0	5.41904	1	3.74718	4.04127	1	4.15296	1	1	1.89033	1	1	1
ENSG00000231947	2.7113	3.27015	1.481	2.20807	0.0272395	0.997001	MTND2P24	19.1492	0	0.686794	2.02751	0	7.09415	1.79731	0	1.78067	0	0	0	20.1492	1	1.68679	3.02751	1	8.09415	2.79731	1	2.78067	1	1	1
ENSG00000254726	53.3363	0.799666	0.362247	2.20752	0.0272779	0.997001	MEX3A	125.206	63.151	37.7737	56.7704	56.1688	70.1533	14.3784	62.7686	43.6264	30.1249	32.0647	47.8494	126.206	64.151	38.7737	57.7704	57.1688	71.1533	15.3784	63.7686	44.6264	31.1249	33.0647	48.8494
ENSG00000253661	26.9029	1.27393	0.577157	2.20725	0.0272964	0.997001	ZFHX4-AS1	75.1237	9.40547	32.2793	47.6466	15.4189	48.8708	12.5811	6.46148	43.6264	8.72036	5.65848	17.0423	76.1237	10.4055	33.2793	48.6466	16.4189	49.8708	13.5811	7.46148	44.6264	9.72036	6.65848	18.0423
ENSG00000287064	6.38173	1.55586	0.704925	2.20713	0.0273052	0.997001	AL606500.1	14.7301	5.37455	2.06038	2.02751	11.0135	22.0707	3.59461	2.7692	0.890335	2.37828	3.77232	5.89925	15.7301	6.37455	3.06038	3.02751	12.0135	23.0707	4.59461	3.7692	1.89033	3.37828	4.77232	6.89925
ENSG00000230755	3.37671	2.72308	1.23403	2.20666	0.0273379	0.997001	MTATP6P23	14.7301	0	7.55474	10.1376	2.2027	0.788239	0	0	4.45167	0	0	0.655472	15.7301	1	8.55474	11.1376	3.2027	1.78824	1	1	5.45167	1	1	1.65547
ENSG00000122884	5061.13	-0.398283	0.180511	-2.20642	0.0273544	0.997001	P4HA1	4360.12	5404.11	4437.38	4836.63	2753.37	4409.41	6123.42	6346.09	6394.38	5556.45	5440.63	4671.55	4361.12	5405.11	4438.38	4837.63	2754.37	4410.41	6124.42	6347.09	6395.38	5557.45	5441.63	4672.55
ENSG00000152192	2.63663	2.48764	1.12787	2.2056	0.0274118	0.997001	POU4F1	13.2571	0	4.12077	6.08254	0	3.15296	1.79731	0	1.78067	0.79276	0	0.655472	14.2571	1	5.12077	7.08254	1	4.15296	2.79731	1	2.78067	1.79276	1	1.65547
ENSG00000283982	12.5731	2.05856	0.933531	2.20514	0.0274443	0.997001	AL445623.2	54.5015	6.71819	19.2302	28.3852	0	13.4001	0	3.69227	16.9164	4.75656	0	3.27736	55.5015	7.71819	20.2302	29.3852	1	14.4001	1	4.69227	17.9164	5.75656	1	4.27736
ENSG00000155511	39.8804	1.5001	0.680382	2.20479	0.0274687	0.997001	GRIA1	195.911	8.06183	48.0756	37.509	11.0135	54.3885	5.39192	18.4614	21.368	22.99	7.54465	47.8494	196.911	9.06183	49.0756	38.509	12.0135	55.3885	6.39192	19.4614	22.368	23.99	8.54465	48.8494
ENSG00000219545	273.543	-0.615356	0.279232	-2.20375	0.0275422	0.997001	UMAD1	132.571	205.577	288.454	283.852	191.635	191.542	443.934	234.459	301.823	452.666	365.915	190.087	133.571	206.577	289.454	284.852	192.635	192.542	444.934	235.459	302.823	453.666	366.915	191.087
ENSG00000243978	6.21784	1.15237	0.522925	2.20371	0.0275449	0.997001	RTL9	13.2571	5.37455	6.18115	8.11005	11.0135	7.09415	5.39192	5.53841	5.34201	3.17104	2.82924	1.31094	14.2571	6.37455	7.18115	9.11005	12.0135	8.09415	6.39192	6.53841	6.34201	4.17104	3.82924	2.31094
ENSG00000277881	1.56336	2.97001	1.34793	2.20339	0.0275673	0.997001	AL645927.1	5.89205	0	2.74718	5.06878	0	2.36472	1.79731	0	0.890335	0	0	0	6.89205	1	3.74718	6.06878	1	3.36472	2.79731	1	1.89033	1	1	1
ENSG00000196735	3493.86	-1.67836	0.761889	-2.20289	0.0276022	0.997001	HLA-DQA1	1222.6	1195.84	3632.46	1429.4	2209.31	290.072	23106.2	1111.37	2653.2	1935.92	2803.78	336.257	1223.6	1196.84	3633.46	1430.4	2210.31	291.072	23107.2	1112.37	2654.2	1936.92	2804.78	337.257
ENSG00000188811	811.824	-0.523275	0.237563	-2.20268	0.0276172	0.997001	NHLRC3	394.767	587.17	828.274	746.125	568.296	868.639	1179.03	763.377	696.242	1153.47	1095.86	860.635	395.767	588.17	829.274	747.125	569.296	869.639	1180.03	764.377	697.242	1154.47	1096.86	861.635
ENSG00000267777	8.56992	1.34129	0.608985	2.2025	0.0276301	0.997001	LINC01791	26.5142	6.71819	12.3623	15.2063	2.2027	11.8236	0	3.69227	10.684	3.9638	3.77232	5.89925	27.5142	7.71819	13.3623	16.2063	3.2027	12.8236	1	4.69227	11.684	4.9638	4.77232	6.89925
ENSG00000223742	1.36995	3.39421	1.54121	2.2023	0.0276438	0.997001	AC112495.1	8.83808	0	4.12077	1.01376	0	1.57648	0	0	0.890335	0	0	0	9.83808	1	5.12077	2.01376	1	2.57648	1	1	1.89033	1	1	1
ENSG00000234174	2.09951	2.04915	0.930466	2.20229	0.027645	0.997001	AC016683.1	2.94603	2.68728	3.43397	6.08254	2.2027	2.36472	1.79731	1.84614	0.890335	0	0.943081	0	3.94603	3.68728	4.43397	7.08254	3.2027	3.36472	2.79731	2.84614	1.89033	1	1.94308	1
ENSG00000237337	1.15079	3.7081	1.68404	2.2019	0.0276724	0.997001	AL592182.2	5.89205	0	2.06038	5.06878	0	0.788239	0	0	0	0	0	0	6.89205	1	3.06038	6.06878	1	1.78824	1	1	1	1	1	1
ENSG00000196507	294.997	-0.591499	0.268654	-2.20171	0.0276857	0.997001	TCEAL3	207.695	271.415	285.02	235.192	248.905	160.801	650.624	286.151	265.32	270.331	375.346	283.164	208.695	272.415	286.02	236.192	249.905	161.801	651.624	287.151	266.32	271.331	376.346	284.164
ENSG00000282321	1.03751	3.59685	1.63374	2.2016	0.0276936	0.997001	MTND1P7	2.94603	0	2.74718	2.02751	0	4.72943	0	0	0	0	0	0	3.94603	1	3.74718	3.02751	1	5.72943	1	1	1	1	1	1
ENSG00000213514	6.30452	1.08383	0.492465	2.20083	0.0277481	0.997001	AL731556.1	7.36507	8.06183	6.86794	12.1651	6.60809	11.0353	1.79731	1.84614	5.34201	5.54932	3.77232	5.24377	8.36507	9.06183	7.86794	13.1651	7.60809	12.0353	2.79731	2.84614	6.34201	6.54932	4.77232	6.24377
ENSG00000224271	28.6254	2.14943	0.977231	2.19951	0.0278419	0.997001	AL117329.1	126.679	2.68728	36.4001	76.0317	5.50674	33.106	7.18922	2.7692	48.0781	3.17104	1.88616	0	127.679	3.68728	37.4001	77.0317	6.50674	34.106	8.18922	3.7692	49.0781	4.17104	2.88616	1
ENSG00000182545	1.55446	2.47605	1.1258	2.19937	0.0278517	0.997001	RNASE10	2.94603	1.34364	1.37359	3.04127	3.30405	3.9412	0	0.923068	1.78067	0	0	0	3.94603	2.34364	2.37359	4.04127	4.30405	4.9412	1	1.92307	2.78067	1	1	1
ENSG00000228319	2.37502	3.15058	1.43254	2.19929	0.0278576	0.997001	SPATA2P1	10.3111	0	5.49436	6.08254	0	3.9412	0	0	2.671	0	0	0	11.3111	1	6.49436	7.08254	1	4.9412	1	1	3.671	1	1	1
ENSG00000204397	81.9697	-1.29277	0.588035	-2.19846	0.0279164	0.997001	CARD16	73.6507	67.1819	49.4492	40.5503	24.2297	29.1648	415.177	57.2302	42.7361	79.276	82.048	22.9415	74.6507	68.1819	50.4492	41.5503	25.2297	30.1648	416.177	58.2302	43.7361	80.276	83.048	23.9415
ENSG00000250446	1.35567	3.39225	1.54309	2.19836	0.0279237	0.997001	LINC01332	4.41904	0	2.06038	8.11005	0	0.788239	0	0	0.890335	0	0	0	5.41904	1	3.06038	9.11005	1	1.78824	1	1	1.89033	1	1	1
ENSG00000212040	2.26635	2.0327	0.924698	2.19823	0.0279329	0.997001	MIR543	2.94603	4.03091	2.74718	8.11005	1.10135	3.15296	0	2.7692	0.890335	0.79276	0	0.655472	3.94603	5.03091	3.74718	9.11005	2.10135	4.15296	1	3.7692	1.89033	1.79276	1	1.65547
ENSG00000227038	3.48579	1.64468	0.749058	2.19567	0.0281155	0.997001	GTF2IP7	14.7301	2.68728	2.74718	3.04127	3.30405	5.51767	1.79731	0.923068	1.78067	0.79276	1.88616	2.62189	15.7301	3.68728	3.74718	4.04127	4.30405	6.51767	2.79731	1.92307	2.78067	1.79276	2.88616	3.62189
ENSG00000250310	1.46914	2.89573	1.31894	2.19549	0.0281286	0.997001	AC006487.2	7.36507	2.68728	0	1.01376	3.30405	1.57648	0	0	0.890335	0.79276	0	0	8.36507	3.68728	1	2.01376	4.30405	2.57648	1	1	1.89033	1.79276	1	1
ENSG00000279369	20.9805	0.668732	0.30478	2.19415	0.0282249	0.997001	AC046185.3	29.4603	32.2473	19.2302	26.3577	26.4324	20.4942	23.365	14.7691	12.4647	10.3059	16.9755	19.6642	30.4603	33.2473	20.2302	27.3577	27.4324	21.4942	24.365	15.7691	13.4647	11.3059	17.9755	20.6642
ENSG00000131042	200.28	-1.09071	0.497116	-2.19407	0.0282305	0.997001	LILRB2	66.2856	91.3674	221.835	90.2243	137.669	157.648	823.166	160.614	185.19	79.276	182.958	207.129	67.2856	92.3674	222.835	91.2243	138.669	158.648	824.166	161.614	186.19	80.276	183.958	208.129
ENSG00000240201	2.47168	3.75143	1.71039	2.19332	0.0282841	0.997001	AL133372.1	17.6762	0	4.12077	6.08254	0	0	0	0	1.78067	0	0	0	18.6762	1	5.12077	7.08254	1	1	1	1	2.78067	1	1	1
ENSG00000270773	1.30875	2.76932	1.26302	2.19262	0.028335	0.997001	AC137695.2	2.94603	0	2.06038	1.01376	5.50674	2.36472	0	0.923068	0.890335	0	0	0	3.94603	1	3.06038	2.01376	6.50674	3.36472	1	1.92307	1.89033	1	1	1
ENSG00000229221	2.71812	2.01496	0.919101	2.19231	0.0283569	0.997001	HNRNPA1P66	8.83808	5.37455	4.12077	3.04127	1.10135	3.9412	0	1.84614	3.56134	0.79276	0	0	9.83808	6.37455	5.12077	4.04127	2.10135	4.9412	1	2.84614	4.56134	1.79276	1	1
ENSG00000254702	2.02482	2.45526	1.11997	2.19226	0.0283605	0.997001	AP002353.1	7.36507	0	4.12077	3.04127	2.2027	3.9412	0	1.84614	1.78067	0	0	0	8.36507	1	5.12077	4.04127	3.2027	4.9412	1	2.84614	2.78067	1	1	1
ENSG00000154415	6.41355	2.19076	0.999554	2.19173	0.0283988	0.997001	PPP1R3A	27.9872	0	10.9887	13.1788	4.40539	6.30591	3.59461	0	8.90335	0	0.943081	0.655472	28.9872	1	11.9887	14.1788	5.40539	7.30591	4.59461	1	9.90335	1	1.94308	1.65547
ENSG00000260019	1.35063	3.37152	1.53846	2.19149	0.0284163	0.997001	LINC01992	8.83808	0	2.74718	3.04127	0	0.788239	0	0	0	0.79276	0	0	9.83808	1	3.74718	4.04127	1	1.78824	1	1	1	1.79276	1	1
ENSG00000204930	4.11967	2.19378	1.00126	2.19101	0.0284509	0.997001	FAM221B	16.2031	0	4.12077	13.1788	1.10135	6.30591	0	0	5.34201	1.58552	0.943081	0.655472	17.2031	1	5.12077	14.1788	2.10135	7.30591	1	1	6.34201	2.58552	1.94308	1.65547
ENSG00000253351	1.84431	2.63289	1.20183	2.19073	0.028471	0.997001	LINC01298	8.83808	0	1.37359	4.05503	1.10135	3.15296	1.79731	0.923068	0.890335	0	0	0	9.83808	1	2.37359	5.05503	2.10135	4.15296	2.79731	1.92307	1.89033	1	1	1
ENSG00000237856	2.12633	2.9041	1.32594	2.19023	0.0285076	0.997001	AC062020.1	7.36507	0	2.74718	7.0963	0	4.72943	1.79731	0	1.78067	0	0	0	8.36507	1	3.74718	8.0963	1	5.72943	2.79731	1	2.78067	1	1	1
ENSG00000144355	3.0526	1.69597	0.77446	2.18987	0.0285334	0.997001	DLX1	10.3111	4.03091	2.74718	5.06878	1.10135	5.51767	0	0.923068	1.78067	1.58552	0.943081	2.62189	11.3111	5.03091	3.74718	6.06878	2.10135	6.51767	1	1.92307	2.78067	2.58552	1.94308	3.62189
ENSG00000271457	1.03734	3.57795	1.6339	2.18982	0.0285376	0.997001	AL590229.2	4.41904	0	2.06038	2.02751	0	3.9412	0	0	0	0	0	0	5.41904	1	3.06038	3.02751	1	4.9412	1	1	1	1	1	1
ENSG00000253238	8.54172	1.94848	0.889831	2.18972	0.0285449	0.997001	AC034114.2	44.1904	1.34364	7.55474	16.2201	4.40539	7.88239	3.59461	0	9.79368	5.54932	0	1.96642	45.1904	2.34364	8.55474	17.2201	5.40539	8.88239	4.59461	1	10.7937	6.54932	1	2.96642
ENSG00000234464	5.23784	1.65659	0.756593	2.18954	0.0285575	0.997001	AL356010.2	19.1492	4.03091	6.86794	11.1513	1.10135	6.30591	0	0	4.45167	2.37828	2.82924	4.5883	20.1492	5.03091	7.86794	12.1513	2.10135	7.30591	1	1	5.45167	3.37828	3.82924	5.5883
ENSG00000139540	7.37661	1.23496	0.564079	2.18934	0.0285723	0.997001	SLC39A5	10.3111	10.7491	3.43397	6.08254	18.7229	13.4001	3.59461	2.7692	6.23234	1.58552	3.77232	7.86566	11.3111	11.7491	4.43397	7.08254	19.7229	14.4001	4.59461	3.7692	7.23234	2.58552	4.77232	8.86566
ENSG00000085365	1640.51	-0.407072	0.185967	-2.18895	0.0286002	0.997001	SCAMP1	1355.17	1358.42	1638	1477.04	937.248	1693.93	2284.37	1475.99	1959.63	2014.4	1898.42	1593.45	1356.17	1359.42	1639	1478.04	938.248	1694.93	2285.37	1476.99	1960.63	2015.4	1899.42	1594.45
ENSG00000274893	1.32049	3.33522	1.52368	2.18892	0.0286028	0.997001	AL136317.2	7.36507	0	2.74718	4.05503	0	0.788239	0	0	0.890335	0	0	0	8.36507	1	3.74718	5.05503	1	1.78824	1	1	1.89033	1	1	1
ENSG00000162627	395.668	-0.501942	0.229318	-2.18885	0.0286079	0.997001	SNX7	310.806	296.944	279.525	331.498	419.614	324.754	666.8	313.843	308.946	451.873	579.995	463.419	311.806	297.944	280.525	332.498	420.614	325.754	667.8	314.843	309.946	452.873	580.995	464.419
ENSG00000271687	14.5015	2.21711	1.01293	2.18881	0.0286104	0.997001	MTND5P10	70.7046	1.34364	24.0378	25.3439	5.50674	16.553	1.79731	0.923068	22.2584	5.54932	0	0	71.7046	2.34364	25.0378	26.3439	6.50674	17.553	2.79731	1.92307	23.2584	6.54932	1	1
ENSG00000126950	17.9586	1.00504	0.459171	2.1888	0.0286112	0.997001	TMEM35A	29.4603	5.37455	43.268	13.1788	36.3445	16.553	7.18922	15.6922	13.355	11.8914	9.43081	13.7649	30.4603	6.37455	44.268	14.1788	37.3445	17.553	8.18922	16.6922	14.355	12.8914	10.4308	14.7649
ENSG00000286884	2.05075	3.45349	1.57782	2.18878	0.0286128	0.997001	AC012060.1	13.2571	0	1.37359	7.0963	1.10135	0	0	0	1.78067	0	0	0	14.2571	1	2.37359	8.0963	2.10135	1	1	1	2.78067	1	1	1
ENSG00000287459	2.01926	2.87902	1.31547	2.18858	0.0286273	0.997001	AL512356.5	11.7841	0	1.37359	6.08254	0	2.36472	0	0	0.890335	0.79276	0.943081	0	12.7841	1	2.37359	7.08254	1	3.36472	1	1	1.89033	1.79276	1.94308	1
ENSG00000286066	3.06464	3.52468	1.61057	2.18847	0.0286356	0.997001	AC097375.4	26.5142	0	2.74718	4.05503	0	0.788239	0	0	2.671	0	0	0	27.5142	1	3.74718	5.05503	1	1.78824	1	1	3.671	1	1	1
ENSG00000255028	3.76582	1.99769	0.913018	2.188	0.0286693	0.997001	AP003049.2	16.2031	1.34364	4.80756	9.12381	1.10135	3.9412	0	2.7692	4.45167	0.79276	0	0.655472	17.2031	2.34364	5.80756	10.1238	2.10135	4.9412	1	3.7692	5.45167	1.79276	1	1.65547
ENSG00000249550	13.0363	1.81414	0.829323	2.1875	0.0287063	0.997001	LINC01234	55.9745	2.68728	11.6755	29.3989	5.50674	16.553	5.39192	0.923068	21.368	1.58552	4.7154	0.655472	56.9745	3.68728	12.6755	30.3989	6.50674	17.553	6.39192	1.92307	22.368	2.58552	5.7154	1.65547
ENSG00000068305	2556.9	-0.436091	0.199418	-2.18683	0.0287552	0.997001	MEF2A	1449.44	2523.35	2785.64	2090.37	1653.12	2534.19	3564.06	3239.97	2517.87	2674.77	2899.03	2751.02	1450.44	2524.35	2786.64	2091.37	1654.12	2535.19	3565.06	3240.97	2518.87	2675.77	2900.03	2752.02
ENSG00000279848	2.95321	1.97705	0.904275	2.18634	0.0287907	0.997001	AL008638.4	11.7841	1.34364	5.49436	3.04127	2.2027	4.72943	0	0	4.45167	0.79276	0.943081	0.655472	12.7841	2.34364	6.49436	4.04127	3.2027	5.72943	1	1	5.45167	1.79276	1.94308	1.65547
ENSG00000263280	4.58585	1.40998	0.645114	2.18563	0.0288427	0.997001	AC003965.1	11.7841	2.68728	4.12077	9.12381	6.60809	5.51767	3.59461	0	2.671	1.58552	4.7154	2.62189	12.7841	3.68728	5.12077	10.1238	7.60809	6.51767	4.59461	1	3.671	2.58552	5.7154	3.62189
ENSG00000284196	23.949	0.940539	0.430368	2.18543	0.0288572	0.997001	AL158064.1	58.9205	16.1237	23.351	34.4677	24.2297	33.106	7.18922	10.1538	31.1617	8.72036	23.577	16.3868	59.9205	17.1237	24.351	35.4677	25.2297	34.106	8.18922	11.1538	32.1617	9.72036	24.577	17.3868
ENSG00000248771	1.63145	3.02337	1.3837	2.185	0.0288892	0.997001	SMIM31	8.83808	0	3.43397	3.04127	0	1.57648	1.79731	0	0.890335	0	0	0	9.83808	1	4.43397	4.04127	1	2.57648	2.79731	1	1.89033	1	1	1
ENSG00000189127	6.14338	1.76303	0.806957	2.18479	0.0289046	0.997001	ANKRD34B	26.5142	1.34364	7.55474	11.1513	1.10135	9.45887	1.79731	0.923068	8.01301	2.37828	2.82924	0.655472	27.5142	2.34364	8.55474	12.1513	2.10135	10.4589	2.79731	1.92307	9.01301	3.37828	3.82924	1.65547
ENSG00000264765	1.34596	2.8258	1.29349	2.18464	0.0289155	0.997001	AC098850.2	4.41904	0	1.37359	6.08254	1.10135	1.57648	0	0	0	0	0.943081	0.655472	5.41904	1	2.37359	7.08254	2.10135	2.57648	1	1	1	1	1.94308	1.65547
ENSG00000133962	21.8168	0.883081	0.404225	2.18463	0.0289162	0.997001	CATSPERB	33.8793	21.4982	28.1586	31.4265	9.91214	45.7179	8.98653	22.1536	14.2454	16.648	7.54465	21.6306	34.8793	22.4982	29.1586	32.4265	10.9121	46.7179	9.98653	23.1536	15.2454	17.648	8.54465	22.6306
ENSG00000224880	4.72592	2.63566	1.20652	2.18452	0.0289241	0.997001	MTCYBP29	16.2031	0	7.55474	16.2201	0	8.67063	1.79731	0.923068	5.34201	0	0	0	17.2031	1	8.55474	17.2201	1	9.67063	2.79731	1.92307	6.34201	1	1	1
ENSG00000286364	8.77787	1.44585	0.661884	2.18445	0.0289291	0.997001	AL512308.1	13.2571	8.06183	16.4831	22.3026	5.50674	12.6118	0	0.923068	4.45167	10.3059	0.943081	10.4875	14.2571	9.06183	17.4831	23.3026	6.50674	13.6118	1	1.92307	5.45167	11.3059	1.94308	11.4875
ENSG00000213182	1.49673	3.51845	1.61148	2.18337	0.0290088	0.997001	OR10D5P	10.3111	0	0.686794	5.06878	1.10135	0	0	0	0	0.79276	0	0	11.3111	1	1.68679	6.06878	2.10135	1	1	1	1	1.79276	1	1
ENSG00000205413	1296.74	-0.670326	0.307032	-2.18324	0.0290178	0.997001	SAMD9	1092.98	974.138	962.199	1040.11	892.092	1041.26	2956.57	616.61	1183.25	1905	1337.29	1559.37	1093.98	975.138	963.199	1041.11	893.092	1042.26	2957.57	617.61	1184.25	1906	1338.29	1560.37
ENSG00000257720	1.54438	3.01246	1.37995	2.18303	0.0290339	0.997001	ILF2P2	8.83808	0	3.43397	1.01376	1.10135	2.36472	0	0	1.78067	0	0	0	9.83808	1	4.43397	2.01376	2.10135	3.36472	1	1	2.78067	1	1	1
ENSG00000121388	1.46907	2.92867	1.34162	2.18294	0.0290402	0.997001	AL139327.1	7.36507	1.34364	2.74718	2.02751	0	2.36472	0	0	1.78067	0	0	0	8.36507	2.34364	3.74718	3.02751	1	3.36472	1	1	2.78067	1	1	1
ENSG00000259867	10.0456	1.67699	0.768389	2.18248	0.029074	0.997001	AC105411.1	42.7174	2.68728	13.7359	21.2889	1.10135	10.2471	5.39192	2.7692	11.5743	5.54932	2.82924	0.655472	43.7174	3.68728	14.7359	22.2889	2.10135	11.2471	6.39192	3.7692	12.5743	6.54932	3.82924	1.65547
ENSG00000226963	10.8447	-0.908727	0.416485	-2.1819	0.0291171	0.997001	AC078883.2	7.36507	8.06183	8.24153	9.12381	5.50674	6.30591	19.7704	11.9999	17.8067	19.0262	10.3739	6.55472	8.36507	9.06183	9.24153	10.1238	6.50674	7.30591	20.7704	12.9999	18.8067	20.0262	11.3739	7.55472
ENSG00000274118	2.18224	2.66505	1.22171	2.1814	0.0291536	0.997001	Y_RNA	10.3111	0	2.06038	5.06878	0	5.51767	0	0	1.78067	0.79276	0	0.655472	11.3111	1	3.06038	6.06878	1	6.51767	1	1	2.78067	1.79276	1	1.65547
ENSG00000235090	17.3199	0.855529	0.392195	2.18139	0.0291548	0.997001	RPL7L1P3	8.83808	30.9037	37.0869	23.3164	15.4189	18.1295	8.98653	11.9999	19.5874	9.51312	12.26	11.7985	9.83808	31.9037	38.0869	24.3164	16.4189	19.1295	9.98653	12.9999	20.5874	10.5131	13.26	12.7985
ENSG00000118518	1122.65	-0.315479	0.14465	-2.18099	0.0291844	0.997001	RNF146	958.931	909.643	1107.11	1144.53	827.113	1050.72	1437.84	1235.99	1118.26	1438.07	1173.19	1070.39	959.931	910.643	1108.11	1145.53	828.113	1051.72	1438.84	1236.99	1119.26	1439.07	1174.19	1071.39
ENSG00000228898	1.37498	3.39353	1.55611	2.18078	0.0291998	0.997001	MTCO1P43	7.36507	0	1.37359	6.08254	0	0.788239	0	0	0.890335	0	0	0	8.36507	1	2.37359	7.08254	1	1.78824	1	1	1.89033	1	1	1
ENSG00000288067	7.62033	1.99212	0.913642	2.18042	0.0292266	0.997001	AC105180.2	30.9333	1.34364	11.6755	18.2476	1.10135	10.2471	0	2.7692	11.5743	1.58552	0	1.96642	31.9333	2.34364	12.6755	19.2476	2.10135	11.2471	1	3.7692	12.5743	2.58552	1	2.96642
ENSG00000259259	1.31494	3.3568	1.54037	2.17921	0.0293158	0.997001	NPM1P42	5.89205	0	6.18115	2.02751	0	0.788239	0	0	0.890335	0	0	0	6.89205	1	7.18115	3.02751	1	1.78824	1	1	1.89033	1	1	1
ENSG00000111348	1013.81	-0.982588	0.450917	-2.17909	0.0293252	0.997001	ARHGDIB	570.056	759.156	1111.23	583.924	540.762	520.238	3812.08	717.224	742.539	888.684	1418.39	501.436	571.056	760.156	1112.23	584.924	541.762	521.238	3813.08	718.224	743.539	889.684	1419.39	502.436
ENSG00000185862	325.625	-0.875744	0.401928	-2.17886	0.0293423	0.997001	EVI2B	220.952	233.793	376.363	206.806	187.229	150.554	1033.45	211.383	389.967	340.094	375.346	181.566	221.952	234.793	377.363	207.806	188.229	151.554	1034.45	212.383	390.967	341.094	376.346	182.566
ENSG00000282863	4.67639	1.45025	0.665611	2.17883	0.0293446	0.997001	AC012560.1	13.2571	2.68728	3.43397	5.06878	9.91214	7.88239	0	1.84614	2.671	3.17104	0.943081	5.24377	14.2571	3.68728	4.43397	6.06878	10.9121	8.88239	1	2.84614	3.671	4.17104	1.94308	6.24377
ENSG00000092871	347.312	-0.387896	0.178038	-2.17873	0.0293514	0.997001	RFFL	218.006	290.226	320.733	279.797	348.026	345.249	467.299	317.535	368.598	337.716	404.582	469.973	219.006	291.226	321.733	280.797	349.026	346.249	468.299	318.535	369.598	338.716	405.582	470.973
ENSG00000137767	582.623	-0.68425	0.314097	-2.17846	0.0293714	0.997001	SQOR	235.682	374.875	690.228	450.108	492.303	435.108	1202.4	358.151	663.299	646.892	861.033	581.404	236.682	375.875	691.228	451.108	493.303	436.108	1203.4	359.151	664.299	647.892	862.033	582.404
ENSG00000130303	717.982	-1.33967	0.614963	-2.17846	0.0293721	0.997001	BST2	583.313	550.892	397.654	305.141	454.857	147.401	3973.84	452.303	295.591	403.515	803.505	247.768	584.313	551.892	398.654	306.141	455.857	148.401	3974.84	453.303	296.591	404.515	804.505	248.768
ENSG00000226723	4.27363	1.62046	0.743985	2.17808	0.0294002	0.997001	AL513175.1	13.2571	1.34364	4.80756	10.1376	5.50674	3.9412	1.79731	0	5.34201	1.58552	0.943081	2.62189	14.2571	2.34364	5.80756	11.1376	6.50674	4.9412	2.79731	1	6.34201	2.58552	1.94308	3.62189
ENSG00000241787	7.45536	1.68931	0.775598	2.17808	0.0294003	0.997001	MTND4P16	20.6222	2.68728	15.7963	16.2201	2.2027	11.0353	1.79731	0	11.5743	3.9638	0.943081	2.62189	21.6222	3.68728	16.7963	17.2201	3.2027	12.0353	2.79731	1	12.5743	4.9638	1.94308	3.62189
ENSG00000113262	8.30563	1.20666	0.554043	2.17792	0.0294122	0.997001	GRM6	19.1492	6.71819	4.12077	18.2476	8.81079	13.4001	3.59461	4.61534	5.34201	5.54932	0.943081	9.17661	20.1492	7.71819	5.12077	19.2476	9.81079	14.4001	4.59461	5.61534	6.34201	6.54932	1.94308	10.1766
ENSG00000253940	2.75991	2.3609	1.08403	2.17789	0.0294146	0.997001	AC026421.1	11.7841	1.34364	4.80756	6.08254	0	3.9412	0	0	3.56134	0	0.943081	0.655472	12.7841	2.34364	5.80756	7.08254	1	4.9412	1	1	4.56134	1	1.94308	1.65547
ENSG00000137752	401.878	-0.92945	0.426795	-2.17775	0.0294249	0.997001	CASP1	318.171	284.851	282.273	272.701	198.243	301.896	1497.16	224.306	231.487	462.179	406.468	342.812	319.171	285.851	283.273	273.701	199.243	302.896	1498.16	225.306	232.487	463.179	407.468	343.812
ENSG00000157330	5.2689	2.13723	0.98157	2.17736	0.0294536	0.997001	C1orf158	27.9872	6.71819	5.49436	7.0963	1.10135	3.15296	1.79731	0.923068	8.01301	0	0.943081	0	28.9872	7.71819	6.49436	8.0963	2.10135	4.15296	2.79731	1.92307	9.01301	1	1.94308	1
ENSG00000238761	1.86689	3.30456	1.51774	2.17729	0.0294586	0.997001	AL591521.1	13.2571	0	2.74718	3.04127	0	1.57648	0	0	1.78067	0	0	0	14.2571	1	3.74718	4.04127	1	2.57648	1	1	2.78067	1	1	1
ENSG00000240895	1.92139	3.34879	1.53811	2.17721	0.029465	0.997001	AC117430.1	13.2571	0	1.37359	5.06878	0	1.57648	0	0	1.78067	0	0	0	14.2571	1	2.37359	6.06878	1	2.57648	1	1	2.78067	1	1	1
ENSG00000279844	3.08193	3.14149	1.44294	2.17714	0.0294703	0.997001	AC096656.1	16.2031	0	6.18115	7.0963	0	3.9412	0	0	3.56134	0	0	0	17.2031	1	7.18115	8.0963	1	4.9412	1	1	4.56134	1	1	1
ENSG00000236493	4.51673	1.58771	0.729331	2.17694	0.0294853	0.997001	EIF2S2P3	1.47301	14.78	7.55474	6.08254	1.10135	10.2471	0	3.69227	2.671	2.37828	0.943081	3.27736	2.47301	15.78	8.55474	7.08254	2.10135	11.2471	1	4.69227	3.671	3.37828	1.94308	4.27736
ENSG00000181718	2.43779	3.18278	1.46214	2.1768	0.0294955	0.997001	OR5T2	11.7841	0	2.74718	8.11005	0	3.9412	0	0	2.671	0	0	0	12.7841	1	3.74718	9.11005	1	4.9412	1	1	3.671	1	1	1
ENSG00000231058	1.12942	3.68831	1.69438	2.17679	0.0294963	0.997001	MSANTD2P1	4.41904	0	0.686794	6.08254	0	2.36472	0	0	0	0	0	0	5.41904	1	1.68679	7.08254	1	3.36472	1	1	1	1	1	1
ENSG00000236695	1.39958	2.87612	1.32157	2.17629	0.0295335	0.997001	HNRNPA1P47	4.41904	0	2.06038	5.06878	1.10135	2.36472	0	0	1.78067	0	0	0	5.41904	1	3.06038	6.06878	2.10135	3.36472	1	1	2.78067	1	1	1
ENSG00000204252	1127.84	-1.56794	0.720529	-2.17609	0.0295486	0.997001	HLA-DOA	409.498	486.397	931.293	385.227	1051.79	148.189	6786.62	385.843	614.331	455.837	1707.92	171.078	410.498	487.397	932.293	386.227	1052.79	149.189	6787.62	386.843	615.331	456.837	1708.92	172.078
ENSG00000233087	4.92934	1.63944	0.753392	2.17608	0.0295496	0.997001	RAB6D	13.2571	1.34364	7.55474	13.1788	3.30405	6.30591	1.79731	0	7.12268	2.37828	0.943081	1.96642	14.2571	2.34364	8.55474	14.1788	4.30405	7.30591	2.79731	1	8.12268	3.37828	1.94308	2.96642
ENSG00000145863	6.99325	2.39882	1.1024	2.176	0.0295556	0.997001	GABRA6	30.9333	0	10.9887	22.3026	1.10135	5.51767	0	0	10.684	0.79276	0.943081	0.655472	31.9333	1	11.9887	23.3026	2.10135	6.51767	1	1	11.684	1.79276	1.94308	1.65547
ENSG00000188554	2508.15	-0.366569	0.168532	-2.17508	0.0296244	0.997001	NBR1	1481.85	2355.4	2469.03	2374.22	2321.64	2140.07	3605.39	2692.59	2536.56	2575.68	2910.35	2635	1482.85	2356.4	2470.03	2375.22	2322.64	2141.07	3606.39	2693.59	2537.56	2576.68	2911.35	2636
ENSG00000166862	3.22556	2.86885	1.31936	2.17442	0.0296733	0.997001	CACNG2	20.6222	0	3.43397	4.05503	2.2027	3.9412	0	0	4.45167	0	0	0	21.6222	1	4.43397	5.05503	3.2027	4.9412	1	1	5.45167	1	1	1
ENSG00000243122	0.959142	3.41864	1.57234	2.17423	0.0296877	0.997001	AC016304.1	5.89205	0	0.686794	3.04127	1.10135	0.788239	0	0	0	0	0	0	6.89205	1	1.68679	4.04127	2.10135	1.78824	1	1	1	1	1	1
ENSG00000232400	1.67111	2.69702	1.24062	2.17393	0.0297107	0.997001	RAD17P1	5.89205	0	4.80756	3.04127	0	3.9412	0	0.923068	0	0.79276	0	0.655472	6.89205	1	5.80756	4.04127	1	4.9412	1	1.92307	1	1.79276	1	1.65547
ENSG00000246640	3.18934	1.57021	0.722299	2.17391	0.0297122	0.997001	PICART1	8.83808	4.03091	4.80756	3.04127	5.50674	3.15296	0	2.7692	1.78067	2.37828	0	1.96642	9.83808	5.03091	5.80756	4.04127	6.50674	4.15296	1	3.7692	2.78067	3.37828	1	2.96642
ENSG00000274775	16.2673	2.09741	0.965894	2.17147	0.0298954	0.997001	Z82195.2	81.0157	1.34364	13.7359	31.4265	1.10135	29.9531	1.79731	0.923068	25.8197	5.54932	1.88616	0.655472	82.0157	2.34364	14.7359	32.4265	2.10135	30.9531	2.79731	1.92307	26.8197	6.54932	2.88616	1.65547
ENSG00000265484	1.72922	3.17781	1.46356	2.17129	0.0299095	0.997001	AC091691.2	10.3111	0	0.686794	6.08254	1.10135	0.788239	0	0	1.78067	0	0	0	11.3111	1	1.68679	7.08254	2.10135	1.78824	1	1	2.78067	1	1	1
ENSG00000254968	8.41254	1.17085	0.539248	2.17127	0.0299107	0.997001	LINC02763	25.0412	12.0927	9.61512	10.1376	7.70944	6.30591	1.79731	8.30761	8.01301	7.13484	2.82924	1.96642	26.0412	13.0927	10.6151	11.1376	8.70944	7.30591	2.79731	9.30761	9.01301	8.13484	3.82924	2.96642
ENSG00000114541	1129.44	-0.623576	0.287222	-2.17106	0.0299265	0.997001	FRMD4B	630.45	1035.95	1310.4	927.587	634.377	792.18	2296.96	1254.45	941.084	1410.32	1499.5	819.995	631.45	1036.95	1311.4	928.587	635.377	793.18	2297.96	1255.45	942.084	1411.32	1500.5	820.995
ENSG00000250131	14.6688	1.17133	0.539828	2.16983	0.03002	0.997001	AC078881.1	38.2983	14.78	15.7963	29.3989	4.40539	19.706	7.18922	6.46148	21.368	7.9276	2.82924	7.86566	39.2983	15.78	16.7963	30.3989	5.40539	20.706	8.18922	7.46148	22.368	8.9276	3.82924	8.86566
ENSG00000205786	3.99262	2.17029	1.00023	2.16979	0.0300227	0.997001	LINC01531	25.0412	0	4.12077	6.08254	0	3.9412	1.79731	0.923068	2.671	0.79276	1.88616	0.655472	26.0412	1	5.12077	7.08254	1	4.9412	2.79731	1.92307	3.671	1.79276	2.88616	1.65547
ENSG00000130045	3.48036	2.02271	0.932225	2.16976	0.0300248	0.997001	NXNL2	19.1492	2.68728	1.37359	4.05503	4.40539	2.36472	0	0.923068	0	2.37828	3.77232	0.655472	20.1492	3.68728	2.37359	5.05503	5.40539	3.36472	1	1.92307	1	3.37828	4.77232	1.65547
ENSG00000182247	552.929	-0.333757	0.153834	-2.16959	0.030038	0.997001	UBE2E2	428.647	498.49	576.221	531.208	407.499	490.285	686.571	567.687	662.409	719.033	500.776	566.328	429.647	499.49	577.221	532.208	408.499	491.285	687.571	568.687	663.409	720.033	501.776	567.328
ENSG00000228392	7.6591	2.47346	1.14009	2.16953	0.0300427	0.997001	AL162391.1	36.8253	0	8.92833	19.2614	1.10135	11.8236	1.79731	0	9.79368	2.37828	0	0	37.8253	1	9.92833	20.2614	2.10135	12.8236	2.79731	1	10.7937	3.37828	1	1
ENSG00000169862	10.8786	1.82865	0.842903	2.16947	0.0300474	0.997001	CTNND2	33.8793	0	13.0491	37.509	3.30405	14.1883	3.59461	3.69227	16.026	0.79276	1.88616	2.62189	34.8793	1	14.0491	38.509	4.30405	15.1883	4.59461	4.69227	17.026	1.79276	2.88616	3.62189
ENSG00000133835	1838.13	-0.509465	0.23484	-2.16941	0.0300514	0.997001	HSD17B4	1229.97	1383.95	2045.27	1849.09	1049.59	1539.43	3085.97	1676.29	2162.62	2514.63	1975.75	1544.95	1230.97	1384.95	2046.27	1850.09	1050.59	1540.43	3086.97	1677.29	2163.62	2515.63	1976.75	1545.95
ENSG00000287602	1.8626	3.31409	1.52781	2.16917	0.0300696	0.997001	AC100808.1	10.3111	0	0.686794	4.05503	0	5.51767	0	0	1.78067	0	0	0	11.3111	1	1.68679	5.05503	1	6.51767	1	1	2.78067	1	1	1
ENSG00000253925	5.31701	1.80301	0.831624	2.16806	0.0301541	0.997001	AC011369.1	16.2031	1.34364	2.74718	13.1788	14.3175	2.36472	0	0	4.45167	3.17104	4.7154	1.31094	17.2031	2.34364	3.74718	14.1788	15.3175	3.36472	1	1	5.45167	4.17104	5.7154	2.31094
ENSG00000183166	6.43932	1.58608	0.731635	2.16785	0.0301698	0.997001	CALN1	29.4603	4.03091	2.74718	13.1788	4.40539	4.72943	1.79731	1.84614	7.12268	4.75656	1.88616	1.31094	30.4603	5.03091	3.74718	14.1788	5.40539	5.72943	2.79731	2.84614	8.12268	5.75656	2.88616	2.31094
ENSG00000277498	6.43131	1.11442	0.514158	2.16746	0.0301994	0.997001	AC107081.3	10.3111	6.71819	4.80756	7.0963	12.1148	11.8236	5.39192	2.7692	2.671	6.34208	1.88616	5.24377	11.3111	7.71819	5.80756	8.0963	13.1148	12.8236	6.39192	3.7692	3.671	7.34208	2.88616	6.24377
ENSG00000278895	1.62182	2.56441	1.18324	2.16728	0.0302138	0.997001	AC008507.3	4.41904	1.34364	3.43397	6.08254	0	1.57648	0	0.923068	0.890335	0.79276	0	0	5.41904	2.34364	4.43397	7.08254	1	2.57648	1	1.92307	1.89033	1.79276	1	1
ENSG00000288177	3.82508	2.63001	1.21368	2.16696	0.0302376	0.997001	AP006587.6	19.1492	0	4.12077	10.1376	0	6.30591	0	0	4.45167	0.79276	0.943081	0	20.1492	1	5.12077	11.1376	1	7.30591	1	1	5.45167	1.79276	1.94308	1
ENSG00000196344	2.69924	2.62489	1.21171	2.16626	0.030291	0.997001	ADH7	14.7301	0	3.43397	4.05503	0	5.51767	1.79731	0	0.890335	0	0	1.96642	15.7301	1	4.43397	5.05503	1	6.51767	2.79731	1	1.89033	1	1	2.96642
ENSG00000189350	58.8294	0.666669	0.307758	2.16621	0.0302951	0.997001	TOGARAM2	103.111	44.3401	63.8719	64.8804	100.223	55.965	53.9192	71.9993	44.5167	32.5032	42.4386	28.1853	104.111	45.3401	64.8719	65.8804	101.223	56.965	54.9192	72.9993	45.5167	33.5032	43.4386	29.1853
ENSG00000172367	3.97875	1.68667	0.778773	2.1658	0.0303263	0.997001	PDZD3	16.2031	5.37455	2.74718	4.05503	4.40539	3.9412	1.79731	0	4.45167	3.17104	0.943081	0.655472	17.2031	6.37455	3.74718	5.05503	5.40539	4.9412	2.79731	1	5.45167	4.17104	1.94308	1.65547
ENSG00000115363	44.3051	1.16362	0.53729	2.16572	0.0303328	0.997001	EVA1A	94.2728	32.2473	33.6529	24.3302	134.365	49.6591	12.5811	24.9228	12.4647	11.0986	66.0156	36.051	95.2728	33.2473	34.6529	25.3302	135.365	50.6591	13.5811	25.9228	13.4647	12.0986	67.0156	37.051
ENSG00000286870	2.74153	2.45853	1.13566	2.16485	0.0303993	0.997001	AL121981.1	17.6762	0	1.37359	5.06878	1.10135	2.36472	1.79731	0	1.78067	0.79276	0.943081	0	18.6762	1	2.37359	6.06878	2.10135	3.36472	2.79731	1	2.78067	1.79276	1.94308	1
ENSG00000220113	2.96688	2.62968	1.21481	2.1647	0.030411	0.997001	MTCYBP4	13.2571	0	4.80756	9.12381	0	3.15296	1.79731	0	2.671	0.79276	0	0	14.2571	1	5.80756	10.1238	1	4.15296	2.79731	1	3.671	1.79276	1	1
ENSG00000106384	2.0916	2.52083	1.16475	2.16427	0.0304437	0.997001	MOGAT3	4.41904	0	1.37359	6.08254	3.30405	6.30591	0	0	2.671	0	0.943081	0	5.41904	1	2.37359	7.08254	4.30405	7.30591	1	1	3.671	1	1.94308	1
ENSG00000287050	1.47302	2.96492	1.37013	2.16396	0.0304674	0.997001	AL021917.1	4.41904	0	2.06038	7.0963	0	2.36472	0	0	0	0.79276	0.943081	0	5.41904	1	3.06038	8.0963	1	3.36472	1	1	1	1.79276	1.94308	1
ENSG00000275356	1.59109	3.07762	1.4224	2.16368	0.0304886	0.997001	C7orf77	5.89205	1.34364	1.37359	8.11005	0	0.788239	0	0	0	1.58552	0	0	6.89205	2.34364	2.37359	9.11005	1	1.78824	1	1	1	2.58552	1	1
ENSG00000227061	2.75346	2.63355	1.21725	2.16352	0.0305015	0.997001	AC079779.1	10.3111	0	4.80756	11.1513	0	2.36472	0	0	2.671	0.79276	0.943081	0	11.3111	1	5.80756	12.1513	1	3.36472	1	1	3.671	1.79276	1.94308	1
ENSG00000198217	2.92953	3.06797	1.41809	2.16346	0.0305058	0.997001	OR51H2P	11.7841	0	6.18115	8.11005	0	5.51767	0	0	3.56134	0	0	0	12.7841	1	7.18115	9.11005	1	6.51767	1	1	4.56134	1	1	1
ENSG00000188620	11.4937	1.44505	0.668054	2.16307	0.0305354	0.997001	HMX3	29.4603	2.68728	9.61512	17.2339	38.5472	3.9412	1.79731	4.61534	13.355	3.9638	9.43081	3.27736	30.4603	3.68728	10.6151	18.2339	39.5472	4.9412	2.79731	5.61534	14.355	4.9638	10.4308	4.27736
ENSG00000238047	3.72184	2.677	1.23761	2.16303	0.0305388	0.997001	MTND1P30	19.1492	0	4.12077	4.05503	0	11.0353	1.79731	0	3.56134	0	0.943081	0	20.1492	1	5.12077	5.05503	1	12.0353	2.79731	1	4.56134	1	1.94308	1
ENSG00000213253	3.02246	1.99675	0.923278	2.16267	0.0305665	0.997001	RPL12P42	1.47301	1.34364	1.37359	2.02751	9.91214	12.6118	1.79731	1.84614	1.78067	0.79276	0	1.31094	2.47301	2.34364	2.37359	3.02751	10.9121	13.6118	2.79731	2.84614	2.78067	1.79276	1	2.31094
ENSG00000249495	1.07476	3.60545	1.66736	2.16237	0.03059	0.997001	AC117525.1	5.89205	0	1.37359	4.05503	0	1.57648	0	0	0	0	0	0	6.89205	1	2.37359	5.05503	1	2.57648	1	1	1	1	1	1
ENSG00000246375	5.75169	1.79291	0.829151	2.16235	0.0305916	0.997001	PPM1K-DT	17.6762	1.34364	4.80756	16.2201	2.2027	11.0353	3.59461	0	8.01301	1.58552	1.88616	0.655472	18.6762	2.34364	5.80756	17.2201	3.2027	12.0353	4.59461	1	9.01301	2.58552	2.88616	1.65547
ENSG00000270328	1.61288	3.07398	1.42165	2.16225	0.0305987	0.997001	AC009597.2	8.83808	0	0.686794	4.05503	0	3.9412	0	0	0.890335	0	0.943081	0	9.83808	1	1.68679	5.05503	1	4.9412	1	1	1.89033	1	1.94308	1
ENSG00000128965	142.787	0.870405	0.402625	2.16183	0.0306316	0.997001	CHAC1	251.885	150.487	111.947	143.953	372.256	79.6121	35.9461	107.076	87.2528	101.473	118.828	152.725	252.885	151.487	112.947	144.953	373.256	80.6121	36.9461	108.076	88.2528	102.473	119.828	153.725
ENSG00000176253	4.54188	2.57413	1.19079	2.1617	0.0306416	0.997001	OR4K13	26.5142	0	2.06038	12.1651	1.10135	4.72943	1.79731	0	5.34201	0.79276	0	0	27.5142	1	3.06038	13.1651	2.10135	5.72943	2.79731	1	6.34201	1.79276	1	1
ENSG00000265743	40.9531	-1.03056	0.476835	-2.16125	0.0306764	0.997001	AC138207.5	8.83808	20.1546	59.0643	17.2339	26.4324	26.8001	133.001	47.9996	33.8327	41.2235	49.9833	26.8743	9.83808	21.1546	60.0643	18.2339	27.4324	27.8001	134.001	48.9996	34.8327	42.2235	50.9833	27.8743
ENSG00000257194	3.92169	1.50804	0.697825	2.16105	0.0306914	0.997001	AC126178.1	11.7841	4.03091	5.49436	7.0963	2.2027	4.72943	1.79731	0	2.671	2.37828	0.943081	3.93283	12.7841	5.03091	6.49436	8.0963	3.2027	5.72943	2.79731	1	3.671	3.37828	1.94308	4.93283
ENSG00000154118	7.28944	1.12241	0.519443	2.16079	0.0307112	0.997001	JPH3	5.89205	6.71819	7.55474	10.1376	16.5202	14.1883	0	6.46148	5.34201	3.9638	2.82924	7.86566	6.89205	7.71819	8.55474	11.1376	17.5202	15.1883	1	7.46148	6.34201	4.9638	3.82924	8.86566
ENSG00000210194	116.074	1.52653	0.706597	2.16039	0.0307424	0.997001	MT-TE	405.079	5.37455	129.117	225.054	157.493	111.93	57.5138	11.9999	165.602	68.1774	42.4386	13.1094	406.079	6.37455	130.117	226.054	158.493	112.93	58.5138	12.9999	166.602	69.1774	43.4386	14.1094
ENSG00000102924	3.79233	1.5738	0.728528	2.16025	0.0307535	0.997001	CBLN1	8.83808	4.03091	4.80756	7.0963	7.70944	1.57648	1.79731	2.7692	3.56134	2.37828	0.943081	0	9.83808	5.03091	5.80756	8.0963	8.70944	2.57648	2.79731	3.7692	4.56134	3.37828	1.94308	1
ENSG00000130595	98.4865	1.49061	0.690273	2.15945	0.0308152	0.997001	TNNT3	30.9333	38.9655	115.381	58.7979	577.107	51.2355	8.98653	101.538	33.8327	72.9339	37.7232	54.4042	31.9333	39.9655	116.381	59.7979	578.107	52.2355	9.98653	102.538	34.8327	73.9339	38.7232	55.4042
ENSG00000163554	30.9399	1.011	0.468433	2.15826	0.0309079	0.997001	SPTA1	81.0157	21.4982	39.8341	51.7016	13.2162	41.7767	10.7838	24.9228	43.6264	15.8552	11.317	15.7313	82.0157	22.4982	40.8341	52.7016	14.2162	42.7767	11.7838	25.9228	44.6264	16.8552	12.317	16.7313
ENSG00000234409	7.21996	1.02804	0.476332	2.15823	0.0309096	0.997001	CCDC188	13.2571	12.0927	8.24153	7.0963	7.70944	11.0353	1.79731	5.53841	2.671	3.9638	4.7154	8.52113	14.2571	13.0927	9.24153	8.0963	8.70944	12.0353	2.79731	6.53841	3.671	4.9638	5.7154	9.52113
ENSG00000241469	11.6434	1.99333	0.923614	2.15818	0.0309138	0.997001	LINC00635	39.7714	0	17.8567	33.454	8.81079	11.8236	3.59461	0	18.697	3.17104	1.88616	0.655472	40.7714	1	18.8567	34.454	9.81079	12.8236	4.59461	1	19.697	4.17104	2.88616	1.65547
ENSG00000255140	1.72233	3.10523	1.43969	2.15688	0.031015	0.997001	OR5BN2P	10.3111	0	0.686794	3.04127	0	3.9412	1.79731	0	0.890335	0	0	0	11.3111	1	1.68679	4.04127	1	4.9412	2.79731	1	1.89033	1	1	1
ENSG00000050130	562.911	-0.485082	0.224961	-2.15629	0.0310607	0.997001	JKAMP	405.079	498.49	491.058	423.75	437.235	554.92	1078.38	527.072	558.24	460.594	724.286	595.824	406.079	499.49	492.058	424.75	438.235	555.92	1079.38	528.072	559.24	461.594	725.286	596.824
ENSG00000187600	4.42403	1.97716	0.916949	2.15623	0.0310656	0.997001	LINC02583	16.2031	1.34364	4.12077	11.1513	4.40539	5.51767	0	0	6.23234	3.17104	0.943081	0	17.2031	2.34364	5.12077	12.1513	5.40539	6.51767	1	1	7.23234	4.17104	1.94308	1
ENSG00000175699	3.18381	1.87589	0.869994	2.15622	0.0310668	0.997001	CCDC197	11.7841	1.34364	1.37359	2.02751	3.30405	10.2471	1.79731	0	0.890335	1.58552	1.88616	1.96642	12.7841	2.34364	2.37359	3.02751	4.30405	11.2471	2.79731	1	1.89033	2.58552	2.88616	2.96642
ENSG00000243197	7.70227	2.17455	1.00867	2.15586	0.0310948	0.997001	TUSC7	35.3523	1.34364	13.0491	14.1926	0	11.8236	1.79731	1.84614	11.5743	0.79276	0	0.655472	36.3523	2.34364	14.0491	15.1926	1	12.8236	2.79731	2.84614	12.5743	1.79276	1	1.65547
ENSG00000141194	5.46005	1.94307	0.901433	2.15553	0.0311203	0.997001	OR4D1	23.5682	2.68728	4.80756	13.1788	1.10135	7.09415	0	0	8.01301	1.58552	2.82924	0.655472	24.5682	3.68728	5.80756	14.1788	2.10135	8.09415	1	1	9.01301	2.58552	3.82924	1.65547
ENSG00000165025	871.044	-0.654604	0.30374	-2.15515	0.0311504	0.997001	SYK	497.878	674.506	899.014	558.58	792.971	633.744	2075.89	1030.14	972.245	653.234	1053.42	610.9	498.878	675.506	900.014	559.58	793.971	634.744	2076.89	1031.14	973.245	654.234	1054.42	611.9
ENSG00000107897	842.406	-0.38573	0.178994	-2.15499	0.0311628	0.997001	ACBD5	646.653	775.279	890.772	649.818	648.694	766.168	1342.59	833.531	998.065	769.77	945.91	841.626	647.653	776.279	891.772	650.818	649.694	767.168	1343.59	834.531	999.065	770.77	946.91	842.626
ENSG00000258342	4.56825	2.0449	0.949056	2.15466	0.0311882	0.997001	AL133304.3	14.7301	0	8.92833	11.1513	3.30405	6.30591	0	0	5.34201	3.17104	1.88616	0	15.7301	1	9.92833	12.1513	4.30405	7.30591	1	1	6.34201	4.17104	2.88616	1
ENSG00000124205	2.87505	2.13992	0.993174	2.15463	0.0311908	0.997001	EDN3	10.3111	0	6.18115	4.05503	2.2027	5.51767	0	2.7692	2.671	0.79276	0	0	11.3111	1	7.18115	5.05503	3.2027	6.51767	1	3.7692	3.671	1.79276	1	1
ENSG00000280719	3.15384	3.17292	1.47271	2.15448	0.0312029	0.997001	PCAT5	19.1492	0	2.74718	6.08254	0	6.30591	0	0	3.56134	0	0	0	20.1492	1	3.74718	7.08254	1	7.30591	1	1	4.56134	1	1	1
ENSG00000259685	2.5738	2.37017	1.10048	2.15376	0.031259	0.997001	IDH2-DT	10.3111	1.34364	2.74718	6.08254	1.10135	3.9412	1.79731	0	3.56134	0	0	0	11.3111	2.34364	3.74718	7.08254	2.10135	4.9412	2.79731	1	4.56134	1	1	1
ENSG00000250819	2.39364	3.15498	1.46493	2.15368	0.0312652	0.997001	LINC02493	11.7841	0	4.80756	7.0963	0	2.36472	0	0	2.671	0	0	0	12.7841	1	5.80756	8.0963	1	3.36472	1	1	3.671	1	1	1
ENSG00000166634	1.29119	3.28733	1.52642	2.15362	0.0312699	0.997001	SERPINB12	8.83808	0	1.37359	2.02751	0	2.36472	0	0	0.890335	0	0	0	9.83808	1	2.37359	3.02751	1	3.36472	1	1	1.89033	1	1	1
ENSG00000286572	3.37346	1.76112	0.818126	2.15263	0.0313476	0.997001	AL592146.2	10.3111	2.68728	4.12077	5.06878	2.2027	7.09415	0	0.923068	4.45167	0.79276	2.82924	0	11.3111	3.68728	5.12077	6.06878	3.2027	8.09415	1	1.92307	5.45167	1.79276	3.82924	1
ENSG00000249868	1.35298	3.35584	1.55901	2.15255	0.0313541	0.997001	AC136777.1	8.83808	0	0	3.04127	1.10135	2.36472	0	0	0.890335	0	0	0	9.83808	1	1	4.04127	2.10135	3.36472	1	1	1.89033	1	1	1
ENSG00000258601	1.16583	2.64921	1.23079	2.15244	0.0313628	0.997001	AL162464.1	1.47301	1.34364	3.43397	1.01376	1.10135	3.9412	0	0	0.890335	0.79276	0	0	2.47301	2.34364	4.43397	2.01376	2.10135	4.9412	1	1	1.89033	1.79276	1	1
ENSG00000272267	1.72157	2.24695	1.04416	2.15193	0.0314028	0.997001	AC021242.3	2.94603	5.37455	2.06038	3.04127	3.30405	0.788239	0	0	0.890335	0	0.943081	1.31094	3.94603	6.37455	3.06038	4.04127	4.30405	1.78824	1	1	1.89033	1	1.94308	2.31094
ENSG00000230659	0.821218	3.26688	1.51838	2.15155	0.0314325	0.997001	AL451074.4	1.47301	1.34364	3.43397	2.02751	0	1.57648	0	0	0	0	0	0	2.47301	2.34364	4.43397	3.02751	1	2.57648	1	1	1	1	1	1
ENSG00000274398	3.05288	1.96781	0.914633	2.15148	0.0314384	0.997001	AC233981.2	14.7301	1.34364	3.43397	7.0963	1.10135	1.57648	1.79731	0.923068	0	2.37828	0.943081	1.31094	15.7301	2.34364	4.43397	8.0963	2.10135	2.57648	2.79731	1.92307	1	3.37828	1.94308	2.31094
ENSG00000227802	1.27016	3.82667	1.7789	2.15114	0.0314648	0.997001	DNAJB3	10.3111	0	0	3.04127	1.10135	0.788239	0	0	0	0	0	0	11.3111	1	1	4.04127	2.10135	1.78824	1	1	1	1	1	1
ENSG00000148123	6.18502	2.84189	1.32116	2.15106	0.0314711	0.997001	PLPPR1	27.9872	0	6.18115	20.2751	2.2027	8.67063	0	0	8.90335	0	0	0	28.9872	1	7.18115	21.2751	3.2027	9.67063	1	1	9.90335	1	1	1
ENSG00000234493	5.97246	1.6333	0.759439	2.15067	0.0315024	0.997001	RHOXF1P1	27.9872	1.34364	8.24153	7.0963	3.30405	5.51767	7.18922	0.923068	3.56134	3.9638	1.88616	0.655472	28.9872	2.34364	9.24153	8.0963	4.30405	6.51767	8.18922	1.92307	4.56134	4.9638	2.88616	1.65547
ENSG00000255429	6.51096	-2.13357	0.992096	-2.15057	0.0315104	0.997001	AP003400.1	1.47301	2.68728	2.06038	7.0963	1.10135	0	21.5677	1.84614	2.671	25.3683	12.26	0	2.47301	3.68728	3.06038	8.0963	2.10135	1	22.5677	2.84614	3.671	26.3683	13.26	1
ENSG00000226671	2.38176	2.72427	1.26712	2.14997	0.0315573	0.997001	AC005008.1	8.83808	1.34364	8.92833	5.06878	0	0.788239	0	0	2.671	0	0.943081	0	9.83808	2.34364	9.92833	6.06878	1	1.78824	1	1	3.671	1	1.94308	1
ENSG00000164342	395.709	-0.825749	0.384126	-2.14968	0.0315803	0.997001	TLR3	378.564	210.951	343.397	234.178	210.358	332.637	1292.26	299.997	273.333	430.469	368.745	373.619	379.564	211.951	344.397	235.178	211.358	333.637	1293.26	300.997	274.333	431.469	369.745	374.619
ENSG00000276627	3.71625	2.59045	1.20504	2.14968	0.0315806	0.997001	AL117372.1	19.1492	0	4.80756	7.0963	1.10135	6.30591	0	0	5.34201	0.79276	0	0	20.1492	1	5.80756	8.0963	2.10135	7.30591	1	1	6.34201	1.79276	1	1
ENSG00000182667	94.898	0.77688	0.361547	2.14877	0.0316528	0.997001	NTM	145.828	52.4019	198.484	77.0455	136.567	110.353	26.9596	62.7686	80.1301	65.0063	76.3895	106.842	146.828	53.4019	199.484	78.0455	137.567	111.353	27.9596	63.7686	81.1301	66.0063	77.3895	107.842
ENSG00000233117	83.1576	0.695553	0.323747	2.14844	0.0316785	0.997001	LINC00702	129.625	103.46	62.4983	56.7704	104.628	162.377	28.7569	70.1532	74.7881	55.4932	64.1295	85.2113	130.625	104.46	63.4983	57.7704	105.628	163.377	29.7569	71.1532	75.7881	56.4932	65.1295	86.2113
ENSG00000249320	1.49025	2.9727	1.3839	2.14805	0.0317095	0.997001	AC133963.2	8.83808	0	2.06038	3.04127	0	2.36472	0	0.923068	0	0	0	0.655472	9.83808	1	3.06038	4.04127	1	3.36472	1	1.92307	1	1	1	1.65547
ENSG00000248908	1.66845	3.14732	1.46561	2.14745	0.0317573	0.997001	LINC02239	8.83808	0	3.43397	2.02751	0	3.9412	0	0	1.78067	0	0	0	9.83808	1	4.43397	3.02751	1	4.9412	1	1	2.78067	1	1	1
ENSG00000250221	1.10042	3.03109	1.41202	2.14664	0.0318221	0.997001	KRT8P32	5.89205	1.34364	0.686794	2.02751	0	2.36472	0	0	0.890335	0	0	0	6.89205	2.34364	1.68679	3.02751	1	3.36472	1	1	1.89033	1	1	1
ENSG00000230598	2.9566	3.07781	1.43386	2.14652	0.0318316	0.997001	AL645937.3	13.2571	0	4.80756	9.12381	0	4.72943	0	0	3.56134	0	0	0	14.2571	1	5.80756	10.1238	1	5.72943	1	1	4.56134	1	1	1
ENSG00000149021	3.1287	1.82609	0.85098	2.14587	0.0318833	0.997001	SCGB1A1	7.36507	5.37455	2.74718	6.08254	5.50674	1.57648	3.59461	0	3.56134	0.79276	0.943081	0	8.36507	6.37455	3.74718	7.08254	6.50674	2.57648	4.59461	1	4.56134	1.79276	1.94308	1
ENSG00000234072	45.0647	0.568512	0.264998	2.14535	0.0319252	0.997001	AC074117.1	58.9205	59.1201	47.3888	43.5915	68.2836	48.8708	19.7704	41.5381	38.2844	28.5394	32.0647	54.4042	59.9205	60.1201	48.3888	44.5915	69.2836	49.8708	20.7704	42.5381	39.2844	29.5394	33.0647	55.4042
ENSG00000269350	3.24238	1.97916	0.922923	2.14445	0.0319972	0.997001	AC010463.2	17.6762	1.34364	3.43397	5.06878	1.10135	2.36472	1.79731	0.923068	2.671	1.58552	0.943081	0	18.6762	2.34364	4.43397	6.06878	2.10135	3.36472	2.79731	1.92307	3.671	2.58552	1.94308	1
ENSG00000118922	972.691	-0.455028	0.212189	-2.14445	0.0319972	0.997001	KLF12	658.437	823.65	844.757	837.363	828.214	930.122	1135.9	893.53	898.348	1836.82	938.365	1046.79	659.437	824.65	845.757	838.363	829.214	931.122	1136.9	894.53	899.348	1837.82	939.365	1047.79
ENSG00000177233	1.5444	2.93296	1.3678	2.14429	0.0320093	0.997001	OR2M1P	7.36507	0	2.06038	4.05503	0	2.36472	1.79731	0	0.890335	0	0	0	8.36507	1	3.06038	5.05503	1	3.36472	2.79731	1	1.89033	1	1	1
ENSG00000086300	1094.5	-1.13227	0.528044	-2.14427	0.0320116	0.997001	SNX10	294.603	369.501	1626.33	743.084	346.925	731.486	3725.81	314.766	1608.83	1216.09	1309	847.525	295.603	370.501	1627.33	744.084	347.925	732.486	3726.81	315.766	1609.83	1217.09	1310	848.525
ENSG00000249436	11.6838	2.35149	1.09671	2.14413	0.0320224	0.997001	AC008780.1	47.1364	0	20.6038	30.4127	6.60809	12.6118	1.79731	0	19.5874	0.79276	0	0.655472	48.1364	1	21.6038	31.4127	7.60809	13.6118	2.79731	1	20.5874	1.79276	1	1.65547
ENSG00000243671	1.19585	3.19008	1.48786	2.14407	0.0320274	0.997001	RN7SL761P	5.89205	0	1.37359	3.04127	0	3.15296	0	0	0.890335	0	0	0	6.89205	1	2.37359	4.04127	1	4.15296	1	1	1.89033	1	1	1
ENSG00000051108	5593.26	-0.433146	0.202043	-2.14383	0.0320467	0.997001	HERPUD1	5121.67	4666.46	5005.36	6164.65	3528.72	4069.68	8779.84	5231.03	6252.82	6064.61	7382.44	4851.8	5122.67	4667.46	5006.36	6165.65	3529.72	4070.68	8780.84	5232.03	6253.82	6065.61	7383.44	4852.8
ENSG00000257777	1.66298	2.64304	1.23287	2.14381	0.0320479	0.997001	AC022507.1	7.36507	1.34364	0.686794	5.06878	0	3.15296	0	0	0.890335	0.79276	0	0.655472	8.36507	2.34364	1.68679	6.06878	1	4.15296	1	1	1.89033	1.79276	1	1.65547
ENSG00000248391	5.00529	2.51665	1.17395	2.14375	0.032053	0.997001	LINC02064	19.1492	0	8.24153	14.1926	1.10135	8.67063	0	0	7.12268	1.58552	0	0	20.1492	1	9.24153	15.1926	2.10135	9.67063	1	1	8.12268	2.58552	1	1
ENSG00000265994	1.44379	2.93098	1.36725	2.1437	0.0320567	0.997001	AC090365.1	4.41904	0	3.43397	6.08254	0	1.57648	0	0.923068	0.890335	0	0	0	5.41904	1	4.43397	7.08254	1	2.57648	1	1.92307	1.89033	1	1	1
ENSG00000133116	87.622	0.825199	0.384964	2.14358	0.0320669	0.997001	KL	150.247	94.0547	108.514	45.619	129.959	145.036	48.5272	49.8457	36.5037	35.6742	76.3895	131.094	151.247	95.0547	109.514	46.619	130.959	146.036	49.5272	50.8457	37.5037	36.6742	77.3895	132.094
ENSG00000228868	1.80751	2.66723	1.24454	2.14316	0.0321006	0.997001	MYLKP1	10.3111	0	2.06038	2.02751	2.2027	2.36472	0	0	1.78067	0	0.943081	0	11.3111	1	3.06038	3.02751	3.2027	3.36472	1	1	2.78067	1	1.94308	1
ENSG00000153208	641.497	-0.814619	0.380115	-2.14308	0.0321063	0.997001	MERTK	229.79	393.686	959.452	449.094	444.945	310.566	1247.33	565.841	543.104	785.625	1315.6	452.931	230.79	394.686	960.452	450.094	445.945	311.566	1248.33	566.841	544.104	786.625	1316.6	453.931
ENSG00000249295	1.15976	3.70195	1.72757	2.14286	0.032124	0.997001	AC145146.1	8.83808	0	0.686794	2.02751	0	2.36472	0	0	0	0	0	0	9.83808	1	1.68679	3.02751	1	3.36472	1	1	1	1	1	1
ENSG00000204624	4.50831	1.9586	0.914014	2.14286	0.0321244	0.997001	DISP3	16.2031	0	4.12077	9.12381	11.0135	3.15296	0	0.923068	5.34201	0	0.943081	3.27736	17.2031	1	5.12077	10.1238	12.0135	4.15296	1	1.92307	6.34201	1	1.94308	4.27736
ENSG00000009765	8.50706	2.04111	0.952767	2.14229	0.03217	0.997001	IYD	51.5555	2.68728	3.43397	14.1926	2.2027	7.88239	5.39192	0.923068	11.5743	1.58552	0	0.655472	52.5555	3.68728	4.43397	15.1926	3.2027	8.88239	6.39192	1.92307	12.5743	2.58552	1	1.65547
ENSG00000227234	1.95166	2.8993	1.35345	2.14216	0.0321805	0.997001	SPANXB1	14.7301	0	2.74718	2.02751	0	1.57648	0	0	0.890335	0.79276	0	0.655472	15.7301	1	3.74718	3.02751	1	2.57648	1	1	1.89033	1.79276	1	1.65547
ENSG00000287951	3.46173	1.5296	0.714096	2.14201	0.0321928	0.997001	AC026402.2	5.89205	4.03091	4.80756	10.1376	2.2027	3.9412	1.79731	0.923068	2.671	3.17104	0	1.96642	6.89205	5.03091	5.80756	11.1376	3.2027	4.9412	2.79731	1.92307	3.671	4.17104	1	2.96642
ENSG00000107105	23.2344	0.958848	0.447644	2.14199	0.0321947	0.997001	ELAVL2	55.9745	25.5291	28.8454	28.3852	5.50674	40.9884	8.98653	13.846	24.039	13.4769	12.26	20.9751	56.9745	26.5291	29.8454	29.3852	6.50674	41.9884	9.98653	14.846	25.039	14.4769	13.26	21.9751
ENSG00000264810	3.39756	-1.90389	0.88888	-2.1419	0.0322013	0.997001	MIR4441	1.47301	5.37455	1.37359	0	1.10135	0	1.79731	11.0768	1.78067	8.72036	2.82924	5.24377	2.47301	6.37455	2.37359	1	2.10135	1	2.79731	12.0768	2.78067	9.72036	3.82924	6.24377
ENSG00000227463	5.22789	2.58676	1.2078	2.14171	0.0322169	0.997001	AL390838.1	25.0412	0	4.12077	11.1513	1.10135	12.6118	0	0	7.12268	1.58552	0	0	26.0412	1	5.12077	12.1513	2.10135	13.6118	1	1	8.12268	2.58552	1	1
ENSG00000260834	2.4024	2.38612	1.11421	2.14154	0.0322305	0.997001	AC009055.2	11.7841	1.34364	1.37359	3.04127	2.2027	4.72943	0	0	3.56134	0.79276	0	0	12.7841	2.34364	2.37359	4.04127	3.2027	5.72943	1	1	4.56134	1.79276	1	1
ENSG00000248781	1.09057	3.02168	1.41111	2.14136	0.0322454	0.997001	PSMC1P4	5.89205	0	1.37359	3.04127	1.10135	0.788239	0	0	0.890335	0	0	0	6.89205	1	2.37359	4.04127	2.10135	1.78824	1	1	1.89033	1	1	1
ENSG00000154764	4.00058	2.13847	0.998717	2.14122	0.0322563	0.997001	WNT7A	19.1492	2.68728	3.43397	8.11005	3.30405	1.57648	5.39192	0	3.56134	0.79276	0	0	20.1492	3.68728	4.43397	9.11005	4.30405	2.57648	6.39192	1	4.56134	1.79276	1	1
ENSG00000220758	1.67365	3.15891	1.47537	2.14109	0.0322669	0.997001	VN1R10P	5.89205	0	1.37359	7.0963	0	3.9412	0	0	1.78067	0	0	0	6.89205	1	2.37359	8.0963	1	4.9412	1	1	2.78067	1	1	1
ENSG00000021852	2.63952	2.91147	1.35985	2.14103	0.0322718	0.997001	C8B	14.7301	0	4.80756	7.0963	0	1.57648	0	0	2.671	0.79276	0	0	15.7301	1	5.80756	8.0963	1	2.57648	1	1	3.671	1.79276	1	1
ENSG00000168995	23.446	-0.858654	0.401151	-2.14048	0.0323163	0.997001	SIGLEC7	10.3111	14.78	22.6642	19.2614	20.9256	10.2471	55.7165	12.923	25.8197	34.8814	36.7801	17.0423	11.3111	15.78	23.6642	20.2614	21.9256	11.2471	56.7165	13.923	26.8197	35.8814	37.7801	18.0423
ENSG00000140396	1394.49	-0.479663	0.22412	-2.14021	0.0323379	0.997001	NCOA2	820.468	1430.97	1481.42	994.495	1006.63	1250.94	2325.71	1630.14	1347.97	1875.67	1276.93	1292.59	821.468	1431.97	1482.42	995.495	1007.63	1251.94	2326.71	1631.14	1348.97	1876.67	1277.93	1293.59
ENSG00000130150	522.664	-0.476354	0.222575	-2.1402	0.0323389	0.997001	MOSPD2	363.834	450.119	601.632	440.984	303.972	458.755	796.206	440.304	645.493	727.754	576.222	466.696	364.834	451.119	602.632	441.984	304.972	459.755	797.206	441.304	646.493	728.754	577.222	467.696
ENSG00000184608	8.01375	1.40171	0.655022	2.13994	0.0323595	0.997001	FAM167A-AS1	8.83808	9.40547	4.12077	7.0963	26.4324	14.1883	1.79731	7.38455	10.684	3.9638	0.943081	1.31094	9.83808	10.4055	5.12077	8.0963	27.4324	15.1883	2.79731	8.38455	11.684	4.9638	1.94308	2.31094
ENSG00000111679	350.662	-1.06561	0.498083	-2.13941	0.0324022	0.997001	PTPN6	141.409	240.511	405.209	137.871	284.148	148.977	1383.92	265.844	224.364	237.828	551.702	186.154	142.409	241.511	406.209	138.871	285.148	149.977	1384.92	266.844	225.364	238.828	552.702	187.154
ENSG00000187801	60.1998	0.453852	0.21214	2.1394	0.0324036	0.997001	ZFP69B	86.9078	77.931	48.0756	70.963	60.5742	74.0945	53.9192	49.8457	59.6524	42.809	47.154	50.4713	87.9078	78.931	49.0756	71.963	61.5742	75.0945	54.9192	50.8457	60.6524	43.809	48.154	51.4713
ENSG00000196832	3.32315	2.38443	1.1148	2.13888	0.0324452	0.997001	OR11G2	17.6762	0	4.12077	6.08254	1.10135	4.72943	0	0.923068	4.45167	0.79276	0	0	18.6762	1	5.12077	7.08254	2.10135	5.72943	1	1.92307	5.45167	1.79276	1	1
ENSG00000256008	1.7767	2.59015	1.21106	2.13875	0.0324556	0.997001	AC125616.1	8.83808	2.68728	2.06038	0	1.10135	3.15296	1.79731	0	0.890335	0.79276	0	0	9.83808	3.68728	3.06038	1	2.10135	4.15296	2.79731	1	1.89033	1.79276	1	1
ENSG00000260907	1.23412	3.22853	1.51001	2.13809	0.0325094	0.997001	AC015818.2	7.36507	0	1.37359	2.02751	0	3.15296	0	0	0.890335	0	0	0	8.36507	1	2.37359	3.02751	1	4.15296	1	1	1.89033	1	1	1
ENSG00000238009	3.92479	1.96795	0.920474	2.13797	0.032519	0.997001	AL627309.1	5.89205	6.71819	9.61512	12.1651	1.10135	2.36472	0	0.923068	3.56134	4.75656	0	0	6.89205	7.71819	10.6151	13.1651	2.10135	3.36472	1	1.92307	4.56134	5.75656	1	1
ENSG00000181282	1.03718	3.55896	1.66472	2.13787	0.0325273	0.997001	OR5AK3P	5.89205	0	1.37359	2.02751	0	3.15296	0	0	0	0	0	0	6.89205	1	2.37359	3.02751	1	4.15296	1	1	1	1	1	1
ENSG00000205054	33.0905	0.94727	0.443198	2.13735	0.0325693	0.997001	LINC01121	88.3808	9.40547	28.8454	39.5365	51.7634	44.9296	12.5811	13.846	35.6134	26.1611	19.8047	26.2189	89.3808	10.4055	29.8454	40.5365	52.7634	45.9296	13.5811	14.846	36.6134	27.1611	20.8047	27.2189
ENSG00000239870	1.00924	3.52782	1.65087	2.13694	0.0326025	0.997001	AC112206.1	4.41904	0	2.06038	4.05503	0	1.57648	0	0	0	0	0	0	5.41904	1	3.06038	5.05503	1	2.57648	1	1	1	1	1	1
ENSG00000270388	1.00924	3.52782	1.65087	2.13694	0.0326025	0.997001	MTCO3P22	4.41904	0	2.06038	4.05503	0	1.57648	0	0	0	0	0	0	5.41904	1	3.06038	5.05503	1	2.57648	1	1	1	1	1	1
ENSG00000255581	1.61891	2.17604	1.01856	2.13639	0.0326474	0.997001	AC006511.2	4.41904	1.34364	4.12077	2.02751	1.10135	3.15296	0	0.923068	0.890335	0.79276	0	0.655472	5.41904	2.34364	5.12077	3.02751	2.10135	4.15296	1	1.92307	1.89033	1.79276	1	1.65547
ENSG00000228277	18.1346	1.6845	0.788505	2.13632	0.0326537	0.997001	UMLILO	27.9872	5.37455	89.9701	30.4127	3.30405	9.45887	0	2.7692	21.368	9.51312	5.65848	11.7985	28.9872	6.37455	90.9701	31.4127	4.30405	10.4589	1	3.7692	22.368	10.5131	6.65848	12.7985
ENSG00000214102	7.92915	1.83143	0.857316	2.13623	0.0326606	0.997001	WEE2	30.9333	0	10.3019	19.2614	3.30405	11.0353	0	0.923068	11.5743	3.9638	1.88616	1.96642	31.9333	1	11.3019	20.2614	4.30405	12.0353	1	1.92307	12.5743	4.9638	2.88616	2.96642
ENSG00000223387	6.66868	1.08191	0.506468	2.13619	0.032664	0.997001	LINC02068	10.3111	5.37455	9.61512	13.1788	6.60809	9.45887	3.59461	1.84614	8.01301	5.54932	1.88616	4.5883	11.3111	6.37455	10.6151	14.1788	7.60809	10.4589	4.59461	2.84614	9.01301	6.54932	2.88616	5.5883
ENSG00000206631	1.17628	3.12048	1.46103	2.1358	0.0326958	0.997001	RNU6-657P	7.36507	1.34364	0.686794	3.04127	0	0.788239	0	0	0.890335	0	0	0	8.36507	2.34364	1.68679	4.04127	1	1.78824	1	1	1.89033	1	1	1
ENSG00000165164	15.2725	1.92347	0.900788	2.13532	0.0327352	0.997001	CFAP47	69.2316	2.68728	13.7359	31.4265	0	28.3766	1.79731	2.7692	22.2584	7.13484	1.88616	1.96642	70.2316	3.68728	14.7359	32.4265	1	29.3766	2.79731	3.7692	23.2584	8.13484	2.88616	2.96642
ENSG00000285724	3.62631	2.78673	1.30578	2.13414	0.0328312	0.997001	AC092110.1	16.2031	0	5.49436	10.1376	0	6.30591	0	0.923068	4.45167	0	0	0	17.2031	1	6.49436	11.1376	1	7.30591	1	1.92307	5.45167	1	1	1
ENSG00000223400	0.990788	3.54341	1.66036	2.13413	0.0328324	0.997001	AP006748.1	1.47301	0	3.43397	3.04127	0	3.9412	0	0	0	0	0	0	2.47301	1	4.43397	4.04127	1	4.9412	1	1	1	1	1	1
ENSG00000228412	44.178	0.669653	0.313822	2.13386	0.0328541	0.997001	AL022068.1	91.3268	68.5256	30.219	47.6466	46.2566	43.3531	28.7569	35.0766	49.8587	23.7828	35.8371	29.4962	92.3268	69.5256	31.219	48.6466	47.2566	44.3531	29.7569	36.0766	50.8587	24.7828	36.8371	30.4962
ENSG00000260786	2.77791	3.03128	1.42104	2.13314	0.0329132	0.997001	AC108099.1	17.6762	0	3.43397	8.11005	0	0.788239	0	0	2.671	0	0	0.655472	18.6762	1	4.43397	9.11005	1	1.78824	1	1	3.671	1	1	1.65547
ENSG00000259380	7.44715	1.5196	0.712474	2.13286	0.0329364	0.997001	AC087473.1	23.5682	2.68728	6.86794	16.2201	4.40539	12.6118	3.59461	0.923068	10.684	5.54932	0.943081	1.31094	24.5682	3.68728	7.86794	17.2201	5.40539	13.6118	4.59461	1.92307	11.684	6.54932	1.94308	2.31094
ENSG00000175318	15.3337	0.843919	0.395819	2.13209	0.0329998	0.997001	GRAMD2A	26.5142	17.4673	9.61512	12.1651	19.8243	33.106	8.98653	13.846	11.5743	7.13484	11.317	12.454	27.5142	18.4673	10.6151	13.1651	20.8243	34.106	9.98653	14.846	12.5743	8.13484	12.317	13.454
ENSG00000225898	1.14285	3.68109	1.72653	2.13208	0.0330007	0.997001	AC002075.1	8.83808	0	2.06038	2.02751	0	0.788239	0	0	0	0	0	0	9.83808	1	3.06038	3.02751	1	1.78824	1	1	1	1	1	1
ENSG00000197934	24.8549	1.00302	0.470501	2.13181	0.0330226	0.997001	CYYR1-AS1	29.4603	42.9964	28.8454	44.6053	12.1148	42.5649	1.79731	26.769	22.2584	16.648	6.60156	23.597	30.4603	43.9964	29.8454	45.6053	13.1148	43.5649	2.79731	27.769	23.2584	17.648	7.60156	24.597
ENSG00000185974	1.75354	2.57769	1.20928	2.13159	0.0330409	0.997001	GRK1	5.89205	0	1.37359	4.05503	2.2027	3.9412	1.79731	0	1.78067	0	0	0	6.89205	1	2.37359	5.05503	3.2027	4.9412	2.79731	1	2.78067	1	1	1
ENSG00000169247	27.0392	0.94846	0.445117	2.13081	0.0331047	0.997001	SH3TC2	63.3396	28.2164	27.4718	35.4815	20.9256	40.2002	1.79731	30.4613	30.2714	18.2335	10.3739	17.6977	64.3396	29.2164	28.4718	36.4815	21.9256	41.2002	2.79731	31.4613	31.2714	19.2335	11.3739	18.6977
ENSG00000225649	13.1775	1.25673	0.589838	2.13064	0.0331189	0.997001	AC064875.1	45.6634	8.06183	12.3623	20.2751	4.40539	22.0707	0	5.53841	13.355	7.13484	9.43081	9.83208	46.6634	9.06183	13.3623	21.2751	5.40539	23.0707	1	6.53841	14.355	8.13484	10.4308	10.8321
ENSG00000234671	5.42181	2.5544	1.19892	2.13058	0.0331241	0.997001	MTCYBP5	22.0952	0	6.86794	20.2751	0	6.30591	1.79731	0	5.34201	2.37828	0	0	23.0952	1	7.86794	21.2751	1	7.30591	2.79731	1	6.34201	3.37828	1	1
ENSG00000254337	1.38646	2.88161	1.35272	2.13024	0.033152	0.997001	AC083967.1	5.89205	0	2.74718	4.05503	0	2.36472	0	0.923068	0	0	0	0.655472	6.89205	1	3.74718	5.05503	1	3.36472	1	1.92307	1	1	1	1.65547
ENSG00000286666	9.03318	1.50354	0.705889	2.13	0.0331718	0.997001	AL663058.2	25.0412	10.7491	12.3623	17.2339	2.2027	13.4001	0	0.923068	12.4647	9.51312	1.88616	2.62189	26.0412	11.7491	13.3623	18.2339	3.2027	14.4001	1	1.92307	13.4647	10.5131	2.88616	3.62189
ENSG00000188761	28.0275	0.88516	0.415625	2.12971	0.0331957	0.997001	BCL2L15	39.7714	33.591	39.8341	45.619	20.9256	39.412	12.5811	20.3075	27.6004	30.9176	2.82924	22.9415	40.7714	34.591	40.8341	46.619	21.9256	40.412	13.5811	21.3075	28.6004	31.9176	3.82924	23.9415
ENSG00000270394	1.03649	3.56282	1.67301	2.12959	0.0332058	0.997001	MTRNR2L13	4.41904	0	1.37359	5.06878	0	1.57648	0	0	0	0	0	0	5.41904	1	2.37359	6.06878	1	2.57648	1	1	1	1	1	1
ENSG00000172464	1.03649	3.56282	1.67301	2.12959	0.0332058	0.997001	OR5AP2	4.41904	0	1.37359	5.06878	0	1.57648	0	0	0	0	0	0	5.41904	1	2.37359	6.06878	1	2.57648	1	1	1	1	1	1
ENSG00000184867	643.281	-0.305854	0.143635	-2.12939	0.0332221	0.997001	ARMCX2	542.069	717.503	550.809	550.47	527.546	561.226	882.477	701.532	741.649	677.017	653.555	613.522	543.069	718.503	551.809	551.47	528.546	562.226	883.477	702.532	742.649	678.017	654.555	614.522
ENSG00000281778	5.24502	2.62327	1.23251	2.1284	0.0333037	0.997001	LINC00550	22.0952	0	4.80756	14.1926	1.10135	11.8236	1.79731	0	7.12268	0	0	0	23.0952	1	5.80756	15.1926	2.10135	12.8236	2.79731	1	8.12268	1	1	1
ENSG00000224269	1.81339	-2.5234	1.18598	-2.12768	0.0333633	0.997001	AP000697.1	0	1.34364	0	1.01376	1.10135	0	1.79731	4.61534	0	2.37828	7.54465	1.96642	1	2.34364	1	2.01376	2.10135	1	2.79731	5.61534	1	3.37828	8.54465	2.96642
ENSG00000250223	1.28016	3.28103	1.54227	2.12741	0.0333864	0.997001	LINC01216	7.36507	0	0.686794	4.05503	0	2.36472	0	0	0.890335	0	0	0	8.36507	1	1.68679	5.05503	1	3.36472	1	1	1.89033	1	1	1
ENSG00000210100	25.9266	1.94011	0.912181	2.12689	0.0334293	0.997001	MT-TI	100.165	0	34.3397	52.7153	24.2297	35.4708	7.18922	0	32.052	11.0986	13.2031	0.655472	101.165	1	35.3397	53.7153	25.2297	36.4708	8.18922	1	33.052	12.0986	14.2031	1.65547
ENSG00000204279	1.68708	3.1514	1.4821	2.12631	0.0334779	0.997001	PAGE3	10.3111	0	2.74718	3.04127	0	2.36472	0	0	1.78067	0	0	0	11.3111	1	3.74718	4.04127	1	3.36472	1	1	2.78067	1	1	1
ENSG00000150656	11.5916	1.02682	0.482925	2.12626	0.033482	0.997001	CNDP1	29.4603	10.7491	8.24153	17.2339	12.1148	16.553	3.59461	2.7692	9.79368	12.6842	11.317	4.5883	30.4603	11.7491	9.24153	18.2339	13.1148	17.553	4.59461	3.7692	10.7937	13.6842	12.317	5.5883
ENSG00000237136	3.85741	1.76327	0.82939	2.12599	0.0335042	0.997001	C4orf51	14.7301	1.34364	4.80756	7.0963	2.2027	5.51767	1.79731	0.923068	5.34201	1.58552	0.943081	0	15.7301	2.34364	5.80756	8.0963	3.2027	6.51767	2.79731	1.92307	6.34201	2.58552	1.94308	1
ENSG00000234551	1.49051	2.95715	1.39144	2.12525	0.033566	0.997001	LINC01309	8.83808	0	2.74718	3.04127	0	1.57648	0	0	0.890335	0.79276	0	0	9.83808	1	3.74718	4.04127	1	2.57648	1	1	1.89033	1.79276	1	1
ENSG00000170624	1161.73	-0.467215	0.219843	-2.12523	0.0335676	0.997001	SGCD	715.884	1089.69	861.927	789.716	1237.92	1154.77	1549.28	1188.91	925.058	1460.26	1816.37	1151.01	716.884	1090.69	862.927	790.716	1238.92	1155.77	1550.28	1189.91	926.058	1461.26	1817.37	1152.01
ENSG00000148908	364.123	-0.866438	0.407701	-2.12518	0.0335715	0.997001	RGS10	273.98	200.202	320.046	210.861	308.378	231.742	1193.41	232.613	285.797	276.673	599.799	235.97	274.98	201.202	321.046	211.861	309.378	232.742	1194.41	233.613	286.797	277.673	600.799	236.97
ENSG00000138639	767.92	-0.42256	0.198858	-2.12494	0.0335919	0.997001	ARHGAP24	400.66	839.774	777.451	606.226	618.958	692.074	936.396	954.453	803.082	996.499	902.528	686.934	401.66	840.774	778.451	607.226	619.958	693.074	937.396	955.453	804.082	997.499	903.528	687.934
ENSG00000133103	586.786	-0.445388	0.209602	-2.12492	0.0335931	0.997001	COG6	477.256	587.17	422.379	511.947	426.222	554.132	997.504	494.765	559.13	816.543	636.579	557.807	478.256	588.17	423.379	512.947	427.222	555.132	998.504	495.765	560.13	817.543	637.579	558.807
ENSG00000186714	15.549	1.05416	0.496111	2.12484	0.0335996	0.997001	CCDC73	27.9872	8.06183	16.4831	33.454	8.81079	31.5296	7.18922	6.46148	17.8067	15.8552	3.77232	9.17661	28.9872	9.06183	17.4831	34.454	9.81079	32.5296	8.18922	7.46148	18.8067	16.8552	4.77232	10.1766
ENSG00000127530	16.5461	1.9006	0.894528	2.12469	0.0336122	0.997001	OR7C1	66.2856	8.06183	27.4718	27.3714	3.30405	24.4354	1.79731	0.923068	33.8327	1.58552	2.82924	0.655472	67.2856	9.06183	28.4718	28.3714	4.30405	25.4354	2.79731	1.92307	34.8327	2.58552	3.82924	1.65547
ENSG00000224334	2.17807	2.63058	1.23866	2.12373	0.0336928	0.997001	AP000357.1	10.3111	0	4.80756	6.08254	0	1.57648	0	0.923068	1.78067	0	0	0.655472	11.3111	1	5.80756	7.08254	1	2.57648	1	1.92307	2.78067	1	1	1.65547
ENSG00000159023	801.864	-0.502986	0.236846	-2.12368	0.0336967	0.997001	EPB41	519.974	712.128	814.538	849.528	518.735	563.591	1162.86	684.917	863.624	1155.84	1163.76	612.866	520.974	713.128	815.538	850.528	519.735	564.591	1163.86	685.917	864.624	1156.84	1164.76	613.866
ENSG00000165178	109.6	-1.47657	0.695308	-2.12361	0.0337024	0.997001	NCF1C	11.7841	99.4292	85.8493	33.454	103.527	12.6118	573.34	121.845	85.4721	49.1511	113.17	25.5634	12.7841	100.429	86.8493	34.454	104.527	13.6118	574.34	122.845	86.4721	50.1511	114.17	26.5634
ENSG00000256614	0.967987	2.88433	1.35825	2.12356	0.0337071	0.997001	AK6P1	2.94603	0	2.06038	3.04127	1.10135	1.57648	0	0	0.890335	0	0	0	3.94603	1	3.06038	4.04127	2.10135	2.57648	1	1	1.89033	1	1	1
ENSG00000159625	2.75132	1.92776	0.907822	2.1235	0.0337122	0.997001	DRC7	7.36507	1.34364	1.37359	10.1376	3.30405	2.36472	1.79731	0.923068	2.671	0.79276	0.943081	0	8.36507	2.34364	2.37359	11.1376	4.30405	3.36472	2.79731	1.92307	3.671	1.79276	1.94308	1
ENSG00000251210	3.01456	1.61922	0.762691	2.12303	0.0337515	0.997001	LINC02270	7.36507	2.68728	4.80756	5.06878	1.10135	6.30591	1.79731	1.84614	1.78067	0.79276	0	2.62189	8.36507	3.68728	5.80756	6.06878	2.10135	7.30591	2.79731	2.84614	2.78067	1.79276	1	3.62189
ENSG00000248548	7.14058	2.3962	1.12895	2.12251	0.0337947	0.997001	MTND4P8	27.9872	0	10.3019	20.2751	1.10135	11.8236	5.39192	0	8.01301	0.79276	0	0	28.9872	1	11.3019	21.2751	2.10135	12.8236	6.39192	1	9.01301	1.79276	1	1
ENSG00000062096	2.59352	2.49106	1.17376	2.12228	0.0338139	0.997001	ARSF	13.2571	0	2.06038	4.05503	3.30405	3.9412	0	0	3.56134	0	0.943081	0	14.2571	1	3.06038	5.05503	4.30405	4.9412	1	1	4.56134	1	1.94308	1
ENSG00000089169	11.5462	2.29266	1.08056	2.12173	0.03386	0.997001	RPH3A	55.9745	0	10.3019	32.4402	2.2027	14.1883	3.59461	0	16.026	3.17104	0	0.655472	56.9745	1	11.3019	33.4402	3.2027	15.1883	4.59461	1	17.026	4.17104	1	1.65547
ENSG00000249613	2.46507	2.81669	1.32808	2.12088	0.0339322	0.997001	LINC02173	7.36507	0	3.43397	12.1651	0	3.15296	0	0	2.671	0.79276	0	0	8.36507	1	4.43397	13.1651	1	4.15296	1	1	3.671	1.79276	1	1
ENSG00000229667	1.79048	3.78676	1.78581	2.12048	0.0339659	0.997001	UBE2V1P9	16.2031	0	0	2.02751	0	2.36472	0	0	0.890335	0	0	0	17.2031	1	1	3.02751	1	3.36472	1	1	1.89033	1	1	1
ENSG00000285831	8.95404	1.42275	0.670974	2.12042	0.0339705	0.997001	AC027329.1	30.9333	2.68728	12.3623	13.1788	6.60809	13.4001	0	1.84614	14.2454	3.17104	3.77232	5.24377	31.9333	3.68728	13.3623	14.1788	7.60809	14.4001	1	2.84614	15.2454	4.17104	4.77232	6.24377
ENSG00000106305	155.066	0.605319	0.285484	2.12032	0.0339787	0.997001	AIMP2	294.603	127.646	140.106	157.132	266.526	137.154	140.19	89.5376	127.318	86.4108	165.039	129.128	295.603	128.646	141.106	158.132	267.526	138.154	141.19	90.5376	128.318	87.4108	166.039	130.128
ENSG00000152463	5.02032	1.78134	0.840284	2.11993	0.034012	0.997001	OLAH	17.6762	0	8.92833	12.1651	3.30405	4.72943	1.79731	1.84614	6.23234	0	0.943081	2.62189	18.6762	1	9.92833	13.1651	4.30405	5.72943	2.79731	2.84614	7.23234	1	1.94308	3.62189
ENSG00000260880	3.8655	1.53038	0.722005	2.11962	0.0340378	0.997001	HCCAT5	11.7841	4.03091	4.12077	5.06878	4.40539	5.51767	0	4.61534	4.45167	0.79276	0.943081	0.655472	12.7841	5.03091	5.12077	6.06878	5.40539	6.51767	1	5.61534	5.45167	1.79276	1.94308	1.65547
ENSG00000269220	23.4254	-1.28846	0.608416	-2.11772	0.0341988	0.997001	LINC00528	10.3111	32.2473	19.2302	8.11005	5.50674	5.51767	98.8518	17.5383	13.355	28.5394	32.0647	9.83208	11.3111	33.2473	20.2302	9.11005	6.50674	6.51767	99.8518	18.5383	14.355	29.5394	33.0647	10.8321
ENSG00000219095	1.15979	3.16324	1.49372	2.11769	0.0342013	0.997001	DHFRP6	4.41904	0	2.06038	5.06878	0	1.57648	0	0	0	0.79276	0	0	5.41904	1	3.06038	6.06878	1	2.57648	1	1	1	1.79276	1	1
ENSG00000225676	2.39936	2.04637	0.966381	2.11756	0.0342127	0.997001	AC002378.1	7.36507	4.03091	3.43397	5.06878	1.10135	2.36472	0	0.923068	3.56134	0	0.943081	0	8.36507	5.03091	4.43397	6.06878	2.10135	3.36472	1	1.92307	4.56134	1	1.94308	1
ENSG00000244292	1.46121	2.9242	1.38138	2.11687	0.0342706	0.997001	OR9N1P	7.36507	0	1.37359	3.04127	0	3.9412	0	0.923068	0.890335	0	0	0	8.36507	1	2.37359	4.04127	1	4.9412	1	1.92307	1.89033	1	1	1
ENSG00000201104	2.43567	2.74316	1.2959	2.11679	0.0342774	0.997001	RNU6-11P	4.41904	0	0.686794	0	17.6216	2.36472	1.79731	0	0.890335	0.79276	0	0.655472	5.41904	1	1.68679	1	18.6216	3.36472	2.79731	1	1.89033	1.79276	1	1.65547
ENSG00000286863	17.2647	1.41861	0.670188	2.11674	0.0342822	0.997001	AL513166.1	58.9205	6.71819	17.8567	38.5227	5.50674	23.6472	7.18922	2.7692	28.4907	5.54932	2.82924	9.17661	59.9205	7.71819	18.8567	39.5227	6.50674	24.6472	8.18922	3.7692	29.4907	6.54932	3.82924	10.1766
ENSG00000090512	2.356	3.04224	1.43768	2.11608	0.0343382	0.997001	FETUB	14.7301	0	4.80756	4.05503	1.10135	0	1.79731	0	1.78067	0	0	0	15.7301	1	5.80756	5.05503	2.10135	1	2.79731	1	2.78067	1	1	1
ENSG00000173947	53.4677	-0.76849	0.363231	-2.11571	0.0343697	0.997001	PIFO	39.7714	36.2782	35.0265	22.3026	37.4458	65.4238	86.2706	75.6916	31.1617	34.8814	106.568	70.791	40.7714	37.2782	36.0265	23.3026	38.4458	66.4238	87.2706	76.6916	32.1617	35.8814	107.568	71.791
ENSG00000255267	1.78114	3.79551	1.79409	2.11556	0.0343822	0.997001	LINC02687	11.7841	0	0.686794	8.11005	0	0	0	0	0	0.79276	0	0	12.7841	1	1.68679	9.11005	1	1	1	1	1	1.79276	1	1
ENSG00000155465	634.011	-1.12307	0.530944	-2.11523	0.0344106	0.997001	SLC7A7	147.301	388.311	743.798	391.31	568.296	152.918	2296.96	428.304	565.362	554.139	1135.47	235.97	148.301	389.311	744.798	392.31	569.296	153.918	2297.96	429.304	566.362	555.139	1136.47	236.97
ENSG00000166523	31.9385	-1.48469	0.701929	-2.11516	0.0344161	0.997001	CLEC4E	22.0952	9.40547	31.5925	13.1788	6.60809	16.553	190.514	6.46148	34.723	13.4769	23.577	15.0759	23.0952	10.4055	32.5925	14.1788	7.60809	17.553	191.514	7.46148	35.723	14.4769	24.577	16.0759
ENSG00000242562	2.04732	2.48428	1.17468	2.11486	0.0344422	0.997001	DCAF13P1	5.89205	1.34364	3.43397	6.08254	1.10135	3.15296	0	0	3.56134	0	0	0	6.89205	2.34364	4.43397	7.08254	2.10135	4.15296	1	1	4.56134	1	1	1
ENSG00000204398	1.14835	3.16326	1.49637	2.11395	0.0345194	0.997001	AL359649.1	4.41904	0	2.06038	5.06878	0	1.57648	0	0	0	0	0	0.655472	5.41904	1	3.06038	6.06878	1	2.57648	1	1	1	1	1	1.65547
ENSG00000172995	21.0744	1.70914	0.808706	2.11342	0.0345648	0.997001	ARPP21	86.9078	5.37455	30.219	27.3714	16.5202	27.5884	5.39192	1.84614	43.6264	3.17104	0.943081	3.93283	87.9078	6.37455	31.219	28.3714	17.5202	28.5884	6.39192	2.84614	44.6264	4.17104	1.94308	4.93283
ENSG00000251742	1.05937	3.57346	1.69104	2.11317	0.0345864	0.997001	RN7SKP13	5.89205	0	0	3.04127	2.2027	1.57648	0	0	0	0	0	0	6.89205	1	1	4.04127	3.2027	2.57648	1	1	1	1	1	1
ENSG00000230849	0.944636	2.87335	1.35997	2.1128	0.0346175	0.997001	GOT2P2	1.47301	0	1.37359	2.02751	3.30405	2.36472	0	0	0	0.79276	0	0	2.47301	1	2.37359	3.02751	4.30405	3.36472	1	1	1	1.79276	1	1
ENSG00000251072	4.36892	1.94725	0.921671	2.11274	0.0346232	0.997001	LMNB1-DT	20.6222	4.03091	1.37359	8.11005	3.30405	4.72943	0	0	2.671	4.75656	2.82924	0	21.6222	5.03091	2.37359	9.11005	4.30405	5.72943	1	1	3.671	5.75656	3.82924	1
ENSG00000285825	4.97146	1.61635	0.765166	2.11242	0.0346509	0.997001	CCDC15-DT	16.2031	5.37455	4.80756	5.06878	1.10135	12.6118	1.79731	0	4.45167	4.75656	2.82924	0.655472	17.2031	6.37455	5.80756	6.06878	2.10135	13.6118	2.79731	1	5.45167	5.75656	3.82924	1.65547
ENSG00000249051	0.877121	2.73297	1.29407	2.11192	0.0346929	0.997001	AC112518.1	1.47301	1.34364	2.06038	2.02751	1.10135	1.57648	0	0	0	0	0.943081	0	2.47301	2.34364	3.06038	3.02751	2.10135	2.57648	1	1	1	1	1.94308	1
ENSG00000247774	96.2524	-0.865674	0.409928	-2.11177	0.0347059	0.997001	PCED1B-AS1	72.1776	76.5874	93.404	69.9492	50.662	44.1414	332.501	67.384	81.0204	104.644	92.4219	70.1355	73.1776	77.5874	94.404	70.9492	51.662	45.1414	333.501	68.384	82.0204	105.644	93.4219	71.1355
ENSG00000233926	4.96914	1.56306	0.740173	2.11175	0.034708	0.997001	AL591368.1	14.7301	2.68728	6.86794	5.06878	5.50674	9.45887	3.59461	0	8.01301	0.79276	0.943081	1.96642	15.7301	3.68728	7.86794	6.06878	6.50674	10.4589	4.59461	1	9.01301	1.79276	1.94308	2.96642
ENSG00000149654	3.57696	2.03569	0.964415	2.1108	0.0347898	0.997001	CDH22	19.1492	0	7.55474	4.05503	2.2027	1.57648	1.79731	0.923068	3.56134	0.79276	0	1.31094	20.1492	1	8.55474	5.05503	3.2027	2.57648	2.79731	1.92307	4.56134	1.79276	1	2.31094
ENSG00000135090	861.552	-0.578051	0.27386	-2.11075	0.0347939	0.997001	TAOK3	611.3	669.132	864.674	629.543	702.66	666.062	1964.45	696.917	785.275	1140.78	917.618	690.212	612.3	670.132	865.674	630.543	703.66	667.062	1965.45	697.917	786.275	1141.78	918.618	691.212
ENSG00000229082	1.70398	3.1673	1.5008	2.11041	0.034823	0.997001	OR5AW1P	10.3111	0	1.37359	3.04127	0	3.9412	0	0	1.78067	0	0	0	11.3111	1	2.37359	4.04127	1	4.9412	1	1	2.78067	1	1	1
ENSG00000114279	17.6606	0.973006	0.461084	2.11026	0.0348361	0.997001	FGF12	53.0285	10.7491	23.351	21.2889	12.1148	20.4942	8.98653	10.1538	21.368	15.0624	9.43081	5.89925	54.0285	11.7491	24.351	22.2889	13.1148	21.4942	9.98653	11.1538	22.368	16.0624	10.4308	6.89925
ENSG00000234602	2.20159	2.12574	1.0076	2.1097	0.0348842	0.997001	MCIDAS	8.83808	1.34364	0.686794	2.02751	4.40539	3.9412	1.79731	0	1.78067	0	0.943081	0.655472	9.83808	2.34364	1.68679	3.02751	5.40539	4.9412	2.79731	1	2.78067	1	1.94308	1.65547
ENSG00000146376	2102	-0.576201	0.273156	-2.10942	0.034908	0.997001	ARHGAP18	1844.21	1846.16	2284.28	1330.05	1371.18	1447.21	4565.16	2294.75	2218.71	1874.88	2588.76	1558.71	1845.21	1847.16	2285.28	1331.05	1372.18	1448.21	4566.16	2295.75	2219.71	1875.88	2589.76	1559.71
ENSG00000236412	2.56246	2.86674	1.35914	2.10924	0.034924	0.997001	AC092941.2	14.7301	0	3.43397	2.02751	0	7.09415	0	0	2.671	0.79276	0	0	15.7301	1	4.43397	3.02751	1	8.09415	1	1	3.671	1.79276	1	1
ENSG00000109323	1066.77	-0.518525	0.245877	-2.10887	0.0349554	0.997001	MANBA	698.208	929.798	1176.48	782.62	770.944	900.169	2030.95	1050.45	1014.09	1273.97	1392.93	780.667	699.208	930.798	1177.48	783.62	771.944	901.169	2031.95	1051.45	1015.09	1274.97	1393.93	781.667
ENSG00000168334	63.5471	1.01029	0.479067	2.10887	0.0349556	0.997001	XIRP1	138.463	30.9037	58.3775	43.5915	194.939	43.3531	41.338	44.3073	50.7491	27.7466	69.788	19.0087	139.463	31.9037	59.3775	44.5915	195.939	44.3531	42.338	45.3073	51.7491	28.7466	70.788	20.0087
ENSG00000256232	2.28411	2.30781	1.09442	2.1087	0.0349701	0.997001	LINC02387	10.3111	1.34364	1.37359	3.04127	5.50674	1.57648	0	0	2.671	1.58552	0	0	11.3111	2.34364	2.37359	4.04127	6.50674	2.57648	1	1	3.671	2.58552	1	1
ENSG00000283517	2.22363	2.28225	1.08237	2.10858	0.0349809	0.997001	AC005144.1	13.2571	0	2.74718	3.04127	1.10135	2.36472	0	0	1.78067	0.79276	0.943081	0.655472	14.2571	1	3.74718	4.04127	2.10135	3.36472	1	1	2.78067	1.79276	1.94308	1.65547
ENSG00000248640	1.2512	3.26789	1.55017	2.10809	0.0350235	0.997001	HNRNPA1P56	5.89205	0	0.686794	2.02751	0	5.51767	0	0	0.890335	0	0	0	6.89205	1	1.68679	3.02751	1	6.51767	1	1	1.89033	1	1	1
ENSG00000184486	3.51791	1.95649	0.928091	2.10808	0.0350238	0.997001	POU3F2	14.7301	0	4.80756	7.0963	1.10135	6.30591	0	0.923068	3.56134	2.37828	0	1.31094	15.7301	1	5.80756	8.0963	2.10135	7.30591	1	1.92307	4.56134	3.37828	1	2.31094
ENSG00000266850	4.48908	1.55073	0.735629	2.10804	0.0350279	0.997001	AC090912.2	14.7301	2.68728	4.80756	13.1788	1.10135	3.9412	1.79731	1.84614	3.56134	3.9638	0.943081	1.31094	15.7301	3.68728	5.80756	14.1788	2.10135	4.9412	2.79731	2.84614	4.56134	4.9638	1.94308	2.31094
ENSG00000229031	2.40441	2.4558	1.16575	2.10664	0.0351492	0.997001	MTCO1P25	13.2571	0	2.06038	7.0963	0	2.36472	0	0	0.890335	1.58552	0.943081	0.655472	14.2571	1	3.06038	8.0963	1	3.36472	1	1	1.89033	2.58552	1.94308	1.65547
ENSG00000218776	1.36793	2.8476	1.35269	2.10514	0.035279	0.997001	MTATP6P31	5.89205	0	3.43397	3.04127	0	2.36472	0	0	0.890335	0.79276	0	0	6.89205	1	4.43397	4.04127	1	3.36472	1	1	1.89033	1.79276	1	1
ENSG00000066813	12.0953	2.35454	1.1185	2.10509	0.0352836	0.997001	ACSM2B	53.0285	0	18.5434	37.509	1.10135	11.0353	5.39192	0.923068	16.026	1.58552	0	0	54.0285	1	19.5434	38.509	2.10135	12.0353	6.39192	1.92307	17.026	2.58552	1	1
ENSG00000225563	1.91846	2.21415	1.05186	2.10498	0.0352927	0.997001	AC006076.1	8.83808	2.68728	1.37359	3.04127	1.10135	1.57648	1.79731	0.923068	0.890335	0.79276	0	0	9.83808	3.68728	2.37359	4.04127	2.10135	2.57648	2.79731	1.92307	1.89033	1.79276	1	1
ENSG00000267044	4.23814	1.37521	0.65331	2.10498	0.035293	0.997001	AC005757.1	5.89205	6.71819	4.12077	7.0963	8.81079	4.72943	0	6.46148	2.671	0.79276	0.943081	2.62189	6.89205	7.71819	5.12077	8.0963	9.81079	5.72943	1	7.46148	3.671	1.79276	1.94308	3.62189
ENSG00000100580	738.7	-0.29958	0.142331	-2.10482	0.0353073	0.997001	TMED8	623.085	739.001	709.459	582.91	655.302	658.968	1078.38	762.454	777.262	725.375	784.643	767.558	624.085	740.001	710.459	583.91	656.302	659.968	1079.38	763.454	778.262	726.375	785.643	768.558
ENSG00000240255	1.19516	3.19485	1.51793	2.10474	0.0353135	0.997001	PSMC1P6	4.41904	0	1.37359	6.08254	0	1.57648	0	0	0.890335	0	0	0	5.41904	1	2.37359	7.08254	1	2.57648	1	1	1.89033	1	1	1
ENSG00000153162	2848.66	0.993123	0.471859	2.1047	0.0353171	0.997001	BMP6	5822.82	3290.57	1635.26	3247.06	8082.8	675.521	1358.76	2309.52	1742.38	1419.04	3194.21	1405.99	5823.82	3291.57	1636.26	3248.06	8083.8	676.521	1359.76	2310.52	1743.38	1420.04	3195.21	1406.99
ENSG00000250190	3.08835	2.53431	1.20415	2.10465	0.0353221	0.997001	LINC02364	11.7841	0	2.74718	10.1376	0	7.09415	0	0	3.56134	0.79276	0.943081	0	12.7841	1	3.74718	11.1376	1	8.09415	1	1	4.56134	1.79276	1.94308	1
ENSG00000116254	6.37381	1.22318	0.581224	2.10449	0.0353353	0.997001	CHD5	16.2031	4.03091	6.18115	10.1376	11.0135	6.30591	3.59461	4.61534	6.23234	5.54932	0	2.62189	17.2031	5.03091	7.18115	11.1376	12.0135	7.30591	4.59461	5.61534	7.23234	6.54932	1	3.62189
ENSG00000286241	6.07469	2.04816	0.973263	2.10443	0.035341	0.997001	AC080089.2	23.5682	1.34364	6.18115	16.2201	0	11.0353	3.59461	4.61534	4.45167	0	1.88616	0	24.5682	2.34364	7.18115	17.2201	1	12.0353	4.59461	5.61534	5.45167	1	2.88616	1
ENSG00000224832	2.0715	2.84084	1.35039	2.10372	0.0354027	0.997001	LINC01689	10.3111	0	2.74718	5.06878	0	3.15296	1.79731	0	1.78067	0	0	0	11.3111	1	3.74718	6.06878	1	4.15296	2.79731	1	2.78067	1	1	1
ENSG00000198216	25.1845	1.42447	0.677186	2.10351	0.0354213	0.997001	CACNA1E	95.7458	29.56	15.7963	54.7429	6.60809	18.1295	10.7838	10.1538	44.5167	3.9638	5.65848	6.55472	96.7458	30.56	16.7963	55.7429	7.60809	19.1295	11.7838	11.1538	45.5167	4.9638	6.65848	7.55472
ENSG00000144410	19.0257	0.787442	0.374358	2.10344	0.0354269	0.997001	CPO	27.9872	9.40547	29.5322	35.4815	14.3175	27.5884	10.7838	14.7691	10.684	14.2697	21.6909	11.7985	28.9872	10.4055	30.5322	36.4815	15.3175	28.5884	11.7838	15.7691	11.684	15.2697	22.6909	12.7985
ENSG00000242072	1.60836	2.58286	1.22799	2.10333	0.0354369	0.997001	AC092590.1	5.89205	0	2.06038	3.04127	1.10135	4.72943	0	0	0.890335	1.58552	0	0	6.89205	1	3.06038	4.04127	2.10135	5.72943	1	1	1.89033	2.58552	1	1
ENSG00000103479	1431.91	-0.324217	0.154149	-2.10327	0.0354422	0.997001	RBL2	1244.7	1324.83	1333.75	1122.23	1067.21	1533.12	2004	1595.06	1266.06	1529.23	1599.46	1563.3	1245.7	1325.83	1334.75	1123.23	1068.21	1534.12	2005	1596.06	1267.06	1530.23	1600.46	1564.3
ENSG00000286006	2.21451	3.037	1.44415	2.10296	0.0354688	0.997001	AL109828.1	10.3111	0	4.80756	4.05503	0	4.72943	0	0	2.671	0	0	0	11.3111	1	5.80756	5.05503	1	5.72943	1	1	3.671	1	1	1
ENSG00000257846	1.15907	3.70614	1.76245	2.10283	0.0354803	0.997001	AL512310.6	7.36507	0	0.686794	5.06878	0	0.788239	0	0	0	0	0	0	8.36507	1	1.68679	6.06878	1	1.78824	1	1	1	1	1	1
ENSG00000132768	393.701	0.656925	0.312445	2.10253	0.0355069	0.997001	DPH2	907.376	267.384	395.594	395.365	570.499	355.496	332.501	263.074	324.082	172.822	357.428	382.796	908.376	268.384	396.594	396.365	571.499	356.496	333.501	264.074	325.082	173.822	358.428	383.796
ENSG00000187094	4.71456	2.10187	0.999904	2.10207	0.0355474	0.997001	CCK	11.7841	2.68728	4.12077	0	26.4324	0.788239	1.79731	2.7692	1.78067	1.58552	2.82924	0	12.7841	3.68728	5.12077	1	27.4324	1.78824	2.79731	3.7692	2.78067	2.58552	3.82924	1
ENSG00000287209	4.15426	2.78494	1.32508	2.10171	0.0355786	0.997001	AC100779.1	22.0952	0	6.86794	6.08254	0	8.67063	0	0	5.34201	0.79276	0	0	23.0952	1	7.86794	7.08254	1	9.67063	1	1	6.34201	1.79276	1	1
ENSG00000280587	366.658	0.766132	0.364611	2.10123	0.0356208	0.997001	LINC01348	926.525	306.35	330.348	471.397	566.093	169.471	404.394	268.613	305.385	226.729	242.372	182.221	927.525	307.35	331.348	472.397	567.093	170.471	405.394	269.613	306.385	227.729	243.372	183.221
ENSG00000237153	5.59934	1.67704	0.798179	2.10108	0.0356335	0.997001	AL162725.2	20.6222	1.34364	5.49436	14.1926	2.2027	7.88239	0	2.7692	7.12268	3.9638	0.943081	0.655472	21.6222	2.34364	6.49436	15.1926	3.2027	8.88239	1	3.7692	8.12268	4.9638	1.94308	1.65547
ENSG00000256923	2.17529	2.90996	1.38501	2.10103	0.035638	0.997001	AC084819.1	13.2571	0	2.06038	4.05503	0	3.15296	1.79731	0	1.78067	0	0	0	14.2571	1	3.06038	5.05503	1	4.15296	2.79731	1	2.78067	1	1	1
ENSG00000113583	1477.48	-0.460106	0.218994	-2.101	0.0356413	0.997001	C5orf15	1285.94	1174.34	1477.98	1259.09	887.687	1373.9	2625.86	1241.53	1645.34	1438.07	1915.4	1404.68	1286.94	1175.34	1478.98	1260.09	888.687	1374.9	2626.86	1242.53	1646.34	1439.07	1916.4	1405.68
ENSG00000227584	5.84917	2.80719	1.33629	2.10074	0.0356638	0.997001	MTND4P5	17.6762	0	14.4227	21.2889	0	7.88239	1.79731	0	7.12268	0	0	0	18.6762	1	15.4227	22.2889	1	8.88239	2.79731	1	8.12268	1	1	1
ENSG00000257682	1.55192	3.07024	1.46166	2.10051	0.0356836	0.997001	AC090503.1	2.94603	0	2.74718	4.05503	0	7.09415	0	0	1.78067	0	0	0	3.94603	1	3.74718	5.05503	1	8.09415	1	1	2.78067	1	1	1
ENSG00000225175	1.35909	2.83338	1.34913	2.10016	0.0357149	0.997001	AC109780.1	4.41904	0	2.06038	4.05503	0	3.9412	0	0	0.890335	0	0.943081	0	5.41904	1	3.06038	5.05503	1	4.9412	1	1	1.89033	1	1.94308	1
ENSG00000258039	1.63339	2.51831	1.19928	2.09985	0.0357418	0.997001	AC117377.1	1.47301	2.68728	1.37359	5.06878	0	5.51767	1.79731	0	0.890335	0.79276	0	0	2.47301	3.68728	2.37359	6.06878	1	6.51767	2.79731	1	1.89033	1.79276	1	1
ENSG00000169271	3.33491	1.91244	0.91086	2.0996	0.0357645	0.997001	HSPB3	14.7301	1.34364	2.06038	5.06878	5.50674	2.36472	3.59461	0	2.671	0.79276	1.88616	0	15.7301	2.34364	3.06038	6.06878	6.50674	3.36472	4.59461	1	3.671	1.79276	2.88616	1
ENSG00000258583	11.7259	1.29056	0.614704	2.09948	0.0357748	0.997001	LINC01500	35.3523	6.71819	13.7359	23.3164	4.40539	16.553	5.39192	4.61534	16.026	9.51312	3.77232	1.31094	36.3523	7.71819	14.7359	24.3164	5.40539	17.553	6.39192	5.61534	17.026	10.5131	4.77232	2.31094
ENSG00000228803	2.22485	3.04347	1.44984	2.09917	0.0358021	0.997001	MTCYBP42	10.3111	0	5.49436	5.06878	0	3.15296	0	0	2.671	0	0	0	11.3111	1	6.49436	6.06878	1	4.15296	1	1	3.671	1	1	1
ENSG00000147256	3.06351	2.7884	1.32847	2.09895	0.0358217	0.997001	ARHGAP36	23.5682	0	1.37359	5.06878	0	2.36472	0	0.923068	2.671	0.79276	0	0	24.5682	1	2.37359	6.06878	1	3.36472	1	1.92307	3.671	1.79276	1	1
ENSG00000123338	1489.39	-0.752005	0.358294	-2.09885	0.0358304	0.997001	NCKAP1L	768.913	1091.03	1785.67	901.23	1235.71	872.581	4151.77	1446.45	1531.38	1298.54	1879.56	909.795	769.913	1092.03	1786.67	902.23	1236.71	873.581	4152.77	1447.45	1532.38	1299.54	1880.56	910.795
ENSG00000171631	77.3049	-0.923255	0.43992	-2.09869	0.0358443	0.997001	P2RY6	33.8793	45.6837	83.1021	52.7153	68.2836	33.8943	274.988	68.3071	64.9944	43.6018	86.7634	71.4464	34.8793	46.6837	84.1021	53.7153	69.2836	34.8943	275.988	69.3071	65.9944	44.6018	87.7634	72.4464
ENSG00000267251	7.24981	1.37172	0.653752	2.09823	0.035885	0.997001	AC139100.1	17.6762	8.06183	2.74718	4.05503	11.0135	19.706	3.59461	4.61534	3.56134	4.75656	0	7.21019	18.6762	9.06183	3.74718	5.05503	12.0135	20.706	4.59461	5.61534	4.56134	5.75656	1	8.21019
ENSG00000279641	16.5871	0.652031	0.310786	2.09801	0.0359047	0.997001	AC120057.3	23.5682	14.78	16.4831	20.2751	20.9256	24.4354	17.9731	10.1538	12.4647	11.0986	15.0893	11.7985	24.5682	15.78	17.4831	21.2751	21.9256	25.4354	18.9731	11.1538	13.4647	12.0986	16.0893	12.7985
ENSG00000168386	1946.54	-0.439921	0.209726	-2.0976	0.0359405	0.997001	FILIP1L	1175.46	1719.86	2027.42	1586.53	1376.69	2021.83	2999.7	1837.83	1737.04	2688.25	2263.39	1924.47	1176.46	1720.86	2028.42	1587.53	1377.69	2022.83	3000.7	1838.83	1738.04	2689.25	2264.39	1925.47
ENSG00000229503	1.09108	2.89605	1.38079	2.09738	0.0359598	0.997001	AC092155.2	4.41904	2.68728	1.37359	2.02751	0	0.788239	1.79731	0	0	0	0	0	5.41904	3.68728	2.37359	3.02751	1	1.78824	2.79731	1	1	1	1	1
ENSG00000239699	2.40123	2.61292	1.24591	2.09719	0.0359764	0.997001	HNRNPA3P8	13.2571	0	4.80756	2.02751	1.10135	3.15296	1.79731	0	2.671	0	0	0	14.2571	1	5.80756	3.02751	2.10135	4.15296	2.79731	1	3.671	1	1	1
ENSG00000108244	2.66714	2.30456	1.09908	2.09681	0.0360108	0.997001	KRT23	11.7841	1.34364	3.43397	6.08254	1.10135	3.15296	0	0	4.45167	0	0	0.655472	12.7841	2.34364	4.43397	7.08254	2.10135	4.15296	1	1	5.45167	1	1	1.65547
ENSG00000154217	1027.47	0.579983	0.276673	2.09628	0.0360575	0.997001	PITPNC1	1539.3	1609.68	956.018	1312.81	1359.06	613.25	578.732	1292.3	787.056	757.086	861.033	663.337	1540.3	1610.68	957.018	1313.81	1360.06	614.25	579.732	1293.3	788.056	758.086	862.033	664.337
ENSG00000251484	12.9181	0.899452	0.429083	2.09622	0.0360626	0.997001	AL356488.1	17.6762	8.06183	10.3019	24.3302	22.027	19.706	3.59461	5.53841	6.23234	11.8914	13.2031	12.454	18.6762	9.06183	11.3019	25.3302	23.027	20.706	4.59461	6.53841	7.23234	12.8914	14.2031	13.454
ENSG00000229988	3.25626	2.61005	1.24517	2.09613	0.0360706	0.997001	HBBP1	13.2571	0	4.80756	8.11005	4.40539	3.15296	0	0	5.34201	0	0	0	14.2571	1	5.80756	9.11005	5.40539	4.15296	1	1	6.34201	1	1	1
ENSG00000188089	4.0193	2.38028	1.13575	2.09578	0.0361018	0.997001	PLA2G4E	23.5682	1.34364	3.43397	8.11005	0	3.9412	1.79731	0	4.45167	1.58552	0	0	24.5682	2.34364	4.43397	9.11005	1	4.9412	2.79731	1	5.45167	2.58552	1	1
ENSG00000261312	1.17903	2.65523	1.2671	2.09551	0.0361253	0.997001	AC002550.1	0	4.03091	1.37359	3.04127	1.10135	3.15296	0	0	0	0.79276	0	0.655472	1	5.03091	2.37359	4.04127	2.10135	4.15296	1	1	1	1.79276	1	1.65547
ENSG00000228505	1.5295	3.01142	1.43719	2.09535	0.03614	0.997001	AC011897.1	8.83808	0	2.06038	5.06878	0	0.788239	0	0	0	0	0.943081	0.655472	9.83808	1	3.06038	6.06878	1	1.78824	1	1	1	1	1.94308	1.65547
ENSG00000243694	7.17051	2.12843	1.01584	2.09524	0.03615	0.997001	LINC02027	33.8793	0	9.61512	16.2201	0	10.2471	3.59461	0	5.34201	5.54932	0.943081	0.655472	34.8793	1	10.6151	17.2201	1	11.2471	4.59461	1	6.34201	6.54932	1.94308	1.65547
ENSG00000277161	157.851	0.71447	0.341049	2.09492	0.0361782	0.997001	PIGW	443.377	124.958	154.529	129.761	172.912	152.918	125.811	102.461	99.7175	94.3384	113.17	180.255	444.377	125.958	155.529	130.761	173.912	153.918	126.811	103.461	100.717	95.3384	114.17	181.255
ENSG00000255247	8.23501	1.30874	0.624821	2.09458	0.0362081	0.997001	NECTIN1-AS1	8.83808	8.06183	8.92833	6.08254	36.3445	2.36472	3.59461	6.46148	4.45167	4.75656	5.65848	3.27736	9.83808	9.06183	9.92833	7.08254	37.3445	3.36472	4.59461	7.46148	5.45167	5.75656	6.65848	4.27736
ENSG00000164294	1041.85	-0.449338	0.214527	-2.09455	0.0362109	0.997001	GPX8	652.545	908.3	824.153	696.451	1170.73	1030.23	1648.13	1052.3	853.831	1124.13	1343.89	1197.55	653.545	909.3	825.153	697.451	1171.73	1031.23	1649.13	1053.3	854.831	1125.13	1344.89	1198.55
ENSG00000243295	6.03208	1.74965	0.835373	2.09446	0.0362194	0.997001	AC126121.3	27.9872	1.34364	8.24153	12.1651	0	6.30591	1.79731	1.84614	7.12268	2.37828	1.88616	1.31094	28.9872	2.34364	9.24153	13.1651	1	7.30591	2.79731	2.84614	8.12268	3.37828	2.88616	2.31094
ENSG00000205035	1.14885	3.0605	1.46126	2.09443	0.036222	0.997001	AC136759.1	2.94603	0	2.06038	3.04127	0	3.9412	1.79731	0	0	0	0	0	3.94603	1	3.06038	4.04127	1	4.9412	2.79731	1	1	1	1	1
ENSG00000120594	4770.45	-0.726497	0.346944	-2.09399	0.0362611	0.997001	PLXDC2	2056.33	3637.23	5856.3	3493.41	3997.89	2520.79	9329.81	4188.88	4037.67	7571.65	7925.65	2629.75	2057.33	3638.23	5857.3	3494.41	3998.89	2521.79	9330.81	4189.88	4038.67	7572.65	7926.65	2630.75
ENSG00000242635	0.800859	3.20656	1.53165	2.09353	0.0363016	0.997001	RPS14P7	2.94603	0	2.74718	2.02751	1.10135	0.788239	0	0	0	0	0	0	3.94603	1	3.74718	3.02751	2.10135	1.78824	1	1	1	1	1	1
ENSG00000120539	403.75	-0.482437	0.230471	-2.09326	0.0363257	0.997001	MASTL	282.819	373.531	421.692	333.526	302.871	302.684	753.071	338.766	422.019	481.205	499.833	332.98	283.819	374.531	422.692	334.526	303.871	303.684	754.071	339.766	423.019	482.205	500.833	333.98
ENSG00000126733	5.55002	1.84363	0.880922	2.09284	0.0363637	0.997001	DACH2	16.2031	0	8.92833	13.1788	0	13.4001	3.59461	2.7692	5.34201	1.58552	0.943081	0.655472	17.2031	1	9.92833	14.1788	1	14.4001	4.59461	3.7692	6.34201	2.58552	1.94308	1.65547
ENSG00000242111	4.68761	1.77449	0.847887	2.09284	0.0363637	0.997001	TOPORSLP	17.6762	1.34364	4.12077	13.1788	1.10135	6.30591	1.79731	0	6.23234	1.58552	0.943081	1.96642	18.6762	2.34364	5.12077	14.1788	2.10135	7.30591	2.79731	1	7.23234	2.58552	1.94308	2.96642
ENSG00000185985	13.9134	1.40386	0.670866	2.09261	0.0363842	0.997001	SLITRK2	53.0285	12.0927	11.6755	13.1788	4.40539	27.5884	1.79731	17.5383	10.684	0.79276	5.65848	8.52113	54.0285	13.0927	12.6755	14.1788	5.40539	28.5884	2.79731	18.5383	11.684	1.79276	6.65848	9.52113
ENSG00000002079	10.1183	1.48009	0.707303	2.09258	0.036387	0.997001	MYH16	41.2444	5.37455	8.24153	14.1926	5.50674	15.7648	1.79731	3.69227	12.4647	3.9638	0	9.17661	42.2444	6.37455	9.24153	15.1926	6.50674	16.7648	2.79731	4.69227	13.4647	4.9638	1	10.1766
ENSG00000214039	3.92569	1.67586	0.801018	2.09217	0.0364237	0.997001	LINC02418	8.83808	1.34364	4.12077	3.04127	5.50674	13.4001	0	0.923068	6.23234	0.79276	0.943081	1.96642	9.83808	2.34364	5.12077	4.04127	6.50674	14.4001	1	1.92307	7.23234	1.79276	1.94308	2.96642
ENSG00000236770	8.83111	1.86423	0.89119	2.09184	0.0364529	0.997001	AC079325.1	4.41904	1.34364	3.43397	2.02751	45.1553	26.0119	8.98653	1.84614	0	4.75656	4.7154	3.27736	5.41904	2.34364	4.43397	3.02751	46.1553	27.0119	9.98653	2.84614	1	5.75656	5.7154	4.27736
ENSG00000223839	1.30804	2.76337	1.32116	2.09163	0.0364717	0.997001	FAM95B1	4.41904	1.34364	2.74718	3.04127	0	2.36472	0	0	1.78067	0	0	0	5.41904	2.34364	3.74718	4.04127	1	3.36472	1	1	2.78067	1	1	1
ENSG00000124232	3.38896	1.80058	0.861152	2.09089	0.0365378	0.997001	RBPJL	13.2571	1.34364	2.74718	3.04127	4.40539	6.30591	3.59461	0.923068	2.671	2.37828	0	0	14.2571	2.34364	3.74718	4.04127	5.40539	7.30591	4.59461	1.92307	3.671	3.37828	1	1
ENSG00000115355	3297.94	-0.541196	0.258953	-2.08994	0.0366228	0.997001	CCDC88A	2046.02	2524.7	3612.54	2648.95	2689.49	2594.09	5575.24	2269.82	4684.05	4552.82	4031.67	2345.93	2047.02	2525.7	3613.54	2649.95	2690.49	2595.09	5576.24	2270.82	4685.05	4553.82	4032.67	2346.93
ENSG00000259315	2.52438	1.85389	0.8871	2.08983	0.0366332	0.997001	ACTG1P17	5.89205	2.68728	2.06038	3.04127	1.10135	8.67063	1.79731	0.923068	2.671	0.79276	0	0.655472	6.89205	3.68728	3.06038	4.04127	2.10135	9.67063	2.79731	1.92307	3.671	1.79276	1	1.65547
ENSG00000283740	1.14626	3.67568	1.7596	2.08893	0.0367137	0.997001	TAF11L11	8.83808	0	0.686794	2.02751	2.2027	0	0	0	0	0	0	0	9.83808	1	1.68679	3.02751	3.2027	1	1	1	1	1	1	1
ENSG00000267422	6.02107	1.20378	0.576284	2.08886	0.0367207	0.997001	AC016582.2	10.3111	16.1237	5.49436	7.0963	7.70944	3.15296	7.18922	1.84614	2.671	2.37828	5.65848	2.62189	11.3111	17.1237	6.49436	8.0963	8.70944	4.15296	8.18922	2.84614	3.671	3.37828	6.65848	3.62189
ENSG00000245384	13.9152	2.11187	1.0111	2.08869	0.036736	0.997001	CXXC4-AS1	47.1364	2.68728	19.917	33.454	0	32.3178	5.39192	0.923068	22.2584	1.58552	0	1.31094	48.1364	3.68728	20.917	34.454	1	33.3178	6.39192	1.92307	23.2584	2.58552	1	2.31094
ENSG00000168631	8.16352	1.6664	0.797852	2.0886	0.0367434	0.997001	MUCL3	32.4063	2.68728	11.6755	17.2339	2.2027	8.67063	1.79731	0.923068	13.355	4.75656	0.943081	1.31094	33.4063	3.68728	12.6755	18.2339	3.2027	9.67063	2.79731	1.92307	14.355	5.75656	1.94308	2.31094
ENSG00000255693	11.4753	1.69901	0.813605	2.08825	0.0367753	0.997001	LINC02389	42.7174	1.34364	15.7963	24.3302	3.30405	18.1295	3.59461	1.84614	16.9164	3.17104	0	6.55472	43.7174	2.34364	16.7963	25.3302	4.30405	19.1295	4.59461	2.84614	17.9164	4.17104	1	7.55472
ENSG00000226140	2.38368	2.74893	1.31699	2.08728	0.0368626	0.997001	LINC02654	11.7841	0	4.12077	6.08254	0	3.15296	0	0	2.671	0.79276	0	0	12.7841	1	5.12077	7.08254	1	4.15296	1	1	3.671	1.79276	1	1
ENSG00000181418	6.55181	1.12196	0.537578	2.08707	0.0368818	0.997001	DDN	7.36507	13.4364	2.74718	9.12381	8.81079	12.6118	3.59461	5.53841	3.56134	1.58552	5.65848	4.5883	8.36507	14.4364	3.74718	10.1238	9.81079	13.6118	4.59461	6.53841	4.56134	2.58552	6.65848	5.5883
ENSG00000247416	2.03932	2.13104	1.0211	2.087	0.0368879	0.997001	AP000802.1	8.83808	1.34364	4.12077	4.05503	1.10135	0.788239	0	0	0.890335	0.79276	1.88616	0.655472	9.83808	2.34364	5.12077	5.05503	2.10135	1.78824	1	1	1.89033	1.79276	2.88616	1.65547
ENSG00000123307	8.82978	2.39373	1.14704	2.08688	0.0368993	0.997001	NEUROD4	35.3523	0	14.4227	20.2751	1.10135	18.1295	0	0	13.355	2.37828	0.943081	0	36.3523	1	15.4227	21.2751	2.10135	19.1295	1	1	14.355	3.37828	1.94308	1
ENSG00000234722	10.2654	2.02475	0.970307	2.08671	0.036914	0.997001	LINC01287	47.1364	0	15.1095	25.3439	1.10135	10.2471	3.59461	0.923068	16.026	0.79276	0.943081	1.96642	48.1364	1	16.1095	26.3439	2.10135	11.2471	4.59461	1.92307	17.026	1.79276	1.94308	2.96642
ENSG00000182271	1.25223	3.25494	1.56031	2.08608	0.0369711	0.997001	TMIGD1	5.89205	0	1.37359	6.08254	0	0.788239	0	0	0.890335	0	0	0	6.89205	1	2.37359	7.08254	1	1.78824	1	1	1.89033	1	1	1
ENSG00000279749	1.47854	2.91771	1.39904	2.08552	0.0370225	0.997001	AC093875.1	1.47301	0	4.12077	7.0963	0	2.36472	1.79731	0	0.890335	0	0	0	2.47301	1	5.12077	8.0963	1	3.36472	2.79731	1	1.89033	1	1	1
ENSG00000222011	89.3238	-0.393218	0.188568	-2.08528	0.0370436	0.997001	FAM185A	60.3935	79.2747	81.0417	88.1968	62.7769	89.8593	106.041	94.153	84.5818	126.049	101.853	97.6653	61.3935	80.2747	82.0417	89.1968	63.7769	90.8593	107.041	95.153	85.5818	127.049	102.853	98.6653
ENSG00000250682	4.31759	2.00099	0.960044	2.08427	0.0371353	0.997001	LINC00491	22.0952	0	4.12077	7.0963	1.10135	7.09415	1.79731	0.923068	5.34201	1.58552	0	0.655472	23.0952	1	5.12077	8.0963	2.10135	8.09415	2.79731	1.92307	6.34201	2.58552	1	1.65547
ENSG00000263483	3.74804	2.86287	1.37378	2.08394	0.0371656	0.997001	MTATP6P3	22.0952	0	4.12077	11.1513	0	2.36472	0	0	4.45167	0.79276	0	0	23.0952	1	5.12077	12.1513	1	3.36472	1	1	5.45167	1.79276	1	1
ENSG00000249830	2.34469	3.11332	1.49428	2.08349	0.0372064	0.997001	LINC02162	13.2571	0	2.74718	7.0963	0	2.36472	0	0	2.671	0	0	0	14.2571	1	3.74718	8.0963	1	3.36472	1	1	3.671	1	1	1
ENSG00000287312	2.4047	2.31865	1.11289	2.08344	0.0372107	0.997001	AC127526.4	7.36507	1.34364	2.74718	9.12381	0	3.15296	1.79731	0	2.671	0	0	0.655472	8.36507	2.34364	3.74718	10.1238	1	4.15296	2.79731	1	3.671	1	1	1.65547
ENSG00000185737	6.42223	1.55688	0.747375	2.08313	0.0372393	0.997001	NRG3	25.0412	1.34364	11.6755	11.1513	2.2027	7.09415	0	2.7692	4.45167	1.58552	1.88616	7.86566	26.0412	2.34364	12.6755	12.1513	3.2027	8.09415	1	3.7692	5.45167	2.58552	2.88616	8.86566
ENSG00000248550	4.32164	2.26016	1.08501	2.08308	0.0372442	0.997001	OTX2-AS1	19.1492	1.34364	6.86794	8.11005	2.2027	5.51767	0	0	8.01301	0	0	0.655472	20.1492	2.34364	7.86794	9.11005	3.2027	6.51767	1	1	9.01301	1	1	1.65547
ENSG00000224494	1.95165	2.76719	1.32887	2.08236	0.0373097	0.997001	HNRNPA3P14	7.36507	0	5.49436	3.04127	0	3.9412	1.79731	0	1.78067	0	0	0	8.36507	1	6.49436	4.04127	1	4.9412	2.79731	1	2.78067	1	1	1
ENSG00000167825	2.86162	3.02101	1.45081	2.08229	0.0373156	0.997001	OR5I1	14.7301	0	3.43397	7.0963	0	5.51767	0	0	3.56134	0	0	0	15.7301	1	4.43397	8.0963	1	6.51767	1	1	4.56134	1	1	1
ENSG00000225564	4.84668	3.02379	1.45243	2.08188	0.0373534	0.997001	LINC01492	22.0952	0	6.18115	14.1926	0	9.45887	0	0	6.23234	0	0	0	23.0952	1	7.18115	15.1926	1	10.4589	1	1	7.23234	1	1	1
ENSG00000286646	52.6632	-0.826227	0.396928	-2.08155	0.0373832	0.997001	AL121933.2	19.1492	44.3401	70.7398	35.4815	19.8243	36.259	102.446	35.9997	56.0911	109.401	62.2433	39.9838	20.1492	45.3401	71.7398	36.4815	20.8243	37.259	103.446	36.9997	57.0911	110.401	63.2433	40.9838
ENSG00000223930	15.4575	1.83768	0.882889	2.08144	0.0373935	0.997001	AC117453.1	60.3935	1.34364	15.7963	38.5227	2.2027	26.8001	5.39192	0	24.039	5.54932	2.82924	2.62189	61.3935	2.34364	16.7963	39.5227	3.2027	27.8001	6.39192	1	25.039	6.54932	3.82924	3.62189
ENSG00000168676	23.6876	0.650875	0.312728	2.08128	0.0374078	0.997001	KCTD19	29.4603	32.2473	27.4718	23.3164	26.4324	33.8943	25.1623	14.7691	26.71	18.2335	7.54465	19.0087	30.4603	33.2473	28.4718	24.3164	27.4324	34.8943	26.1623	15.7691	27.71	19.2335	8.54465	20.0087
ENSG00000152422	129.908	-0.615358	0.295708	-2.08097	0.0374369	0.997001	XRCC4	110.476	84.6492	116.755	77.0455	100.223	122.965	318.123	101.538	121.976	138.733	147.121	119.296	111.476	85.6492	117.755	78.0455	101.223	123.965	319.123	102.538	122.976	139.733	148.121	120.296
ENSG00000261194	1.84352	3.28433	1.57841	2.08078	0.0374541	0.997001	LINC01898	11.7841	0	1.37359	6.08254	1.10135	0	0	0	1.78067	0	0	0	12.7841	1	2.37359	7.08254	2.10135	1	1	1	2.78067	1	1	1
ENSG00000119614	2.20362	2.18685	1.05108	2.08058	0.0374728	0.997001	VSX2	10.3111	0	2.06038	4.05503	1.10135	3.9412	1.79731	0.923068	0	0	0.943081	1.31094	11.3111	1	3.06038	5.05503	2.10135	4.9412	2.79731	1.92307	1	1	1.94308	2.31094
ENSG00000204434	3.28233	2.44972	1.1775	2.08045	0.037484	0.997001	POTEKP	13.2571	0	3.43397	12.1651	0	4.72943	0	0	3.56134	1.58552	0	0.655472	14.2571	1	4.43397	13.1651	1	5.72943	1	1	4.56134	2.58552	1	1.65547
ENSG00000156413	4.13249	1.69763	0.815998	2.08043	0.0374862	0.997001	FUT6	10.3111	0	6.86794	6.08254	3.30405	11.8236	0	0	4.45167	1.58552	1.88616	3.27736	11.3111	1	7.86794	7.08254	4.30405	12.8236	1	1	5.45167	2.58552	2.88616	4.27736
ENSG00000188909	0.722337	3.01074	1.44727	2.08028	0.0374995	0.997001	BSX	2.94603	1.34364	0.686794	1.01376	1.10135	1.57648	0	0	0	0	0	0	3.94603	2.34364	1.68679	2.01376	2.10135	2.57648	1	1	1	1	1	1
ENSG00000286983	3.04508	2.23928	1.0766	2.07995	0.0375301	0.997001	AC109635.6	10.3111	0	2.74718	11.1513	2.2027	3.9412	0	0	4.45167	0.79276	0.943081	0	11.3111	1	3.74718	12.1513	3.2027	4.9412	1	1	5.45167	1.79276	1.94308	1
ENSG00000272142	49.7274	0.488376	0.23482	2.07979	0.037545	0.997001	AL359643.3	66.2856	47.0273	52.1964	65.8942	63.8782	55.1767	32.3515	28.6151	51.6394	38.0525	40.5525	55.0596	67.2856	48.0273	53.1964	66.8942	64.8782	56.1767	33.3515	29.6151	52.6394	39.0525	41.5525	56.0596
ENSG00000169981	301.389	0.549468	0.264203	2.07972	0.0375512	0.997001	ZNF35	661.383	279.477	253.427	291.962	367.85	296.378	255.217	187.383	198.545	267.16	275.38	282.508	662.383	280.477	254.427	292.962	368.85	297.378	256.217	188.383	199.545	268.16	276.38	283.508
ENSG00000286218	3.2674	2.75488	1.32499	2.07917	0.0376014	0.997001	AC005040.2	16.2031	0	4.80756	8.11005	0	4.72943	1.79731	0	3.56134	0	0	0	17.2031	1	5.80756	9.11005	1	5.72943	2.79731	1	4.56134	1	1	1
ENSG00000271013	5.59881	2.04232	0.982435	2.07884	0.0376324	0.997001	LRRC37A9P	30.9333	2.68728	0.686794	15.2063	0	4.72943	1.79731	0.923068	6.23234	0.79276	1.88616	1.31094	31.9333	3.68728	1.68679	16.2063	1	5.72943	2.79731	1.92307	7.23234	1.79276	2.88616	2.31094
ENSG00000225792	157.448	-1.13424	0.545703	-2.0785	0.0376632	0.997001	AC004540.2	66.2856	108.835	204.665	106.444	63.8782	39.412	580.53	68.3071	190.532	183.92	231.998	44.5721	67.2856	109.835	205.665	107.444	64.8782	40.412	581.53	69.3071	191.532	184.92	232.998	45.5721
ENSG00000210049	8.27899	1.8036	0.867856	2.07823	0.0376884	0.997001	MT-TF	44.1904	4.03091	10.9887	5.06878	8.81079	3.9412	5.39192	0.923068	11.5743	0	3.77232	0.655472	45.1904	5.03091	11.9887	6.06878	9.81079	4.9412	6.39192	1.92307	12.5743	1	4.77232	1.65547
ENSG00000236682	38.1839	-0.823944	0.396481	-2.07814	0.0376963	0.997001	MAP3K2-DT	23.5682	29.56	37.7737	27.3714	27.5337	17.3413	109.636	28.6151	44.5167	35.6742	55.6418	20.9751	24.5682	30.56	38.7737	28.3714	28.5337	18.3413	110.636	29.6151	45.5167	36.6742	56.6418	21.9751
ENSG00000255714	1.71768	2.52426	1.21484	2.07785	0.0377228	0.997001	LINC02460	7.36507	0	2.06038	3.04127	2.2027	2.36472	1.79731	0	1.78067	0	0	0	8.36507	1	3.06038	4.04127	3.2027	3.36472	2.79731	1	2.78067	1	1	1
ENSG00000263571	3.30503	2.43523	1.17201	2.07782	0.0377257	0.997001	AC004147.2	22.0952	1.34364	2.74718	6.08254	0	1.57648	0	0	3.56134	0	0.943081	1.31094	23.0952	2.34364	3.74718	7.08254	1	2.57648	1	1	4.56134	1	1.94308	2.31094
ENSG00000231681	1.64751	3.03039	1.45855	2.07768	0.0377391	0.997001	AC020743.2	8.83808	0	1.37359	6.08254	0	0.788239	1.79731	0	0.890335	0	0	0	9.83808	1	2.37359	7.08254	1	1.78824	2.79731	1	1.89033	1	1	1
ENSG00000100413	581.598	0.670668	0.322843	2.07738	0.0377661	0.997001	POLR3H	908.849	468.93	510.975	522.085	1391	485.555	400.799	462.457	366.818	291.736	640.352	529.621	909.849	469.93	511.975	523.085	1392	486.555	401.799	463.457	367.818	292.736	641.352	530.621
ENSG00000164270	13.5962	1.85199	0.891588	2.07718	0.0377846	0.997001	HTR4	57.4475	0	13.7359	43.5915	2.2027	10.2471	12.5811	0	9.79368	3.9638	5.65848	3.93283	58.4475	1	14.7359	44.5915	3.2027	11.2471	13.5811	1	10.7937	4.9638	6.65848	4.93283
ENSG00000223620	2.11072	2.97112	1.4306	2.07683	0.0378171	0.997001	RBM48P1	7.36507	0	5.49436	5.06878	0	4.72943	0	0	2.671	0	0	0	8.36507	1	6.49436	6.06878	1	5.72943	1	1	3.671	1	1	1
ENSG00000275560	54.0882	-0.652187	0.314085	-2.07647	0.0378507	0.997001	AC008115.3	50.0824	52.4019	39.8341	53.7291	22.027	33.8943	91.6626	55.3841	76.5688	81.6543	60.3572	31.4626	51.0824	53.4019	40.8341	54.7291	23.027	34.8943	92.6626	56.3841	77.5688	82.6543	61.3572	32.4626
ENSG00000279160	2.17925	2.27822	1.09721	2.07637	0.0378594	0.997001	AC009336.2	7.36507	0	2.06038	5.06878	1.10135	6.30591	0	0.923068	2.671	0	0	0.655472	8.36507	1	3.06038	6.06878	2.10135	7.30591	1	1.92307	3.671	1	1	1.65547
ENSG00000285219	91.1797	0.923121	0.444598	2.0763	0.0378659	0.997001	HULC	229.79	55.0892	117.442	163.215	26.4324	125.33	39.5407	45.2303	104.169	80.8615	56.5848	50.4713	230.79	56.0892	118.442	164.215	27.4324	126.33	40.5407	46.2303	105.169	81.8615	57.5848	51.4713
ENSG00000251258	16.1793	1.72302	0.829921	2.07613	0.0378824	0.997001	RFPL4B	30.9333	1.34364	7.55474	12.1651	82.6011	14.9765	1.79731	0.923068	8.01301	1.58552	19.8047	12.454	31.9333	2.34364	8.55474	13.1651	83.6011	15.9765	2.79731	1.92307	9.01301	2.58552	20.8047	13.454
ENSG00000283692	0.998219	3.51925	1.69524	2.07596	0.0378974	0.997001	Z96074.1	2.94603	0	1.37359	6.08254	0	1.57648	0	0	0	0	0	0	3.94603	1	2.37359	7.08254	1	2.57648	1	1	1	1	1	1
ENSG00000235194	182.809	-0.35375	0.170419	-2.07577	0.0379152	0.997001	PPP1R3E	151.72	204.233	141.48	151.05	161.898	152.918	228.258	251.075	212.79	171.236	169.755	197.297	152.72	205.233	142.48	152.05	162.898	153.918	229.258	252.075	213.79	172.236	170.755	198.297
ENSG00000263731	54.2628	0.789665	0.380443	2.07565	0.0379267	0.997001	AC145207.5	92.7998	41.6528	37.7737	83.128	100.223	58.3297	28.7569	44.3073	35.6134	14.2697	48.0971	66.2027	93.7998	42.6528	38.7737	84.128	101.223	59.3297	29.7569	45.3073	36.6134	15.2697	49.0971	67.2027
ENSG00000179583	587.429	-0.910816	0.438838	-2.07552	0.0379387	0.997001	CIITA	215.06	428.621	591.33	435.915	475.783	297.954	2169.35	568.61	366.818	574.751	552.645	372.308	216.06	429.621	592.33	436.915	476.783	298.954	2170.35	569.61	367.818	575.751	553.645	373.308
ENSG00000186795	1.30493	3.29271	1.58658	2.07535	0.0379544	0.997001	KCNK18	8.83808	0	0.686794	3.04127	2.2027	0	0	0	0.890335	0	0	0	9.83808	1	1.68679	4.04127	3.2027	1	1	1	1.89033	1	1	1
ENSG00000280134	7.17937	2.65278	1.27828	2.07528	0.037961	0.997001	AL731532.2	36.8253	1.34364	6.86794	19.2614	0	10.2471	0	0.923068	10.684	0	0	0	37.8253	2.34364	7.86794	20.2614	1	11.2471	1	1.92307	11.684	1	1	1
ENSG00000129636	1019.86	-0.459773	0.22159	-2.07488	0.0379978	0.997001	ITFG1	860.24	835.743	982.803	737.001	801.782	930.91	1757.76	1016.3	841.366	1089.25	1542.88	842.281	861.24	836.743	983.803	738.001	802.782	931.91	1758.76	1017.3	842.366	1090.25	1543.88	843.281
ENSG00000172489	1.00148	3.51298	1.69334	2.07459	0.0380247	0.997001	OR5T3	5.89205	0	2.74718	1.01376	0	2.36472	0	0	0	0	0	0	6.89205	1	3.74718	2.01376	1	3.36472	1	1	1	1	1	1
ENSG00000206069	3.06232	2.07178	0.998832	2.0742	0.0380603	0.997001	TMEM211	14.7301	0	4.80756	7.0963	1.10135	2.36472	0	0	2.671	2.37828	0.943081	0.655472	15.7301	1	5.80756	8.0963	2.10135	3.36472	1	1	3.671	3.37828	1.94308	1.65547
ENSG00000217707	1.17669	3.18401	1.53511	2.07413	0.0380676	0.997001	SERPINB8P1	4.41904	0	0.686794	5.06878	0	3.15296	0	0	0	0.79276	0	0	5.41904	1	1.68679	6.06878	1	4.15296	1	1	1	1.79276	1	1
ENSG00000135211	194.661	-0.526874	0.254037	-2.07401	0.0380787	0.997001	TMEM60	191.492	130.333	164.144	137.871	174.013	156.071	402.596	187.383	183.409	164.101	266.892	177.633	192.492	131.333	165.144	138.871	175.013	157.071	403.596	188.383	184.409	165.101	267.892	178.633
ENSG00000198829	83.7645	-0.793525	0.382669	-2.07366	0.0381108	0.997001	SUCNR1	33.8793	59.1201	85.1625	42.5778	72.689	71.7298	195.906	55.3841	57.8717	88.7891	172.584	69.48	34.8793	60.1201	86.1625	43.5778	73.689	72.7298	196.906	56.3841	58.8717	89.7891	173.584	70.48
ENSG00000111245	1.14949	3.12494	1.50702	2.07359	0.0381173	0.997001	MYL2	4.41904	0	0	2.02751	3.30405	3.15296	0	0	0.890335	0	0	0	5.41904	1	1	3.02751	4.30405	4.15296	1	1	1.89033	1	1	1
ENSG00000280623	5.12422	2.89125	1.39451	2.07332	0.0381429	0.997001	PCAT14	30.9333	0	2.06038	13.1788	1.10135	7.09415	0	0	7.12268	0	0	0	31.9333	1	3.06038	14.1788	2.10135	8.09415	1	1	8.12268	1	1	1
ENSG00000240296	1.56716	3.09752	1.49412	2.07314	0.0381591	0.997001	AC245052.5	0	0	2.74718	6.08254	1.10135	7.09415	0	0	1.78067	0	0	0	1	1	3.74718	7.08254	2.10135	8.09415	1	1	2.78067	1	1	1
ENSG00000238000	8.99911	-1.60614	0.774748	-2.07312	0.0381612	0.997001	AC116347.1	10.3111	4.03091	2.06038	1.01376	4.40539	4.72943	46.7299	5.53841	5.34201	0.79276	13.2031	9.83208	11.3111	5.03091	3.06038	2.01376	5.40539	5.72943	47.7299	6.53841	6.34201	1.79276	14.2031	10.8321
ENSG00000168214	5517.96	-0.442933	0.213659	-2.07308	0.0381649	0.997001	RBPJ	4262.9	4507.91	6625.51	5378.99	3137.74	4149.29	7070.6	6244.56	7843.85	6929.52	5433.09	4631.56	4263.9	4508.91	6626.51	5379.99	3138.74	4150.29	7071.6	6245.56	7844.85	6930.52	5434.09	4632.56
ENSG00000268296	1.72694	2.57797	1.24376	2.07273	0.0381974	0.997001	AC022145.1	2.94603	0	2.06038	7.0963	1.10135	3.9412	1.79731	0	1.78067	0	0	0	3.94603	1	3.06038	8.0963	2.10135	4.9412	2.79731	1	2.78067	1	1	1
ENSG00000260701	5.7383	1.58759	0.766098	2.0723	0.0382372	0.997001	AC025284.1	22.0952	2.68728	4.80756	13.1788	2.2027	7.09415	1.79731	1.84614	8.01301	3.17104	0	1.96642	23.0952	3.68728	5.80756	14.1788	3.2027	8.09415	2.79731	2.84614	9.01301	4.17104	1	2.96642
ENSG00000267795	0.710158	3.00145	1.44839	2.07226	0.0382409	0.997001	SMIM22	1.47301	1.34364	0.686794	2.02751	2.2027	0.788239	0	0	0	0	0	0	2.47301	2.34364	1.68679	3.02751	3.2027	1.78824	1	1	1	1	1	1
ENSG00000286914	2.07927	2.84825	1.37474	2.07185	0.0382794	0.997001	AL365214.4	8.83808	0	2.06038	8.11005	0	2.36472	1.79731	0	1.78067	0	0	0	9.83808	1	3.06038	9.11005	1	3.36472	2.79731	1	2.78067	1	1	1
ENSG00000205302	1636.21	-0.473064	0.228329	-2.07185	0.0382797	0.997001	SNX2	1340.44	1335.58	1713.55	1158.72	1277.56	1392.03	2997.9	1340.3	1498.43	1845.55	2289.8	1444.66	1341.44	1336.58	1714.55	1159.72	1278.56	1393.03	2998.9	1341.3	1499.43	1846.55	2290.8	1445.66
ENSG00000279874	1.12494	3.13891	1.51511	2.07174	0.0382901	0.997001	AC064859.1	4.41904	0	4.12077	1.01376	0	3.15296	0	0	0	0.79276	0	0	5.41904	1	5.12077	2.01376	1	4.15296	1	1	1	1.79276	1	1
ENSG00000096088	4.69501	1.64033	0.791862	2.07149	0.0383132	0.997001	PGC	19.1492	1.34364	5.49436	7.0963	2.2027	7.09415	3.59461	2.7692	5.34201	0	0.943081	1.31094	20.1492	2.34364	6.49436	8.0963	3.2027	8.09415	4.59461	3.7692	6.34201	1	1.94308	2.31094
ENSG00000103888	4249.07	0.831686	0.401525	2.07132	0.038329	0.997001	CEMIP	5251.29	9312.76	3620.09	3291.67	9167.62	2004.49	1781.13	4168.58	2482.25	1699.68	3916.61	4292.68	5252.29	9313.76	3621.09	3292.67	9168.62	2005.49	1782.13	4169.58	2483.25	1700.68	3917.61	4293.68
ENSG00000209082	9.37652	1.73899	0.839576	2.07127	0.0383336	0.997001	MT-TL1	42.7174	0	7.55474	19.2614	9.91214	7.09415	5.39192	1.84614	14.2454	1.58552	0.943081	1.96642	43.7174	1	8.55474	20.2614	10.9121	8.09415	6.39192	2.84614	15.2454	2.58552	1.94308	2.96642
ENSG00000224000	2.41924	1.95466	0.943787	2.07108	0.0383512	0.997001	Z97198.1	5.89205	1.34364	3.43397	3.04127	6.60809	2.36472	1.79731	2.7692	1.78067	0	0	0	6.89205	2.34364	4.43397	4.04127	7.60809	3.36472	2.79731	3.7692	2.78067	1	1	1
ENSG00000236935	2.54281	1.78506	0.86202	2.07079	0.0383784	0.997001	AP003774.2	4.41904	2.68728	4.12077	5.06878	2.2027	5.51767	0	0	2.671	3.17104	0	0.655472	5.41904	3.68728	5.12077	6.06878	3.2027	6.51767	1	1	3.671	4.17104	1	1.65547
ENSG00000237949	10.8492	1.49231	0.720657	2.07076	0.0383813	0.997001	LINC00844	35.3523	4.03091	12.3623	33.454	1.10135	10.2471	1.79731	4.61534	15.1357	4.75656	4.7154	2.62189	36.3523	5.03091	13.3623	34.454	2.10135	11.2471	2.79731	5.61534	16.1357	5.75656	5.7154	3.62189
ENSG00000129744	3.78767	1.54479	0.746019	2.07071	0.0383855	0.997001	ART1	7.36507	1.34364	3.43397	8.11005	6.60809	7.09415	1.79731	0	5.34201	0.79276	0.943081	2.62189	8.36507	2.34364	4.43397	9.11005	7.60809	8.09415	2.79731	1	6.34201	1.79276	1.94308	3.62189
ENSG00000275410	4.1782	2.08866	1.00871	2.07063	0.0383934	0.997001	HNF1B	22.0952	0	4.12077	10.1376	1.10135	3.15296	1.79731	0	5.34201	0.79276	0.943081	0.655472	23.0952	1	5.12077	11.1376	2.10135	4.15296	2.79731	1	6.34201	1.79276	1.94308	1.65547
ENSG00000286225	6.34063	1.76337	0.851893	2.06994	0.0384578	0.997001	AC079163.2	27.9872	1.34364	8.92833	10.1376	0	10.2471	3.59461	1.84614	8.01301	0.79276	1.88616	1.31094	28.9872	2.34364	9.92833	11.1376	1	11.2471	4.59461	2.84614	9.01301	1.79276	2.88616	2.31094
ENSG00000177324	4.34255	2.14189	1.03479	2.06988	0.0384638	0.997001	BEND2	22.0952	0	6.18115	9.12381	1.10135	3.9412	1.79731	0	5.34201	1.58552	0.943081	0	23.0952	1	7.18115	10.1238	2.10135	4.9412	2.79731	1	6.34201	2.58552	1.94308	1
ENSG00000214867	1.99095	1.8004	0.870034	2.06935	0.0385134	0.997001	SRSF9P1	4.41904	1.34364	2.74718	3.04127	3.30405	3.9412	0	0.923068	1.78067	0.79276	0.943081	0.655472	5.41904	2.34364	3.74718	4.04127	4.30405	4.9412	1	1.92307	2.78067	1.79276	1.94308	1.65547
ENSG00000230252	5.83237	2.36234	1.14202	2.06856	0.0385876	0.997001	MTND2P4	26.5142	1.34364	6.18115	18.2476	0	6.30591	1.79731	0	8.01301	1.58552	0	0	27.5142	2.34364	7.18115	19.2476	1	7.30591	2.79731	1	9.01301	2.58552	1	1
ENSG00000142207	1557.79	0.510149	0.246635	2.06843	0.0385993	0.997001	URB1	2259.6	1349.01	1613.97	2059.95	1849.16	1854.73	602.097	1285.83	1281.19	1377.02	1372.18	1788.78	2260.6	1350.01	1614.97	2060.95	1850.16	1855.73	603.097	1286.83	1282.19	1378.02	1373.18	1789.78
ENSG00000167941	1.71745	2.60401	1.25904	2.06825	0.0386163	0.997001	SOST	10.3111	1.34364	1.37359	1.01376	0	3.9412	0	0	0.890335	0.79276	0.943081	0	11.3111	2.34364	2.37359	2.01376	1	4.9412	1	1	1.89033	1.79276	1.94308	1
ENSG00000111731	695.2	-0.383126	0.185247	-2.06819	0.038622	0.997001	C2CD5	559.745	757.812	646.274	423.75	558.384	672.368	997.504	803.069	608.098	833.191	750.692	731.507	560.745	758.812	647.274	424.75	559.384	673.368	998.504	804.069	609.098	834.191	751.692	732.507
ENSG00000089558	12.4648	0.915718	0.442789	2.06807	0.0386334	0.997001	KCNH4	10.3111	20.1546	7.55474	15.2063	33.0405	12.6118	5.39192	8.30761	10.684	9.51312	5.65848	11.143	11.3111	21.1546	8.55474	16.2063	34.0405	13.6118	6.39192	9.30761	11.684	10.5131	6.65848	12.143
ENSG00000237654	6.28423	1.80978	0.875108	2.06807	0.0386336	0.997001	AP003025.1	26.5142	0	11.6755	12.1651	3.30405	5.51767	0	0.923068	8.01301	4.75656	1.88616	0.655472	27.5142	1	12.6755	13.1651	4.30405	6.51767	1	1.92307	9.01301	5.75656	2.88616	1.65547
ENSG00000225807	2.05527	2.5373	1.227	2.06788	0.038651	0.997001	AC069281.1	8.83808	0	1.37359	6.08254	1.10135	3.9412	0	0	2.671	0	0	0.655472	9.83808	1	2.37359	7.08254	2.10135	4.9412	1	1	3.671	1	1	1.65547
ENSG00000204482	217.794	-1.17775	0.569594	-2.06771	0.0386674	0.997001	LST1	78.0697	151.831	249.306	109.486	164.101	46.5061	974.139	143.999	185.19	192.641	261.233	57.026	79.0697	152.831	250.306	110.486	165.101	47.5061	975.139	144.999	186.19	193.641	262.233	58.026
ENSG00000162981	120.567	-0.79961	0.386811	-2.06718	0.0387168	0.997001	LRATD1	73.6507	87.3365	75.5474	110.499	100.223	80.4004	143.784	103.384	83.6914	137.147	381.005	70.1355	74.6507	88.3365	76.5474	111.499	101.223	81.4004	144.784	104.384	84.6914	138.147	382.005	71.1355
ENSG00000172000	5.36782	1.32522	0.641201	2.06677	0.0387557	0.997001	ZNF556	14.7301	2.68728	5.49436	12.1651	6.60809	4.72943	1.79731	2.7692	5.34201	5.54932	1.88616	0.655472	15.7301	3.68728	6.49436	13.1651	7.60809	5.72943	2.79731	3.7692	6.34201	6.54932	2.88616	1.65547
ENSG00000286670	9.21183	0.926097	0.448094	2.06675	0.0387581	0.997001	AL450467.1	16.2031	12.0927	8.24153	16.2201	7.70944	13.4001	1.79731	6.46148	9.79368	7.9276	2.82924	7.86566	17.2031	13.0927	9.24153	17.2201	8.70944	14.4001	2.79731	7.46148	10.7937	8.9276	3.82924	8.86566
ENSG00000198870	29.555	0.538961	0.260807	2.06651	0.03878	0.997001	STKLD1	27.9872	30.9037	35.0265	37.509	46.2566	33.8943	14.3784	22.1536	29.381	20.6118	26.4063	30.1517	28.9872	31.9037	36.0265	38.509	47.2566	34.8943	15.3784	23.1536	30.381	21.6118	27.4063	31.1517
ENSG00000223131	3.8913	1.81942	0.880549	2.06623	0.0388068	0.997001	RNA5SP304	11.7841	2.68728	2.06038	2.02751	12.1148	6.30591	0	0	0	2.37828	4.7154	2.62189	12.7841	3.68728	3.06038	3.02751	13.1148	7.30591	1	1	1	3.37828	5.7154	3.62189
ENSG00000283036	2.42998	1.89894	0.919229	2.0658	0.0388477	0.997001	LINC01988	5.89205	6.71819	2.74718	3.04127	4.40539	0.788239	0	0	2.671	1.58552	0	1.31094	6.89205	7.71819	3.74718	4.04127	5.40539	1.78824	1	1	3.671	2.58552	1	2.31094
ENSG00000132915	10.1039	1.43342	0.693894	2.06577	0.0388504	0.997001	PDE6A	38.2983	5.37455	9.61512	17.2339	5.50674	12.6118	5.39192	0.923068	17.8067	2.37828	2.82924	3.27736	39.2983	6.37455	10.6151	18.2339	6.50674	13.6118	6.39192	1.92307	18.8067	3.37828	3.82924	4.27736
ENSG00000006116	3.10664	2.83481	1.37248	2.06546	0.0388791	0.997001	CACNG3	17.6762	0	2.74718	10.1376	0	2.36472	0	0	3.56134	0.79276	0	0	18.6762	1	3.74718	11.1376	1	3.36472	1	1	4.56134	1.79276	1	1
ENSG00000120694	11820.2	-1.04291	0.504934	-2.06543	0.0388819	0.997001	HSPH1	8802.73	8314.43	5772.51	6738.44	11739.3	4980.09	37193.4	6116.25	6985.56	29299.6	12593.9	3306.2	8803.73	8315.43	5773.51	6739.44	11740.3	4981.09	37194.4	6117.25	6986.56	29300.6	12594.9	3307.2
ENSG00000137628	652.907	-0.774829	0.375236	-2.06491	0.0389312	0.997001	DDX60	539.123	472.961	574.847	347.718	278.641	673.944	1991.41	590.764	526.188	701.593	459.28	678.413	540.123	473.961	575.847	348.718	279.641	674.944	1992.41	591.764	527.188	702.593	460.28	679.413
ENSG00000115641	1420.08	0.756106	0.366251	2.06445	0.0389752	0.997001	FHL2	3364.36	1597.59	816.599	1064.44	2633.32	1229.65	645.233	1305.22	1037.24	663.54	1303.34	1380.42	3365.36	1598.59	817.599	1065.44	2634.32	1230.65	646.233	1306.22	1038.24	664.54	1304.34	1381.42
ENSG00000271367	1.89061	2.43088	1.17844	2.0628	0.0391313	0.997001	AL034374.1	10.3111	0	1.37359	2.02751	1.10135	4.72943	0	0	0.890335	0	0.943081	1.31094	11.3111	1	2.37359	3.02751	2.10135	5.72943	1	1	1.89033	1	1.94308	2.31094
ENSG00000181215	6.106	2.07494	1.00592	2.06272	0.0391396	0.997001	C4orf50	30.9333	2.68728	2.74718	13.1788	0	9.45887	3.59461	0.923068	8.01301	0.79276	0.943081	0	31.9333	3.68728	3.74718	14.1788	1	10.4589	4.59461	1.92307	9.01301	1.79276	1.94308	1
ENSG00000253438	46.1189	1.10457	0.535603	2.06229	0.0391798	0.997001	PCAT1	120.787	44.3401	43.9548	89.2106	8.81079	71.7298	12.5811	38.7689	56.9814	25.3683	9.43081	31.4626	121.787	45.3401	44.9548	90.2106	9.81079	72.7298	13.5811	39.7689	57.9814	26.3683	10.4308	32.4626
ENSG00000255202	4.30167	1.38753	0.672997	2.06172	0.0392348	0.997001	AL049629.1	10.3111	5.37455	6.86794	6.08254	3.30405	5.51767	3.59461	0	2.671	3.9638	0	3.93283	11.3111	6.37455	7.86794	7.08254	4.30405	6.51767	4.59461	1	3.671	4.9638	1	4.93283
ENSG00000283128	9.08785	1.04695	0.507854	2.06152	0.0392537	0.997001	AC009403.2	20.6222	13.4364	7.55474	12.1651	5.50674	13.4001	10.7838	8.30761	8.01301	4.75656	1.88616	2.62189	21.6222	14.4364	8.55474	13.1651	6.50674	14.4001	11.7838	9.30761	9.01301	5.75656	2.88616	3.62189
ENSG00000198001	496.096	-0.411882	0.199821	-2.06126	0.0392785	0.997001	IRAK4	327.009	479.679	440.922	453.149	352.432	496.591	846.531	567.687	511.052	533.527	453.622	490.948	328.009	480.679	441.922	454.149	353.432	497.591	847.531	568.687	512.052	534.527	454.622	491.948
ENSG00000146859	712.813	-0.501561	0.243368	-2.06092	0.0393108	0.997001	TMEM140	418.336	506.552	790.5	456.19	834.822	530.485	1243.74	678.455	814.656	795.138	826.139	658.749	419.336	507.552	791.5	457.19	835.822	531.485	1244.74	679.455	815.656	796.138	827.139	659.749
ENSG00000167261	58.2252	-0.889713	0.43173	-2.06081	0.0393215	0.997001	DPEP2	27.9872	22.8419	61.8115	35.4815	60.5742	33.8943	154.568	47.9996	48.9684	80.0688	100.91	23.597	28.9872	23.8419	62.8115	36.4815	61.5742	34.8943	155.568	48.9996	49.9684	81.0688	101.91	24.597
ENSG00000272533	95.0365	-0.865892	0.420199	-2.06067	0.0393345	0.997001	SNORA28	79.5427	111.522	63.8719	60.8254	40.7499	46.5061	294.758	78.4608	73.0074	139.526	101.853	49.8159	80.5427	112.522	64.8719	61.8254	41.7499	47.5061	295.758	79.4608	74.0074	140.526	102.853	50.8159
ENSG00000144644	8.82813	1.41117	0.684817	2.06065	0.0393363	0.997001	GADL1	27.9872	5.37455	9.61512	11.1513	5.50674	17.3413	5.39192	0.923068	12.4647	7.9276	0.943081	1.31094	28.9872	6.37455	10.6151	12.1513	6.50674	18.3413	6.39192	1.92307	13.4647	8.9276	1.94308	2.31094
ENSG00000241458	10.5297	1.31032	0.635945	2.06042	0.039358	0.997001	RPL7P19	25.0412	4.03091	6.86794	10.1376	26.4324	17.3413	7.18922	1.84614	5.34201	11.0986	10.3739	0.655472	26.0412	5.03091	7.86794	11.1376	27.4324	18.3413	8.18922	2.84614	6.34201	12.0986	11.3739	1.65547
ENSG00000254685	208.025	-0.519556	0.252186	-2.06021	0.0393783	0.997001	FPGT	148.774	188.109	188.182	184.504	92.5133	220.707	364.853	210.46	258.197	249.719	170.698	219.583	149.774	189.109	189.182	185.504	93.5133	221.707	365.853	211.46	259.197	250.719	171.698	220.583
ENSG00000183644	7.25835	1.8812	0.91313	2.06016	0.039383	0.997001	C11orf88	23.5682	0	8.92833	18.2476	3.30405	14.9765	0	0	10.684	3.17104	0.943081	3.27736	24.5682	1	9.92833	19.2476	4.30405	15.9765	1	1	11.684	4.17104	1.94308	4.27736
ENSG00000150782	242.355	-0.832182	0.403952	-2.0601	0.0393891	0.997001	IL18	117.841	173.329	311.118	201.738	103.527	135.577	668.598	154.152	229.706	270.331	394.208	148.137	118.841	174.329	312.118	202.738	104.527	136.577	669.598	155.152	230.706	271.331	395.208	149.137
ENSG00000235352	2.9029	2.24748	1.091	2.06002	0.0393965	0.997001	AC023128.2	5.89205	1.34364	11.6755	6.08254	0	3.9412	0	0	4.45167	0.79276	0	0.655472	6.89205	2.34364	12.6755	7.08254	1	4.9412	1	1	5.45167	1.79276	1	1.65547
ENSG00000203870	4.57908	1.71206	0.831109	2.05997	0.0394017	0.997001	SMIM9	17.6762	1.34364	2.74718	10.1376	4.40539	5.51767	3.59461	1.84614	6.23234	0.79276	0	0.655472	18.6762	2.34364	3.74718	11.1376	5.40539	6.51767	4.59461	2.84614	7.23234	1.79276	1	1.65547
ENSG00000226949	1.05208	3.56631	1.73169	2.05944	0.0394517	0.997001	OR6K5P	5.89205	0	0	4.05503	1.10135	1.57648	0	0	0	0	0	0	6.89205	1	1	5.05503	2.10135	2.57648	1	1	1	1	1	1
ENSG00000164935	47.7241	-1.28382	0.62341	-2.05936	0.0394599	0.997001	DCSTAMP	27.9872	4.03091	46.0152	29.3989	31.9391	26.0119	163.555	5.53841	64.1041	46.7728	103.739	23.597	28.9872	5.03091	47.0152	30.3989	32.9391	27.0119	164.555	6.53841	65.1041	47.7728	104.739	24.597
ENSG00000235289	2.36349	3.12524	1.51774	2.05914	0.0394811	0.997001	BRD7P6	13.2571	0	2.74718	8.11005	0	1.57648	0	0	2.671	0	0	0	14.2571	1	3.74718	9.11005	1	2.57648	1	1	3.671	1	1	1
ENSG00000255433	2.21967	2.68002	1.30169	2.05888	0.0395057	0.997001	LINC02735	8.83808	0	3.43397	7.0963	0	3.9412	0	0	2.671	0	0	0.655472	9.83808	1	4.43397	8.0963	1	4.9412	1	1	3.671	1	1	1.65547
ENSG00000236666	1.85401	2.77802	1.34933	2.05881	0.0395121	0.997001	POTEH-AS1	7.36507	0	2.06038	7.0963	0	3.15296	0	0	1.78067	0.79276	0	0	8.36507	1	3.06038	8.0963	1	4.15296	1	1	2.78067	1.79276	1	1
ENSG00000234419	1.27246	2.70731	1.31511	2.05861	0.0395311	0.997001	CICP13	4.41904	0	1.37359	2.02751	3.30405	2.36472	0	0	1.78067	0	0	0	5.41904	1	2.37359	3.02751	4.30405	3.36472	1	1	2.78067	1	1	1
ENSG00000256440	1.41115	2.8636	1.39168	2.05766	0.0396232	0.997001	AC019209.2	5.89205	1.34364	2.06038	5.06878	0	0.788239	0	0	1.78067	0	0	0	6.89205	2.34364	3.06038	6.06878	1	1.78824	1	1	2.78067	1	1	1
ENSG00000180869	2.46586	2.72285	1.32329	2.05764	0.0396245	0.997001	LINC01555	17.6762	1.34364	2.06038	4.05503	0	0.788239	0	0	1.78067	0	1.88616	0	18.6762	2.34364	3.06038	5.05503	1	1.78824	1	1	2.78067	1	2.88616	1
ENSG00000150394	20.3004	1.79593	0.872832	2.05759	0.0396291	0.997001	CDH8	70.7046	12.0927	33.6529	45.619	2.2027	25.2236	1.79731	10.1538	34.723	5.54932	1.88616	0	71.7046	13.0927	34.6529	46.619	3.2027	26.2236	2.79731	11.1538	35.723	6.54932	2.88616	1
ENSG00000264424	11.9839	1.77462	0.862629	2.05722	0.0396651	0.997001	MYH4	47.1364	1.34364	10.9887	30.4127	5.50674	16.553	0	0.923068	19.5874	7.13484	0.943081	3.27736	48.1364	2.34364	11.9887	31.4127	6.50674	17.553	1	1.92307	20.5874	8.13484	1.94308	4.27736
ENSG00000285910	0.983571	2.86537	1.39284	2.05721	0.0396663	0.997001	AL513013.1	4.41904	0	0.686794	2.02751	2.2027	1.57648	0	0	0.890335	0	0	0	5.41904	1	1.68679	3.02751	3.2027	2.57648	1	1	1.89033	1	1	1
ENSG00000219549	0.817598	3.19758	1.55435	2.05719	0.0396683	0.997001	AL607077.1	4.41904	0	0.686794	2.02751	1.10135	1.57648	0	0	0	0	0	0	5.41904	1	1.68679	3.02751	2.10135	2.57648	1	1	1	1	1	1
ENSG00000139974	647.64	-0.372704	0.181172	-2.05718	0.0396688	0.997001	SLC38A6	416.863	532.081	601.632	559.594	530.85	742.521	774.639	539.995	674.874	829.227	834.626	734.784	417.863	533.081	602.632	560.594	531.85	743.521	775.639	540.995	675.874	830.227	835.626	735.784
ENSG00000253119	7.24562	1.08774	0.528885	2.05666	0.0397188	0.997001	HNRNPA3P7	14.7301	4.03091	8.92833	13.1788	8.81079	10.2471	1.79731	2.7692	7.12268	9.51312	1.88616	3.93283	15.7301	5.03091	9.92833	14.1788	9.81079	11.2471	2.79731	3.7692	8.12268	10.5131	2.88616	4.93283
ENSG00000134028	42.8616	-1.72513	0.838845	-2.05655	0.0397291	0.997001	ADAMDEC1	30.9333	22.8419	37.7737	17.2339	4.40539	5.51767	301.947	13.846	41.8457	15.8552	18.8616	3.27736	31.9333	23.8419	38.7737	18.2339	5.40539	6.51767	302.947	14.846	42.8457	16.8552	19.8616	4.27736
ENSG00000277701	0.97755	2.86816	1.39496	2.05609	0.0397737	0.997001	AC159540.2	2.94603	2.68728	0.686794	3.04127	0	1.57648	0	0	0	0.79276	0	0	3.94603	3.68728	1.68679	4.04127	1	2.57648	1	1	1	1.79276	1	1
ENSG00000183862	1.49879	2.95052	1.43544	2.05547	0.0398332	0.997001	CNGA2	10.3111	0	1.37359	3.04127	0	1.57648	0	0	0.890335	0.79276	0	0	11.3111	1	2.37359	4.04127	1	2.57648	1	1	1.89033	1.79276	1	1
ENSG00000106536	14.4906	1.44363	0.702384	2.05534	0.0398467	0.997001	POU6F2	48.6094	9.40547	19.2302	31.4265	3.30405	15.7648	1.79731	4.61534	26.71	6.34208	4.7154	1.96642	49.6094	10.4055	20.2302	32.4265	4.30405	16.7648	2.79731	5.61534	27.71	7.34208	5.7154	2.96642
ENSG00000248447	1.68691	3.14162	1.52859	2.05524	0.0398559	0.997001	AC107058.1	11.7841	0	2.06038	3.04127	0	1.57648	0	0	1.78067	0	0	0	12.7841	1	3.06038	4.04127	1	2.57648	1	1	2.78067	1	1	1
ENSG00000112414	304.746	-0.640549	0.311751	-2.05468	0.0399097	0.997001	ADGRG6	260.723	267.384	258.235	305.141	142.074	193.907	614.678	336.92	247.513	485.962	368.745	175.666	261.723	268.384	259.235	306.141	143.074	194.907	615.678	337.92	248.513	486.962	369.745	176.666
ENSG00000161609	4.43864	1.43294	0.697467	2.05449	0.0399278	0.997001	CCDC155	11.7841	1.34364	4.80756	10.1376	3.30405	7.09415	3.59461	0.923068	5.34201	0.79276	2.82924	1.31094	12.7841	2.34364	5.80756	11.1376	4.30405	8.09415	4.59461	1.92307	6.34201	1.79276	3.82924	2.31094
ENSG00000204866	8.18031	1.41402	0.688282	2.05442	0.0399352	0.997001	IGFL2	36.8253	4.03091	8.24153	5.06878	7.70944	10.2471	1.79731	8.30761	8.01301	0.79276	1.88616	5.24377	37.8253	5.03091	9.24153	6.06878	8.70944	11.2471	2.79731	9.30761	9.01301	1.79276	2.88616	6.24377
ENSG00000254087	1256.84	-0.542768	0.264228	-2.05416	0.0399601	0.997001	LYN	767.44	1136.72	1324.83	1098.91	996.72	810.31	2686.97	1215.68	1458.37	1166.94	1428.77	990.418	768.44	1137.72	1325.83	1099.91	997.72	811.31	2687.97	1216.68	1459.37	1167.94	1429.77	991.418
ENSG00000196350	2.9697	2.48246	1.20863	2.05394	0.0399813	0.997001	ZNF729	8.83808	0	4.12077	13.1788	1.10135	3.15296	0	0	4.45167	0.79276	0	0	9.83808	1	5.12077	14.1788	2.10135	4.15296	1	1	5.45167	1.79276	1	1
ENSG00000239381	3.40463	1.7582	0.856185	2.05353	0.0400211	0.997001	AC125613.1	16.2031	1.34364	4.80756	5.06878	1.10135	3.15296	1.79731	0.923068	3.56134	1.58552	0	1.31094	17.2031	2.34364	5.80756	6.06878	2.10135	4.15296	2.79731	1.92307	4.56134	2.58552	1	2.31094
ENSG00000280878	6.01373	1.29817	0.632171	2.0535	0.0400237	0.997001	AC017002.5	11.7841	1.34364	8.24153	15.2063	9.91214	5.51767	0	1.84614	6.23234	6.34208	3.77232	1.96642	12.7841	2.34364	9.24153	16.2063	10.9121	6.51767	1	2.84614	7.23234	7.34208	4.77232	2.96642
ENSG00000128422	73.3387	1.54383	0.75183	2.05344	0.0400304	0.997001	KRT17	54.5015	69.8692	10.3019	57.7841	442.742	20.4942	17.9731	19.3844	16.026	27.7466	115.056	28.1853	55.5015	70.8692	11.3019	58.7841	443.742	21.4942	18.9731	20.3844	17.026	28.7466	116.056	29.1853
ENSG00000225384	1.18997	3.17835	1.54791	2.05332	0.0400416	0.997001	AL606662.1	7.36507	0	3.43397	1.01376	0	1.57648	0	0	0.890335	0	0	0	8.36507	1	4.43397	2.01376	1	2.57648	1	1	1.89033	1	1	1
ENSG00000204472	634.45	-0.924407	0.450219	-2.05324	0.0400494	0.997001	AIF1	340.266	440.713	754.787	312.237	500.012	276.672	2210.69	428.304	507.491	556.518	970.43	315.282	341.266	441.713	755.787	313.237	501.012	277.672	2211.69	429.304	508.491	557.518	971.43	316.282
ENSG00000181458	1383.06	-0.362189	0.176402	-2.0532	0.0400527	0.997001	TMEM45A	950.093	1343.64	1306.97	1522.66	1019.85	1118.51	1335.4	1674.45	1832.31	1449.17	1793.74	1249.98	951.093	1344.64	1307.97	1523.66	1020.85	1119.51	1336.4	1675.45	1833.31	1450.17	1794.74	1250.98
ENSG00000258977	1.52605	3.00259	1.46254	2.053	0.0400725	0.997001	LINC01467	7.36507	0	2.74718	4.05503	0	2.36472	0	0	1.78067	0	0	0	8.36507	1	3.74718	5.05503	1	3.36472	1	1	2.78067	1	1	1
ENSG00000103723	25.7752	0.972746	0.473863	2.0528	0.0400917	0.997001	AP3B2	44.1904	6.71819	43.9548	23.3164	40.7499	45.7179	14.3784	8.30761	37.394	12.6842	20.7478	11.143	45.1904	7.71819	44.9548	24.3164	41.7499	46.7179	15.3784	9.30761	38.394	13.6842	21.7478	12.143
ENSG00000275234	1.23017	2.63707	1.28509	2.05206	0.0401642	0.997001	AC010503.4	2.94603	1.34364	0.686794	6.08254	1.10135	0.788239	0	0.923068	0.890335	0	0	0	3.94603	2.34364	1.68679	7.08254	2.10135	1.78824	1	1.92307	1.89033	1	1	1
ENSG00000143195	27.8468	1.04758	0.510528	2.05195	0.0401746	0.997001	ILDR2	88.3808	9.40547	35.0265	41.564	17.6216	33.8943	12.5811	9.23068	40.9554	16.648	15.0893	13.7649	89.3808	10.4055	36.0265	42.564	18.6216	34.8943	13.5811	10.2307	41.9554	17.648	16.0893	14.7649
ENSG00000135248	7.39578	1.51947	0.740663	2.0515	0.0402185	0.997001	FAM71F1	19.1492	2.68728	7.55474	17.2339	7.70944	11.8236	0	2.7692	8.01301	2.37828	9.43081	0	20.1492	3.68728	8.55474	18.2339	8.70944	12.8236	1	3.7692	9.01301	3.37828	10.4308	1
ENSG00000287366	1.395	2.85363	1.391	2.05149	0.0402188	0.997001	AC072026.3	7.36507	0	2.06038	4.05503	0	1.57648	0	0	0.890335	0.79276	0	0	8.36507	1	3.06038	5.05503	1	2.57648	1	1	1.89033	1.79276	1	1
ENSG00000108786	32.3371	0.680045	0.33149	2.05148	0.0402203	0.997001	HSD17B1	32.4063	40.3091	32.2793	38.5227	52.8647	44.9296	10.7838	26.769	24.039	29.3321	13.2031	42.6057	33.4063	41.3091	33.2793	39.5227	53.8647	45.9296	11.7838	27.769	25.039	30.3321	14.2031	43.6057
ENSG00000286654	7.86137	1.27028	0.6192	2.05148	0.0402204	0.997001	AC092636.1	11.7841	9.40547	7.55474	4.05503	28.6351	4.72943	7.18922	2.7692	4.45167	3.9638	8.48773	1.31094	12.7841	10.4055	8.55474	5.05503	29.6351	5.72943	8.18922	3.7692	5.45167	4.9638	9.48773	2.31094
ENSG00000258378	2.47211	1.91145	0.931755	2.05145	0.0402233	0.997001	AL139021.1	1.47301	4.03091	2.06038	9.12381	2.2027	4.72943	0	0	1.78067	2.37828	1.88616	0	2.47301	5.03091	3.06038	10.1238	3.2027	5.72943	1	1	2.78067	3.37828	2.88616	1
ENSG00000234016	1.67864	2.22997	1.08707	2.05135	0.0402326	0.997001	GNG10P1	0	5.37455	2.74718	6.08254	1.10135	1.57648	0	0.923068	0.890335	0.79276	0	0.655472	1	6.37455	3.74718	7.08254	2.10135	2.57648	1	1.92307	1.89033	1.79276	1	1.65547
ENSG00000216781	1.15689	3.15642	1.53882	2.0512	0.0402479	0.997001	AL138885.1	2.94603	0	1.37359	7.0963	0	1.57648	0	0	0.890335	0	0	0	3.94603	1	2.37359	8.0963	1	2.57648	1	1	1.89033	1	1	1
ENSG00000236356	1.07515	3.06013	1.49194	2.0511	0.0402567	0.997001	AC079584.1	2.94603	0	3.43397	4.05503	0	1.57648	0	0	0.890335	0	0	0	3.94603	1	4.43397	5.05503	1	2.57648	1	1	1.89033	1	1	1
ENSG00000197123	1.07515	3.06013	1.49194	2.0511	0.0402567	0.997001	ZNF679	2.94603	0	3.43397	4.05503	0	1.57648	0	0	0.890335	0	0	0	3.94603	1	4.43397	5.05503	1	2.57648	1	1	1.89033	1	1	1
ENSG00000279171	1.58045	3.0224	1.47364	2.05097	0.0402701	0.997001	AC006065.6	10.3111	1.34364	0.686794	4.05503	0	0.788239	0	0	1.78067	0	0	0	11.3111	2.34364	1.68679	5.05503	1	1.78824	1	1	2.78067	1	1	1
ENSG00000185477	881.166	-0.542663	0.264613	-2.05078	0.0402888	0.997001	GPRIN3	490.513	920.392	841.323	728.891	755.525	565.167	1596.01	647.071	977.587	1317.57	1034.56	699.388	491.513	921.392	842.323	729.891	756.525	566.167	1597.01	648.071	978.587	1318.57	1035.56	700.388
ENSG00000180776	2505.96	-0.622972	0.303852	-2.05025	0.0403402	0.997001	ZDHHC20	1708.7	2133.7	2686.05	1455.75	1786.39	2064.4	6340.89	2647.36	2704.84	2212.59	2422.77	1908.08	1709.7	2134.7	2687.05	1456.75	1787.39	2065.4	6341.89	2648.36	2705.84	2213.59	2423.77	1909.08
ENSG00000250169	4.39845	2.19741	1.07205	2.04972	0.0403917	0.997001	MTND5P13	11.7841	0	13.0491	10.1376	1.10135	7.09415	1.79731	0	6.23234	1.58552	0	0	12.7841	1	14.0491	11.1376	2.10135	8.09415	2.79731	1	7.23234	2.58552	1	1
ENSG00000249073	0.809144	3.18371	1.5533	2.04965	0.040399	0.997001	WSPAR	4.41904	0	1.37359	2.02751	1.10135	0.788239	0	0	0	0	0	0	5.41904	1	2.37359	3.02751	2.10135	1.78824	1	1	1	1	1	1
ENSG00000249490	1.59307	3.6138	1.76332	2.04942	0.0404206	0.997001	LINC02146	11.7841	0	1.37359	5.06878	0	0	0	0	0.890335	0	0	0	12.7841	1	2.37359	6.06878	1	1	1	1	1.89033	1	1	1
ENSG00000279840	2.86534	2.99249	1.46039	2.04911	0.0404512	0.997001	AC004801.7	20.6222	0	0.686794	7.0963	0	2.36472	0	0	2.671	0	0.943081	0	21.6222	1	1.68679	8.0963	1	3.36472	1	1	3.671	1	1.94308	1
ENSG00000264464	1.08562	3.60109	1.75749	2.049	0.0404626	0.997001	LINC02837	8.83808	0	1.37359	2.02751	0	0.788239	0	0	0	0	0	0	9.83808	1	2.37359	3.02751	1	1.78824	1	1	1	1	1	1
ENSG00000146085	600.346	-0.432146	0.210949	-2.04858	0.0405033	0.997001	MMUT	508.189	412.497	489.684	558.58	480.188	614.826	873.49	492.918	509.271	872.036	826.139	566.328	509.189	413.497	490.684	559.58	481.188	615.826	874.49	493.918	510.271	873.036	827.139	567.328
ENSG00000227145	5.15201	2.07512	1.01296	2.04857	0.0405037	0.997001	IL21-AS1	23.5682	2.68728	6.18115	10.1376	2.2027	5.51767	0	0	9.79368	0.79276	0.943081	0	24.5682	3.68728	7.18115	11.1376	3.2027	6.51767	1	1	10.7937	1.79276	1.94308	1
ENSG00000113532	686.629	-0.782788	0.382158	-2.04833	0.0405272	0.997001	ST8SIA4	372.672	841.118	724.568	483.562	176.216	428.802	1651.72	767.993	559.13	822.092	906.301	505.369	373.672	842.118	725.568	484.562	177.216	429.802	1652.72	768.993	560.13	823.092	907.301	506.369
ENSG00000182854	3.45589	2.2333	1.0905	2.04797	0.0405631	0.997001	OR4F15	13.2571	0	6.18115	9.12381	1.10135	4.72943	0	0	5.34201	0.79276	0.943081	0	14.2571	1	7.18115	10.1238	2.10135	5.72943	1	1	6.34201	1.79276	1.94308	1
ENSG00000172716	3198.04	-0.462307	0.225804	-2.04738	0.0406206	0.997001	SLFN11	2081.37	3318.79	3526.69	2598.26	1756.65	2855	4791.62	4071.65	3937.06	3852.02	2792.46	2794.93	2082.37	3319.79	3527.69	2599.26	1757.65	2856	4792.62	4072.65	3938.06	3853.02	2793.46	2795.93
ENSG00000275552	15.763	-0.71289	0.348207	-2.04732	0.0406269	0.997001	AC243965.2	10.3111	14.78	9.61512	10.1376	12.1148	14.9765	17.9731	16.6152	23.1487	30.9176	14.1462	14.4204	11.3111	15.78	10.6151	11.1376	13.1148	15.9765	18.9731	17.6152	24.1487	31.9176	15.1462	15.4204
ENSG00000273259	6.03639	1.19003	0.581325	2.04711	0.0406475	0.997001	AL049839.2	14.7301	4.03091	7.55474	2.02751	14.3175	7.88239	3.59461	3.69227	5.34201	4.75656	1.88616	2.62189	15.7301	5.03091	8.55474	3.02751	15.3175	8.88239	4.59461	4.69227	6.34201	5.75656	2.88616	3.62189
ENSG00000279437	1.25275	3.23454	1.5801	2.04704	0.0406539	0.997001	Z82170.1	8.83808	0	0.686794	3.04127	0	1.57648	0	0	0.890335	0	0	0	9.83808	1	1.68679	4.04127	1	2.57648	1	1	1.89033	1	1	1
ENSG00000138760	4506	-0.368036	0.179837	-2.0465	0.0407073	0.997001	SCARB2	3837.2	3963.73	4050.03	3120.34	3676.3	4954.08	6934	4758.42	4000.27	4447.38	5600.96	4729.23	3838.2	3964.73	4051.03	3121.34	3677.3	4955.08	6935	4759.42	4001.27	4448.38	5601.96	4730.23
ENSG00000237849	0.743794	3.131	1.52998	2.04644	0.0407136	0.997001	NFYAP1	1.47301	0	2.74718	2.02751	1.10135	1.57648	0	0	0	0	0	0	2.47301	1	3.74718	3.02751	2.10135	2.57648	1	1	1	1	1	1
ENSG00000234801	2.66142	1.80487	0.882038	2.04624	0.0407324	0.997001	MORF4	11.7841	2.68728	3.43397	4.05503	1.10135	2.36472	0	0	2.671	1.58552	0.943081	1.31094	12.7841	3.68728	4.43397	5.05503	2.10135	3.36472	1	1	3.671	2.58552	1.94308	2.31094
ENSG00000146192	249.087	-1.03136	0.504065	-2.04608	0.0407488	0.997001	FGD2	85.4348	176.017	223.208	123.678	233.486	137.942	979.531	355.381	120.195	150.624	298.013	105.531	86.4348	177.017	224.208	124.678	234.486	138.942	980.531	356.381	121.195	151.624	299.013	106.531
ENSG00000287124	18.118	-0.937483	0.458187	-2.04607	0.0407493	0.997001	AL512603.2	7.36507	18.8109	13.0491	12.1651	16.5202	7.09415	16.1757	9.23068	21.368	37.2597	45.2679	13.1094	8.36507	19.8109	14.0491	13.1651	17.5202	8.09415	17.1757	10.2307	22.368	38.2597	46.2679	14.1094
ENSG00000151876	176.957	-0.556528	0.272005	-2.04602	0.0407546	0.997001	FBXO4	111.949	171.986	132.551	122.665	156.391	160.801	379.231	164.306	141.563	225.144	215.965	140.926	112.949	172.986	133.551	123.665	157.391	161.801	380.231	165.306	142.563	226.144	216.965	141.926
ENSG00000247626	179.047	0.682899	0.333778	2.04596	0.0407599	0.997001	MARS2	477.256	116.897	166.891	161.187	214.763	187.601	152.771	124.614	94.3755	122.085	190.502	139.615	478.256	117.897	167.891	162.187	215.763	188.601	153.771	125.614	95.3755	123.085	191.502	140.615
ENSG00000227674	3.77543	1.9115	0.934288	2.04594	0.0407621	0.997001	LINC00355	8.83808	1.34364	9.61512	9.12381	1.10135	5.51767	1.79731	0	6.23234	0.79276	0.943081	0	9.83808	2.34364	10.6151	10.1238	2.10135	6.51767	2.79731	1	7.23234	1.79276	1.94308	1
ENSG00000186847	3.79866	2.33684	1.14224	2.04584	0.0407718	0.997001	KRT14	14.7301	12.0927	0.686794	8.11005	1.10135	1.57648	0	4.61534	2.671	0	0	0	15.7301	13.0927	1.68679	9.11005	2.10135	2.57648	1	5.61534	3.671	1	1	1
ENSG00000164938	794.78	-0.56994	0.278648	-2.04537	0.040818	0.997001	TP53INP1	813.103	607.325	621.549	574.8	530.85	688.133	1924.91	717.224	713.158	838.74	762.952	744.616	814.103	608.325	622.549	575.8	531.85	689.133	1925.91	718.224	714.158	839.74	763.952	745.616
ENSG00000184809	2.60257	2.30375	1.1265	2.04505	0.0408498	0.997001	B3GALT5-AS1	10.3111	1.34364	1.37359	10.1376	0	3.15296	0	0	2.671	1.58552	0	0.655472	11.3111	2.34364	2.37359	11.1376	1	4.15296	1	1	3.671	2.58552	1	1.65547
ENSG00000101255	418.055	0.703645	0.34408	2.045	0.0408545	0.997001	TRIB3	821.941	417.872	303.563	490.658	800.68	276.672	156.366	377.535	319.63	319.482	251.803	480.461	822.941	418.872	304.563	491.658	801.68	277.672	157.366	378.535	320.63	320.482	252.803	481.461
ENSG00000254090	5.41596	1.9543	0.95584	2.04459	0.0408952	0.997001	MTND2P32	20.6222	0	8.92833	9.12381	1.10135	11.8236	1.79731	1.84614	8.01301	0.79276	0.943081	0	21.6222	1	9.92833	10.1238	2.10135	12.8236	2.79731	2.84614	9.01301	1.79276	1.94308	1
ENSG00000286238	4.91402	2.50654	1.22609	2.04434	0.0409196	0.997001	AC106821.2	19.1492	0	6.18115	15.2063	0	9.45887	1.79731	0	6.23234	0	0.943081	0	20.1492	1	7.18115	16.2063	1	10.4589	2.79731	1	7.23234	1	1.94308	1
ENSG00000216835	1.10292	3.06326	1.49842	2.04432	0.0409215	0.997001	RBMXP1	5.89205	0	2.06038	2.02751	0	2.36472	0	0	0.890335	0	0	0	6.89205	1	3.06038	3.02751	1	3.36472	1	1	1.89033	1	1	1
ENSG00000172746	0.9734	2.89165	1.41455	2.04423	0.0409313	0.997001	RPL12P13	2.94603	0	0.686794	1.01376	2.2027	3.9412	0	0	0.890335	0	0	0	3.94603	1	1.68679	2.01376	3.2027	4.9412	1	1	1.89033	1	1	1
ENSG00000234099	1.69463	3.19622	1.56368	2.04404	0.0409494	0.997001	MTND4P11	7.36507	0	0.686794	2.02751	0	8.67063	0	0	0	1.58552	0	0	8.36507	1	1.68679	3.02751	1	9.67063	1	1	1	2.58552	1	1
ENSG00000068912	1532.96	-0.497269	0.243424	-2.04281	0.0410712	0.997001	ERLEC1	1440.61	1323.48	1334.44	1368.57	1128.88	1029.44	3015.88	1250.76	1435.22	1816.21	2027.62	1224.42	1441.61	1324.48	1335.44	1369.57	1129.88	1030.44	3016.88	1251.76	1436.22	1817.21	2028.62	1225.42
ENSG00000246363	13.9548	0.956821	0.468411	2.0427	0.0410825	0.997001	LINC02458	33.8793	8.06183	21.9774	19.2614	6.60809	21.2825	5.39192	6.46148	12.4647	5.54932	16.0324	10.4875	34.8793	9.06183	22.9774	20.2614	7.60809	22.2825	6.39192	7.46148	13.4647	6.54932	17.0324	11.4875
ENSG00000236829	5.18396	1.11826	0.547491	2.04252	0.0410995	0.997001	Z97634.1	5.89205	6.71819	6.18115	8.11005	9.91214	5.51767	3.59461	5.53841	0.890335	3.17104	4.7154	1.96642	6.89205	7.71819	7.18115	9.11005	10.9121	6.51767	4.59461	6.53841	1.89033	4.17104	5.7154	2.96642
ENSG00000272167	5.25608	1.31827	0.645523	2.04217	0.0411346	0.997001	AL606537.1	13.2571	9.40547	5.49436	8.11005	2.2027	7.09415	1.79731	0.923068	7.12268	4.75656	0.943081	1.96642	14.2571	10.4055	6.49436	9.11005	3.2027	8.09415	2.79731	1.92307	8.12268	5.75656	1.94308	2.96642
ENSG00000226715	4.09391	2.99429	1.4663	2.04206	0.0411451	0.997001	LINC01709	22.0952	0	4.12077	8.11005	0	9.45887	0	0	5.34201	0	0	0	23.0952	1	5.12077	9.11005	1	10.4589	1	1	6.34201	1	1	1
ENSG00000181017	3.06813	2.10414	1.03043	2.042	0.041151	0.997001	OR56B2P	8.83808	1.34364	7.55474	6.08254	0	6.30591	0	0	4.45167	1.58552	0	0.655472	9.83808	2.34364	8.55474	7.08254	1	7.30591	1	1	5.45167	2.58552	1	1.65547
ENSG00000215054	1.55526	2.92306	1.43179	2.04154	0.0411969	0.997001	HNRNPCP10	10.3111	0	2.06038	2.02751	0	1.57648	1.79731	0	0.890335	0	0	0	11.3111	1	3.06038	3.02751	1	2.57648	2.79731	1	1.89033	1	1	1
ENSG00000286690	1.2606	2.71756	1.33144	2.04107	0.0412438	0.997001	AC011351.1	4.41904	0	3.43397	2.02751	1.10135	2.36472	0	0	1.78067	0	0	0	5.41904	1	4.43397	3.02751	2.10135	3.36472	1	1	2.78067	1	1	1
ENSG00000143184	10.3512	-1.87485	0.918567	-2.04106	0.0412451	0.997001	XCL1	7.36507	6.71819	6.86794	2.02751	0	3.15296	71.8922	4.61534	3.56134	7.9276	9.43081	0.655472	8.36507	7.71819	7.86794	3.02751	1	4.15296	72.8922	5.61534	4.56134	8.9276	10.4308	1.65547
ENSG00000171403	3.69029	2.11331	1.03569	2.04048	0.0413024	0.997001	KRT9	20.6222	0	3.43397	6.08254	2.2027	3.9412	0	0.923068	5.34201	0.79276	0.943081	0	21.6222	1	4.43397	7.08254	3.2027	4.9412	1	1.92307	6.34201	1.79276	1.94308	1
ENSG00000249259	2.6155	2.75033	1.34821	2.03999	0.0413514	0.997001	AC027613.1	13.2571	0	2.06038	6.08254	0	5.51767	1.79731	0	2.671	0	0	0	14.2571	1	3.06038	7.08254	1	6.51767	2.79731	1	3.671	1	1	1
ENSG00000251599	1.19568	3.17181	1.55486	2.03994	0.0413566	0.997001	AC116345.3	7.36507	0	0.686794	3.04127	0	2.36472	0	0	0.890335	0	0	0	8.36507	1	1.68679	4.04127	1	3.36472	1	1	1.89033	1	1	1
ENSG00000234304	1.98393	2.78334	1.36448	2.03985	0.0413648	0.997001	SGO1P2	5.89205	0	2.06038	9.12381	0	3.15296	1.79731	0	1.78067	0	0	0	6.89205	1	3.06038	10.1238	1	4.15296	2.79731	1	2.78067	1	1	1
ENSG00000167210	25.1366	1.12603	0.552045	2.03975	0.0413753	0.997001	LOXHD1	66.2856	52.4019	12.3623	29.3989	13.2162	34.6825	5.39192	32.3074	18.697	7.9276	4.7154	24.2525	67.2856	53.4019	13.3623	30.3989	14.2162	35.6825	6.39192	33.3074	19.697	8.9276	5.7154	25.2525
ENSG00000258107	2.61184	2.71755	1.3323	2.03974	0.0413761	0.997001	AL158058.1	19.1492	0	2.06038	4.05503	0	1.57648	1.79731	0.923068	1.78067	0	0	0	20.1492	1	3.06038	5.05503	1	2.57648	2.79731	1.92307	2.78067	1	1	1
ENSG00000140795	18.2797	1.08662	0.532786	2.03951	0.0413989	0.997001	MYLK3	53.0285	8.06183	17.1699	29.3989	13.2162	28.3766	14.3784	6.46148	19.5874	16.648	1.88616	11.143	54.0285	9.06183	18.1699	30.3989	14.2162	29.3766	15.3784	7.46148	20.5874	17.648	2.88616	12.143
ENSG00000188937	1.09189	3.05644	1.49892	2.0391	0.0414403	0.997001	NYX	4.41904	0	1.37359	4.05503	0	2.36472	0	0	0.890335	0	0	0	5.41904	1	2.37359	5.05503	1	3.36472	1	1	1.89033	1	1	1
ENSG00000228818	3.15193	1.8587	0.9116	2.03894	0.041456	0.997001	AL359918.1	17.6762	1.34364	4.12077	4.05503	2.2027	0.788239	0	0.923068	1.78067	0.79276	2.82924	1.31094	18.6762	2.34364	5.12077	5.05503	3.2027	1.78824	1	1.92307	2.78067	1.79276	3.82924	2.31094
ENSG00000287485	2.28814	3.07014	1.50605	2.03854	0.0414956	0.997001	AL451166.1	14.7301	0	2.06038	4.05503	0	3.9412	0	0	2.671	0	0	0	15.7301	1	3.06038	5.05503	1	4.9412	1	1	3.671	1	1	1
ENSG00000279578	1.12607	2.94637	1.44537	2.03849	0.0415013	0.997001	AC004899.2	5.89205	1.34364	0	1.01376	1.10135	2.36472	1.79731	0	0	0	0	0	6.89205	2.34364	1	2.01376	2.10135	3.36472	2.79731	1	1	1	1	1
ENSG00000225122	1.15114	3.68135	1.806	2.03839	0.0415107	0.997001	AL603841.1	10.3111	0	0.686794	2.02751	0	0.788239	0	0	0	0	0	0	11.3111	1	1.68679	3.02751	1	1.78824	1	1	1	1	1	1
ENSG00000130182	1.8564	2.06599	1.01359	2.03829	0.041521	0.997001	ZSCAN10	1.47301	1.34364	2.06038	2.02751	6.60809	4.72943	0	0	1.78067	0	0.943081	1.31094	2.47301	2.34364	3.06038	3.02751	7.60809	5.72943	1	1	2.78067	1	1.94308	2.31094
ENSG00000288002	9.84875	2.00655	0.984445	2.03825	0.0415246	0.997001	AC091912.3	27.9872	1.34364	17.1699	30.4127	1.10135	16.553	3.59461	0.923068	15.1357	3.9638	0	0	28.9872	2.34364	18.1699	31.4127	2.10135	17.553	4.59461	1.92307	16.1357	4.9638	1	1
ENSG00000276810	4.15395	1.58312	0.777005	2.03747	0.0416033	0.997001	AC244093.2	17.6762	1.34364	4.12077	7.0963	3.30405	3.9412	1.79731	4.61534	3.56134	0.79276	0.943081	0.655472	18.6762	2.34364	5.12077	8.0963	4.30405	4.9412	2.79731	5.61534	4.56134	1.79276	1.94308	1.65547
ENSG00000237080	2.95739	1.56652	0.769012	2.03706	0.0416443	0.997001	EHMT2-AS1	4.41904	4.03091	4.12077	8.11005	4.40539	1.57648	1.79731	0	2.671	0.79276	0.943081	2.62189	5.41904	5.03091	5.12077	9.11005	5.40539	2.57648	2.79731	1	3.671	1.79276	1.94308	3.62189
ENSG00000234382	2.56341	2.47349	1.21427	2.03702	0.0416485	0.997001	AL513174.1	13.2571	1.34364	3.43397	5.06878	0	3.15296	0	0	3.56134	0	0.943081	0	14.2571	2.34364	4.43397	6.06878	1	4.15296	1	1	4.56134	1	1.94308	1
ENSG00000151413	237.175	-0.413473	0.203002	-2.03679	0.0416708	0.997001	NUBPL	248.939	142.426	214.967	216.944	174.013	221.495	319.92	206.767	235.048	334.545	305.558	225.482	249.939	143.426	215.967	217.944	175.013	222.495	320.92	207.767	236.048	335.545	306.558	226.482
ENSG00000286678	4.74595	2.47855	1.21694	2.0367	0.0416797	0.997001	AC007649.1	26.5142	0	5.49436	9.12381	0	7.09415	1.79731	0	5.34201	1.58552	0	0	27.5142	1	6.49436	10.1238	1	8.09415	2.79731	1	6.34201	2.58552	1	1
ENSG00000188730	129.632	-0.918556	0.451153	-2.03602	0.0417483	0.997001	VWC2	100.165	53.7455	68.6794	110.499	149.783	54.3885	348.677	70.1532	139.783	214.838	198.99	45.883	101.165	54.7455	69.6794	111.499	150.783	55.3885	349.677	71.1532	140.783	215.838	199.99	46.883
ENSG00000225050	1.63761	3.10381	1.52448	2.03598	0.0417523	0.997001	AL355592.1	8.83808	0	1.37359	6.08254	0	1.57648	0	0	1.78067	0	0	0	9.83808	1	2.37359	7.08254	1	2.57648	1	1	2.78067	1	1	1
ENSG00000132681	17.155	1.3664	0.671136	2.03596	0.0417544	0.997001	ATP1A4	66.2856	1.34364	13.0491	21.2889	14.3175	32.3178	7.18922	5.53841	26.71	6.34208	7.54465	3.93283	67.2856	2.34364	14.0491	22.2889	15.3175	33.3178	8.18922	6.53841	27.71	7.34208	8.54465	4.93283
ENSG00000122679	201.678	-1.09916	0.539963	-2.03562	0.0417889	0.997001	RAMP3	54.5015	231.106	79.6682	81.1005	168.506	154.495	609.286	204.921	45.4071	123.671	503.605	163.868	55.5015	232.106	80.6682	82.1005	169.506	155.495	610.286	205.921	46.4071	124.671	504.605	164.868
ENSG00000248329	4.34641	1.83918	0.903708	2.03515	0.041836	0.997001	APELA	11.7841	5.37455	6.86794	11.1513	0	5.51767	1.79731	1.84614	6.23234	1.58552	0	0	12.7841	6.37455	7.86794	12.1513	1	6.51767	2.79731	2.84614	7.23234	2.58552	1	1
ENSG00000101290	1324.8	-0.310188	0.152417	-2.03513	0.041838	0.997001	CDS2	861.713	1132.69	1417.54	1238.81	1332.63	1110.63	1516.93	1304.3	1488.64	1595.83	1584.38	1313.57	862.713	1133.69	1418.54	1239.81	1333.63	1111.63	1517.93	1305.3	1489.64	1596.83	1585.38	1314.57
ENSG00000177201	4.54164	2.38449	1.17219	2.03422	0.0419298	0.997001	OR2T12	16.2031	0	8.92833	11.1513	2.2027	7.09415	1.79731	0	7.12268	0	0	0	17.2031	1	9.92833	12.1513	3.2027	8.09415	2.79731	1	8.12268	1	1	1
ENSG00000172377	3.97286	2.13992	1.05203	2.03409	0.041943	0.997001	OR9I1	19.1492	1.34364	7.55474	4.05503	1.10135	5.51767	1.79731	0.923068	6.23234	0	0	0	20.1492	2.34364	8.55474	5.05503	2.10135	6.51767	2.79731	1.92307	7.23234	1	1	1
ENSG00000205707	199.034	-0.538797	0.264887	-2.03406	0.0419453	0.997001	ETFRF1	187.073	167.955	177.193	131.788	128.858	178.142	411.583	136.614	189.641	198.983	266.892	213.684	188.073	168.955	178.193	132.788	129.858	179.142	412.583	137.614	190.641	199.983	267.892	214.684
ENSG00000176231	2.07313	2.94409	1.44755	2.03384	0.0419677	0.997001	OR10H4	7.36507	0	5.49436	3.04127	0	6.30591	0	0	2.671	0	0	0	8.36507	1	6.49436	4.04127	1	7.30591	1	1	3.671	1	1	1
ENSG00000269559	25.592	0.666924	0.328052	2.03298	0.0420543	0.997001	AC093677.2	27.9872	40.3091	32.9661	31.4265	26.4324	31.5296	8.98653	11.0768	26.71	23.7828	15.0893	30.8072	28.9872	41.3091	33.9661	32.4265	27.4324	32.5296	9.98653	12.0768	27.71	24.7828	16.0893	31.8072
ENSG00000261241	4.52714	2.09188	1.029	2.03293	0.04206	0.997001	LINC02128	16.2031	0	5.49436	15.2063	1.10135	5.51767	3.59461	0.923068	5.34201	0	0.943081	0	17.2031	1	6.49436	16.2063	2.10135	6.51767	4.59461	1.92307	6.34201	1	1.94308	1
ENSG00000120333	339.473	-0.418446	0.205842	-2.03285	0.0420674	0.997001	MRPS14	325.536	282.164	293.261	275.742	309.479	254.601	576.935	320.305	302.714	428.09	426.272	278.576	326.536	283.164	294.261	276.742	310.479	255.601	577.935	321.305	303.714	429.09	427.272	279.576
ENSG00000196756	579.664	0.428309	0.210728	2.03252	0.0421015	0.997001	SNHG17	981.027	522.675	525.398	613.323	835.923	514.72	461.907	544.61	479	410.65	501.719	565.017	982.027	523.675	526.398	614.323	836.923	515.72	462.907	545.61	480	411.65	502.719	566.017
ENSG00000086696	9.63781	1.71712	0.844864	2.03242	0.0421107	0.997001	HSD17B2	36.8253	5.37455	8.92833	26.3577	1.10135	10.2471	3.59461	0.923068	17.8067	1.58552	0.943081	1.96642	37.8253	6.37455	9.92833	27.3577	2.10135	11.2471	4.59461	1.92307	18.8067	2.58552	1.94308	2.96642
ENSG00000226562	2.63091	2.15372	1.05974	2.03231	0.0421221	0.997001	CYP4F26P	13.2571	0	2.06038	6.08254	1.10135	3.15296	1.79731	0	2.671	0.79276	0	0.655472	14.2571	1	3.06038	7.08254	2.10135	4.15296	2.79731	1	3.671	1.79276	1	1.65547
ENSG00000230027	3.1174	2.67904	1.31832	2.03216	0.042137	0.997001	AC092813.2	14.7301	0	5.49436	7.0963	0	4.72943	1.79731	0	3.56134	0	0	0	15.7301	1	6.49436	8.0963	1	5.72943	2.79731	1	4.56134	1	1	1
ENSG00000184856	1.71391	2.56993	1.26463	2.03216	0.0421372	0.997001	LINC00308	5.89205	0	2.74718	6.08254	0	2.36472	1.79731	0	0.890335	0.79276	0	0	6.89205	1	3.74718	7.08254	1	3.36472	2.79731	1	1.89033	1.79276	1	1
ENSG00000173557	2.27535	1.90987	0.939988	2.0318	0.0421736	0.997001	FAM166C	2.94603	4.03091	0.686794	9.12381	2.2027	2.36472	1.79731	0.923068	1.78067	0.79276	0	0.655472	3.94603	5.03091	1.68679	10.1238	3.2027	3.36472	2.79731	1.92307	2.78067	1.79276	1	1.65547
ENSG00000249152	1.86315	2.78249	1.36964	2.03155	0.0421988	0.997001	LNCPRESS2	8.83808	0	1.37359	4.05503	0	5.51767	0	0	1.78067	0.79276	0	0	9.83808	1	2.37359	5.05503	1	6.51767	1	1	2.78067	1.79276	1	1
ENSG00000284610	16.4634	0.945454	0.465395	2.03151	0.0422036	0.997001	AC107918.4	26.5142	24.1855	15.7963	14.1926	18.7229	31.5296	5.39192	23.0767	14.2454	3.17104	5.65848	15.0759	27.5142	25.1855	16.7963	15.1926	19.7229	32.5296	6.39192	24.0767	15.2454	4.17104	6.65848	16.0759
ENSG00000204929	22.8487	1.13944	0.560892	2.03147	0.0422069	0.997001	AC007389.1	79.5427	10.7491	20.6038	41.564	8.81079	28.3766	5.39192	6.46148	21.368	22.99	19.8047	8.52113	80.5427	11.7491	21.6038	42.564	9.81079	29.3766	6.39192	7.46148	22.368	23.99	20.8047	9.52113
ENSG00000262786	1.56187	2.9343	1.44444	2.03144	0.04221	0.997001	AC005224.1	8.83808	0	2.06038	4.05503	1.10135	0	1.79731	0	0.890335	0	0	0	9.83808	1	3.06038	5.05503	2.10135	1	2.79731	1	1.89033	1	1	1
ENSG00000278923	1.02547	3.55448	1.74988	2.03127	0.0422277	0.997001	AP005242.3	2.94603	0	0.686794	7.0963	0	1.57648	0	0	0	0	0	0	3.94603	1	1.68679	8.0963	1	2.57648	1	1	1	1	1	1
ENSG00000273394	0.999191	2.88079	1.41841	2.03099	0.0422557	0.997001	AC128687.2	4.41904	1.34364	0.686794	3.04127	0	1.57648	0	0.923068	0	0	0	0	5.41904	2.34364	1.68679	4.04127	1	2.57648	1	1.92307	1	1	1	1
ENSG00000254002	0.999191	2.88079	1.41841	2.03099	0.0422557	0.997001	AC012574.2	4.41904	1.34364	0.686794	3.04127	0	1.57648	0	0.923068	0	0	0	0	5.41904	2.34364	1.68679	4.04127	1	2.57648	1	1.92307	1	1	1	1
ENSG00000183569	38.639	0.624576	0.307601	2.03047	0.0423085	0.997001	SERHL2	25.0412	48.371	48.0756	57.7841	39.6485	62.2709	26.9596	30.4613	35.6134	17.4407	25.4632	46.5385	26.0412	49.371	49.0756	58.7841	40.6485	63.2709	27.9596	31.4613	36.6134	18.4407	26.4632	47.5385
ENSG00000213962	1.39721	2.34527	1.15526	2.03008	0.0423484	0.997001	API5P2	4.41904	1.34364	2.06038	3.04127	1.10135	2.36472	0	0	1.78067	0	0	0.655472	5.41904	2.34364	3.06038	4.04127	2.10135	3.36472	1	1	2.78067	1	1	1.65547
ENSG00000252644	0.844403	3.24326	1.5978	2.02984	0.0423732	0.997001	RNU7-30P	2.94603	1.34364	0.686794	4.05503	1.10135	0	0	0	0	0	0	0	3.94603	2.34364	1.68679	5.05503	2.10135	1	1	1	1	1	1	1
ENSG00000124721	25.852	1.55639	0.766756	2.02983	0.0423738	0.997001	DNAH8	82.4887	5.37455	29.5322	68.9354	5.50674	39.412	16.1757	2.7692	45.4071	6.34208	5.65848	2.62189	83.4887	6.37455	30.5322	69.9354	6.50674	40.412	17.1757	3.7692	46.4071	7.34208	6.65848	3.62189
ENSG00000204446	9.39878	1.0493	0.516957	2.02976	0.0423808	0.997001	C9orf170	23.5682	6.71819	8.92833	17.2339	13.2162	7.09415	5.39192	1.84614	10.684	8.72036	2.82924	6.55472	24.5682	7.71819	9.92833	18.2339	14.2162	8.09415	6.39192	2.84614	11.684	9.72036	3.82924	7.55472
ENSG00000227835	6.14531	1.90214	0.937262	2.02947	0.0424108	0.997001	CARM1P1	29.4603	2.68728	4.80756	10.1376	4.40539	7.09415	0	0	9.79368	1.58552	3.77232	0	30.4603	3.68728	5.80756	11.1376	5.40539	8.09415	1	1	10.7937	2.58552	4.77232	1
ENSG00000286780	3.04286	2.54813	1.25588	2.02896	0.0424624	0.997001	AL139379.1	11.7841	0	6.18115	7.0963	0	6.30591	0	0	3.56134	1.58552	0	0	12.7841	1	7.18115	8.0963	1	7.30591	1	1	4.56134	2.58552	1	1
ENSG00000119547	15.6344	1.68957	0.832832	2.0287	0.0424886	0.997001	ONECUT2	61.8665	0	17.8567	28.3852	6.60809	29.1648	0	5.53841	24.039	3.17104	3.77232	7.21019	62.8665	1	18.8567	29.3852	7.60809	30.1648	1	6.53841	25.039	4.17104	4.77232	8.21019
ENSG00000147251	2525.38	-0.355185	0.175083	-2.02866	0.0424925	0.997001	DOCK11	1692.49	2517.98	2383.18	1972.77	1867.89	2858.94	2992.51	3407.05	2653.2	2702.52	2939.58	2316.44	1693.49	2518.98	2384.18	1973.77	1868.89	2859.94	2993.51	3408.05	2654.2	2703.52	2940.58	2317.44
ENSG00000241293	1.51643	2.42103	1.19359	2.02836	0.042524	0.997001	PPATP1	1.47301	1.34364	0.686794	7.0963	1.10135	3.15296	1.79731	0	0.890335	0	0	0.655472	2.47301	2.34364	1.68679	8.0963	2.10135	4.15296	2.79731	1	1.89033	1	1	1.65547
ENSG00000248420	2.21232	2.63488	1.29909	2.02826	0.042534	0.997001	MTATP6P9	8.83808	0	3.43397	6.08254	0	4.72943	0	0	2.671	0.79276	0	0	9.83808	1	4.43397	7.08254	1	5.72943	1	1	3.671	1.79276	1	1
ENSG00000265400	1.48928	3.51932	1.73529	2.02809	0.0425509	0.997001	AC005244.2	8.83808	0	2.06038	6.08254	0	0	0	0	0.890335	0	0	0	9.83808	1	3.06038	7.08254	1	1	1	1	1.89033	1	1	1
ENSG00000248369	3.93682	2.93358	1.44655	2.02797	0.0425629	0.997001	AC114741.1	17.6762	0	7.55474	11.1513	0	5.51767	0	0	5.34201	0	0	0	18.6762	1	8.55474	12.1513	1	6.51767	1	1	6.34201	1	1	1
ENSG00000136931	2.21613	2.56619	1.26572	2.02745	0.0426168	0.997001	NR5A1	13.2571	1.34364	2.74718	4.05503	0	1.57648	0	0	2.671	0	0.943081	0	14.2571	2.34364	3.74718	5.05503	1	2.57648	1	1	3.671	1	1.94308	1
ENSG00000136160	2307.51	0.578807	0.285504	2.02732	0.0426298	0.997001	EDNRB	3245.05	3218.01	2909.26	3397.1	2234.64	1585.15	801.598	1766.75	1858.13	2595.5	2157.77	1921.19	3246.05	3219.01	2910.26	3398.1	2235.64	1586.15	802.598	1767.75	1859.13	2596.5	2158.77	1922.19
ENSG00000235931	5.87306	2.19409	1.08228	2.02728	0.0426339	0.997001	LINC01553	22.0952	0	9.61512	10.1376	4.40539	11.8236	0	0.923068	10.684	0.79276	0	0	23.0952	1	10.6151	11.1376	5.40539	12.8236	1	1.92307	11.684	1.79276	1	1
ENSG00000196115	5.90419	2.01507	0.99401	2.02721	0.0426406	0.997001	ADAM5	27.9872	0	6.86794	9.12381	2.2027	11.0353	0	0	9.79368	1.58552	0.943081	1.31094	28.9872	1	7.86794	10.1238	3.2027	12.0353	1	1	10.7937	2.58552	1.94308	2.31094
ENSG00000285842	1.87808	2.35581	1.16211	2.02718	0.0426441	0.997001	AP000820.2	11.7841	1.34364	0.686794	2.02751	1.10135	2.36472	0	0	1.78067	0.79276	0	0.655472	12.7841	2.34364	1.68679	3.02751	2.10135	3.36472	1	1	2.78067	1.79276	1	1.65547
ENSG00000152601	5349.06	-0.344122	0.16979	-2.02675	0.0426879	0.997001	MBNL1	4039	5432.33	5332.27	4621.72	3333.78	5522.4	6770.45	6369.17	5541.44	6582.29	5653.77	4990.11	4040	5433.33	5333.27	4622.72	3334.78	5523.4	6771.45	6370.17	5542.44	6583.29	5654.77	4991.11
ENSG00000240034	1.26943	2.75513	1.35938	2.02675	0.042688	0.997001	MTND6P6	4.41904	0	2.06038	4.05503	0	3.15296	0	0	0.890335	0	0	0.655472	5.41904	1	3.06038	5.05503	1	4.15296	1	1	1.89033	1	1	1.65547
ENSG00000120094	1.75423	3.114	1.53646	2.02673	0.0426902	0.997001	HOXB1	13.2571	0	0	1.01376	3.30405	0.788239	1.79731	0	0.890335	0	0	0	14.2571	1	1	2.01376	4.30405	1.78824	2.79731	1	1.89033	1	1	1
ENSG00000196104	8.0181	1.86745	0.921542	2.02643	0.0427203	0.997001	SPOCK3	29.4603	2.68728	13.0491	18.2476	2.2027	10.2471	0	0.923068	15.1357	2.37828	1.88616	0	30.4603	3.68728	14.0491	19.2476	3.2027	11.2471	1	1.92307	16.1357	3.37828	2.88616	1
ENSG00000286829	2.43318	2.04662	1.00996	2.02643	0.0427203	0.997001	AC093798.1	7.36507	1.34364	2.74718	7.0963	0	4.72943	1.79731	0	2.671	0.79276	0	0.655472	8.36507	2.34364	3.74718	8.0963	1	5.72943	2.79731	1	3.671	1.79276	1	1.65547
ENSG00000232667	7.62915	2.15659	1.06453	2.02585	0.0427799	0.997001	AC004862.1	33.8793	0	10.3019	17.2339	1.10135	12.6118	0	0.923068	12.4647	2.37828	0	0.655472	34.8793	1	11.3019	18.2339	2.10135	13.6118	1	1.92307	13.4647	3.37828	1	1.65547
ENSG00000239767	3.4368	2.69265	1.32918	2.02579	0.0427858	0.997001	AC108733.1	14.7301	0	3.43397	12.1651	0	5.51767	0	0	4.45167	0	0.943081	0	15.7301	1	4.43397	13.1651	1	6.51767	1	1	5.45167	1	1.94308	1
ENSG00000231913	1.28527	2.74804	1.35658	2.02571	0.042795	0.997001	RARRES2P3	4.41904	0	2.06038	4.05503	0	3.15296	0	0	0	0.79276	0.943081	0	5.41904	1	3.06038	5.05503	1	4.15296	1	1	1	1.79276	1.94308	1
ENSG00000101638	12.1138	1.40063	0.691446	2.02565	0.0428004	0.997001	ST8SIA5	47.1364	4.03091	13.7359	20.2751	4.40539	16.553	1.79731	2.7692	20.4777	7.13484	3.77232	3.27736	48.1364	5.03091	14.7359	21.2751	5.40539	17.553	2.79731	3.7692	21.4777	8.13484	4.77232	4.27736
ENSG00000250390	1.38338	2.76712	1.36605	2.02564	0.0428012	0.997001	AP001790.1	4.41904	0	2.06038	5.06878	0	2.36472	1.79731	0	0.890335	0	0	0	5.41904	1	3.06038	6.06878	1	3.36472	2.79731	1	1.89033	1	1	1
ENSG00000189332	3.44637	2.33415	1.15235	2.02555	0.0428107	0.997001	SLC25A51P4	13.2571	0	1.37359	9.12381	1.10135	9.45887	1.79731	0	4.45167	0.79276	0	0	14.2571	1	2.37359	10.1238	2.10135	10.4589	2.79731	1	5.45167	1.79276	1	1
ENSG00000187775	396.27	0.878262	0.433594	2.02554	0.0428117	0.997001	DNAH17	402.133	188.109	531.579	504.851	1245.63	207.307	262.407	173.537	352.572	320.275	403.639	163.212	403.133	189.109	532.579	505.851	1246.63	208.307	263.407	174.537	353.572	321.275	404.639	164.212
ENSG00000131914	1.87649	1.96894	0.9721	2.02545	0.042821	0.997001	LIN28A	7.36507	2.68728	2.74718	2.02751	1.10135	2.36472	0	0	0.890335	0.79276	1.88616	0.655472	8.36507	3.68728	3.74718	3.02751	2.10135	3.36472	1	1	1.89033	1.79276	2.88616	1.65547
ENSG00000206769	1.34349	2.77218	1.36868	2.02543	0.0428228	0.997001	RNU6-116P	8.83808	0	0.686794	2.02751	2.2027	0.788239	0	0.923068	0	0	0	0.655472	9.83808	1	1.68679	3.02751	3.2027	1.78824	1	1.92307	1	1	1	1.65547
ENSG00000236393	2.33834	2.1825	1.0776	2.02534	0.0428326	0.997001	AC091806.1	7.36507	0	4.12077	2.02751	1.10135	8.67063	0	0	2.671	0.79276	0	1.31094	8.36507	1	5.12077	3.02751	2.10135	9.67063	1	1	3.671	1.79276	1	2.31094
ENSG00000197099	9.85463	1.55513	0.768068	2.02473	0.0428948	0.997001	AC068631.1	39.7714	2.68728	10.9887	17.2339	2.2027	15.7648	1.79731	1.84614	16.9164	3.9638	3.77232	1.31094	40.7714	3.68728	11.9887	18.2339	3.2027	16.7648	2.79731	2.84614	17.9164	4.9638	4.77232	2.31094
ENSG00000267154	1.30981	3.2981	1.62897	2.02466	0.0429024	0.997001	OR1M4P	10.3111	0	0.686794	3.04127	0	0.788239	0	0	0.890335	0	0	0	11.3111	1	1.68679	4.04127	1	1.78824	1	1	1.89033	1	1	1
ENSG00000226770	1.95602	2.43987	1.20533	2.02423	0.0429468	0.997001	AC000124.1	7.36507	1.34364	1.37359	6.08254	0	3.9412	0	0	1.78067	1.58552	0	0	8.36507	2.34364	2.37359	7.08254	1	4.9412	1	1	2.78067	2.58552	1	1
ENSG00000254101	46.2717	1.41928	0.7012	2.02407	0.0429629	0.997001	LINC02055	154.666	45.6837	46.702	98.3344	13.2162	45.7179	19.7704	39.6919	69.4461	15.0624	5.65848	1.31094	155.666	46.6837	47.702	99.3344	14.2162	46.7179	20.7704	40.6919	70.4461	16.0624	6.65848	2.31094
ENSG00000227927	8.18483	1.83419	0.906217	2.02401	0.0429691	0.997001	MACROD2-IT1	32.4063	1.34364	10.9887	23.3164	0	8.67063	3.59461	0	9.79368	3.9638	2.82924	1.31094	33.4063	2.34364	11.9887	24.3164	1	9.67063	4.59461	1	10.7937	4.9638	3.82924	2.31094
ENSG00000275401	14.7584	0.868622	0.429174	2.02394	0.0429761	0.997001	AL391095.3	13.2571	20.1546	10.3019	32.4402	22.027	18.1295	1.79731	11.9999	8.90335	10.3059	9.43081	18.3532	14.2571	21.1546	11.3019	33.4402	23.027	19.1295	2.79731	12.9999	9.90335	11.3059	10.4308	19.3532
ENSG00000280207	1.74793	2.61473	1.29222	2.02344	0.0430276	0.997001	AC106795.5	8.83808	0	1.37359	5.06878	2.2027	0.788239	0	0.923068	1.78067	0	0	0	9.83808	1	2.37359	6.06878	3.2027	1.78824	1	1.92307	2.78067	1	1	1
ENSG00000285303	5.88923	2.03092	1.00382	2.0232	0.0430527	0.997001	AC004381.4	14.7301	6.71819	6.86794	16.2201	0	12.6118	0	0	8.90335	3.9638	0	0.655472	15.7301	7.71819	7.86794	17.2201	1	13.6118	1	1	9.90335	4.9638	1	1.65547
ENSG00000176884	3.49381	2.0235	1.00029	2.02292	0.0430816	0.997001	GRIN1	13.2571	0	0.686794	4.05503	8.81079	7.09415	0	0.923068	2.671	0	3.77232	0.655472	14.2571	1	1.68679	5.05503	9.81079	8.09415	1	1.92307	3.671	1	4.77232	1.65547
ENSG00000159128	1853.44	-0.465612	0.230188	-2.02275	0.0430993	0.997001	IFNGR2	1313.93	1421.57	2094.04	1770.02	1462.59	1275.37	3186.62	1437.22	2436.85	1686.99	2324.69	1831.39	1314.93	1422.57	2095.04	1771.02	1463.59	1276.37	3187.62	1438.22	2437.85	1687.99	2325.69	1832.39
ENSG00000118526	3.2181	1.96552	0.972055	2.02202	0.0431739	0.997001	TCF21	19.1492	0	2.06038	5.06878	1.10135	3.9412	0	0.923068	2.671	0.79276	0.943081	1.96642	20.1492	1	3.06038	6.06878	2.10135	4.9412	1	1.92307	3.671	1.79276	1.94308	2.96642
ENSG00000136379	258.909	0.712987	0.352614	2.02201	0.0431755	0.997001	ABHD17C	430.12	476.992	185.434	218.971	449.35	171.836	89.8653	275.074	202.106	145.075	208.421	253.668	431.12	477.992	186.434	219.971	450.35	172.836	90.8653	276.074	203.106	146.075	209.421	254.668
ENSG00000228159	3.31261	2.40391	1.18896	2.02186	0.0431906	0.997001	LINC01674	13.2571	0	5.49436	10.1376	0	3.9412	3.59461	0	2.671	0	0	0.655472	14.2571	1	6.49436	11.1376	1	4.9412	4.59461	1	3.671	1	1	1.65547
ENSG00000234625	1.68434	3.14405	1.55508	2.0218	0.043197	0.997001	LINC00380	10.3111	0	0.686794	5.06878	0	2.36472	0	0	1.78067	0	0	0	11.3111	1	1.68679	6.06878	1	3.36472	1	1	2.78067	1	1	1
ENSG00000251253	1.33201	2.79259	1.38129	2.02172	0.0432048	0.997001	MTHFD2P4	4.41904	0	0.686794	4.05503	1.10135	3.9412	0	0	1.78067	0	0	0	5.41904	1	1.68679	5.05503	2.10135	4.9412	1	1	2.78067	1	1	1
ENSG00000277210	1.702	2.48322	1.22836	2.02158	0.0432196	0.997001	AC090164.3	8.83808	1.34364	2.74718	2.02751	1.10135	0.788239	1.79731	0	1.78067	0	0	0	9.83808	2.34364	3.74718	3.02751	2.10135	1.78824	2.79731	1	2.78067	1	1	1
ENSG00000197536	394.421	-0.527312	0.260846	-2.02154	0.0432238	0.997001	C5orf56	206.222	358.751	296.008	409.558	367.85	300.319	447.529	376.612	360.585	823.678	399.866	386.073	207.222	359.751	297.008	410.558	368.85	301.319	448.529	377.612	361.585	824.678	400.866	387.073
ENSG00000071073	1316.03	-0.587075	0.290425	-2.02143	0.0432349	0.997001	MGAT4A	606.881	1166.28	1587.18	1014.77	744.512	1187.88	2464.11	1343.99	1284.75	1366.72	2019.14	1006.15	607.881	1167.28	1588.18	1015.77	745.512	1188.88	2465.11	1344.99	1285.75	1367.72	2020.14	1007.15
ENSG00000244122	1.00976	3.50653	1.73477	2.02133	0.0432461	0.997001	UGT1A7	7.36507	0	1.37359	1.01376	0	2.36472	0	0	0	0	0	0	8.36507	1	2.37359	2.01376	1	3.36472	1	1	1	1	1	1
ENSG00000227496	20.3326	0.828975	0.410202	2.02089	0.0432908	0.997001	AC099066.2	51.5555	21.4982	11.6755	17.2339	18.7229	35.4708	17.9731	21.2306	11.5743	9.51312	15.0893	12.454	52.5555	22.4982	12.6755	18.2339	19.7229	36.4708	18.9731	22.2306	12.5743	10.5131	16.0893	13.454
ENSG00000286807	2.95867	3.06689	1.51768	2.02078	0.0433029	0.997001	AC093639.2	19.1492	0	4.12077	7.0963	0	1.57648	0	0	3.56134	0	0	0	20.1492	1	5.12077	8.0963	1	2.57648	1	1	4.56134	1	1	1
ENSG00000163793	2.82406	1.96106	0.970531	2.0206	0.0433208	0.997001	DNAJC5G	11.7841	0	0.686794	5.06878	4.40539	5.51767	0	0	1.78067	0.79276	1.88616	1.96642	12.7841	1	1.68679	6.06878	5.40539	6.51767	1	1	2.78067	1.79276	2.88616	2.96642
ENSG00000271219	1.00609	2.88954	1.43025	2.0203	0.0433519	0.997001	AC011626.1	5.89205	0	1.37359	2.02751	1.10135	0.788239	0	0	0.890335	0	0	0	6.89205	1	2.37359	3.02751	2.10135	1.78824	1	1	1.89033	1	1	1
ENSG00000254650	6.04814	1.97444	0.977358	2.02018	0.0433647	0.997001	MTCYBP41	16.2031	0	13.0491	15.2063	1.10135	12.6118	0	0.923068	9.79368	2.37828	0	1.31094	17.2031	1	14.0491	16.2063	2.10135	13.6118	1	1.92307	10.7937	3.37828	1	2.31094
ENSG00000225067	6.16289	1.14233	0.565462	2.02018	0.0433649	0.997001	RPL23AP2	19.1492	6.71819	5.49436	5.06878	6.60809	7.09415	8.98653	1.84614	3.56134	2.37828	3.77232	3.27736	20.1492	7.71819	6.49436	6.06878	7.60809	8.09415	9.98653	2.84614	4.56134	3.37828	4.77232	4.27736
ENSG00000213888	10.9233	0.861686	0.426584	2.01997	0.0433866	0.997001	LINC01521	13.2571	18.8109	10.9887	7.0963	22.027	12.6118	8.98653	9.23068	8.90335	3.9638	4.7154	10.4875	14.2571	19.8109	11.9887	8.0963	23.027	13.6118	9.98653	10.2307	9.90335	4.9638	5.7154	11.4875
ENSG00000267543	5.84867	1.08147	0.5354	2.01992	0.0433915	0.997001	AC015802.3	10.3111	6.71819	10.3019	9.12381	3.30405	7.88239	3.59461	7.38455	1.78067	3.9638	1.88616	3.93283	11.3111	7.71819	11.3019	10.1238	4.30405	8.88239	4.59461	8.38455	2.78067	4.9638	2.88616	4.93283
ENSG00000287197	2.20961	2.29371	1.13571	2.01962	0.0434224	0.997001	AC096675.1	11.7841	1.34364	2.06038	4.05503	0	3.15296	0	0	2.671	0.79276	0	0.655472	12.7841	2.34364	3.06038	5.05503	1	4.15296	1	1	3.671	1.79276	1	1.65547
ENSG00000197893	21.5816	1.13475	0.561917	2.01943	0.0434426	0.997001	NRAP	48.6094	2.68728	15.7963	38.5227	49.5607	22.0707	23.365	2.7692	16.026	12.6842	15.0893	11.7985	49.6094	3.68728	16.7963	39.5227	50.5607	23.0707	24.365	3.7692	17.026	13.6842	16.0893	12.7985
ENSG00000253105	7.01059	1.22571	0.60703	2.01919	0.0434673	0.997001	AP003548.1	19.1492	4.03091	5.49436	12.1651	2.2027	16.553	1.79731	2.7692	7.12268	3.17104	3.77232	5.89925	20.1492	5.03091	6.49436	13.1651	3.2027	17.553	2.79731	3.7692	8.12268	4.17104	4.77232	6.89925
ENSG00000228564	2.47001	2.75595	1.36526	2.01863	0.0435258	0.997001	LINC01005	14.7301	0	2.06038	6.08254	0	3.15296	0	0	2.671	0	0.943081	0	15.7301	1	3.06038	7.08254	1	4.15296	1	1	3.671	1	1.94308	1
ENSG00000169550	4.58237	1.8269	0.905118	2.01841	0.0435488	0.997001	MUC15	10.3111	1.34364	8.92833	13.1788	0	9.45887	0	1.84614	6.23234	2.37828	0	1.31094	11.3111	2.34364	9.92833	14.1788	1	10.4589	1	2.84614	7.23234	3.37828	1	2.31094
ENSG00000250337	13.8371	1.55041	0.768253	2.0181	0.0435804	0.997001	PURPL	51.5555	8.06183	13.7359	18.2476	1.10135	31.5296	3.59461	1.84614	23.1487	1.58552	3.77232	7.86566	52.5555	9.06183	14.7359	19.2476	2.10135	32.5296	4.59461	2.84614	24.1487	2.58552	4.77232	8.86566
ENSG00000169340	2.8748	2.52998	1.25388	2.01772	0.0436202	0.997001	PDILT	16.2031	0	2.06038	7.0963	2.2027	1.57648	1.79731	0	3.56134	0	0	0	17.2031	1	3.06038	8.0963	3.2027	2.57648	2.79731	1	4.56134	1	1	1
ENSG00000259126	1.32407	2.78412	1.37986	2.01768	0.0436244	0.997001	AL161752.1	1.47301	4.03091	2.74718	5.06878	0	0.788239	0	0	1.78067	0	0	0	2.47301	5.03091	3.74718	6.06878	1	1.78824	1	1	2.78067	1	1	1
ENSG00000273568	17.6168	0.61085	0.302765	2.01757	0.0436356	0.997001	AC131009.3	20.6222	17.4673	20.6038	24.3302	23.1283	21.2825	14.3784	17.5383	14.2454	7.9276	14.1462	15.7313	21.6222	18.4673	21.6038	25.3302	24.1283	22.2825	15.3784	18.5383	15.2454	8.9276	15.1462	16.7313
ENSG00000259843	0.976272	2.85822	1.41685	2.0173	0.0436642	0.997001	AC007610.1	4.41904	0	0.686794	3.04127	1.10135	1.57648	0	0	0.890335	0	0	0	5.41904	1	1.68679	4.04127	2.10135	2.57648	1	1	1.89033	1	1	1
ENSG00000134200	1.15007	2.59687	1.28733	2.01725	0.0436692	0.997001	TSHB	1.47301	1.34364	2.06038	4.05503	0	3.15296	0	0.923068	0	0.79276	0	0	2.47301	2.34364	3.06038	5.05503	1	4.15296	1	1.92307	1	1.79276	1	1
ENSG00000136161	444.789	-0.508257	0.251961	-2.01721	0.0436736	0.997001	RCBTB2	335.847	448.775	433.367	289.934	313.884	378.355	850.125	488.303	356.134	431.261	645.067	366.409	336.847	449.775	434.367	290.934	314.884	379.355	851.125	489.303	357.134	432.261	646.067	367.409
ENSG00000286080	1.62384	2.11202	1.04708	2.01706	0.0436891	0.997001	AC011477.8	2.94603	6.71819	2.06038	1.01376	1.10135	2.36472	0	0	0.890335	0.79276	0.943081	0.655472	3.94603	7.71819	3.06038	2.01376	2.10135	3.36472	1	1	1.89033	1.79276	1.94308	1.65547
ENSG00000254632	2.13974	2.20274	1.09235	2.0165	0.0437473	0.997001	AP003119.1	10.3111	0	2.74718	4.05503	1.10135	3.15296	0	0	1.78067	1.58552	0.943081	0	11.3111	1	3.74718	5.05503	2.10135	4.15296	1	1	2.78067	2.58552	1.94308	1
ENSG00000171201	5.28783	2.15103	1.06705	2.01586	0.0438148	0.997001	SMR3B	16.2031	0	10.3019	16.2201	2.2027	7.09415	0	0	8.90335	1.58552	0.943081	0	17.2031	1	11.3019	17.2201	3.2027	8.09415	1	1	9.90335	2.58552	1.94308	1
ENSG00000286454	3.3094	2.66414	1.32159	2.01586	0.0438149	0.997001	AC091893.2	16.2031	0	8.24153	6.08254	0	3.9412	0	0	4.45167	0.79276	0	0	17.2031	1	9.24153	7.08254	1	4.9412	1	1	5.45167	1.79276	1	1
ENSG00000256001	53.633	1.30898	0.649395	2.01569	0.0438326	0.997001	AC079949.1	51.5555	22.8419	219.774	79.073	7.70944	78.0357	10.7838	14.7691	46.2974	49.9439	10.3739	52.4377	52.5555	23.8419	220.774	80.073	8.70944	79.0357	11.7838	15.7691	47.2974	50.9439	11.3739	53.4377
ENSG00000145817	1465.44	-0.326411	0.16194	-2.01562	0.0438394	0.997001	YIPF5	1428.82	1382.6	1249.28	1282.4	1044.08	1412.52	2066.9	1252.6	1640.89	1744.86	1703.2	1377.15	1429.82	1383.6	1250.28	1283.4	1045.08	1413.52	2067.9	1253.6	1641.89	1745.86	1704.2	1378.15
ENSG00000130204	860.305	0.69457	0.344594	2.01562	0.0438399	0.997001	TOMM40	2094.62	593.888	789.127	786.675	1313.91	802.427	895.058	589.841	576.046	317.897	834.626	729.54	2095.62	594.888	790.127	787.675	1314.91	803.427	896.058	590.841	577.046	318.897	835.626	730.54
ENSG00000158485	3.39871	2.39155	1.18681	2.01511	0.0438931	0.997001	CD1B	13.2571	0	4.12077	9.12381	0	7.09415	3.59461	0.923068	2.671	0	0	0	14.2571	1	5.12077	10.1238	1	8.09415	4.59461	1.92307	3.671	1	1	1
ENSG00000234828	9.44841	2.19488	1.08949	2.01459	0.0439473	0.997001	IQCM	42.7174	1.34364	8.92833	28.3852	0	11.8236	1.79731	0	14.2454	0	2.82924	1.31094	43.7174	2.34364	9.92833	29.3852	1	12.8236	2.79731	1	15.2454	1	3.82924	2.31094
ENSG00000162377	432.752	0.601346	0.298514	2.01447	0.0439603	0.997001	COA7	1066.46	286.195	411.39	408.544	553.978	404.367	370.245	303.689	320.52	310.762	420.614	336.257	1067.46	287.195	412.39	409.544	554.978	405.367	371.245	304.689	321.52	311.762	421.614	337.257
ENSG00000286516	1.49452	2.99295	1.48589	2.01425	0.0439831	0.997001	AC106719.1	4.41904	0	1.37359	4.05503	0	6.30591	0	0	1.78067	0	0	0	5.41904	1	2.37359	5.05503	1	7.30591	1	1	2.78067	1	1	1
ENSG00000172324	7.99349	2.6351	1.30823	2.01425	0.0439831	0.997001	OR5A2	45.6634	0	9.61512	20.2751	0	7.09415	1.79731	0	10.684	0.79276	0	0	46.6634	1	10.6151	21.2751	1	8.09415	2.79731	1	11.684	1.79276	1	1
ENSG00000163606	160.097	-0.766055	0.380322	-2.01423	0.0439858	0.997001	CD200R1	154.666	147.8	153.155	84.1418	41.8512	128.483	345.083	291.69	160.26	160.138	164.096	89.7996	155.666	148.8	154.155	85.1418	42.8512	129.483	346.083	292.69	161.26	161.138	165.096	90.7996
ENSG00000224944	9.82689	2.0593	1.02245	2.01408	0.0440009	0.997001	CASC6	44.1904	0	17.1699	20.2751	2.2027	11.0353	5.39192	0.923068	15.1357	0	0.943081	0.655472	45.1904	1	18.1699	21.2751	3.2027	12.0353	6.39192	1.92307	16.1357	1	1.94308	1.65547
ENSG00000240033	1.33734	2.71949	1.35026	2.01404	0.0440049	0.997001	AC069439.2	4.41904	0	2.74718	3.04127	0	3.15296	1.79731	0	0.890335	0	0	0	5.41904	1	3.74718	4.04127	1	4.15296	2.79731	1	1.89033	1	1	1
ENSG00000005981	9.00487	1.49693	0.743291	2.01392	0.0440176	0.997001	ASB4	35.3523	4.03091	8.24153	18.2476	1.10135	13.4001	1.79731	1.84614	14.2454	2.37828	2.82924	4.5883	36.3523	5.03091	9.24153	19.2476	2.10135	14.4001	2.79731	2.84614	15.2454	3.37828	3.82924	5.5883
ENSG00000257790	5.39962	1.33038	0.66074	2.01346	0.0440661	0.997001	EIF4A1P4	19.1492	1.34364	4.80756	5.06878	9.91214	6.30591	3.59461	1.84614	2.671	0.79276	4.7154	4.5883	20.1492	2.34364	5.80756	6.06878	10.9121	7.30591	4.59461	2.84614	3.671	1.79276	5.7154	5.5883
ENSG00000230449	2.13009	1.71329	0.850922	2.01345	0.0440675	0.997001	RPL7P4	2.94603	4.03091	2.74718	2.02751	4.40539	3.9412	0	0.923068	1.78067	0.79276	0	1.96642	3.94603	5.03091	3.74718	3.02751	5.40539	4.9412	1	1.92307	2.78067	1.79276	1	2.96642
ENSG00000136531	43.7927	1.64079	0.815052	2.0131	0.0441036	0.997001	SCN2A	156.139	2.68728	57.6907	107.458	14.3175	59.9062	10.7838	6.46148	83.6914	17.4407	5.65848	3.27736	157.139	3.68728	58.6907	108.458	15.3175	60.9062	11.7838	7.46148	84.6914	18.4407	6.65848	4.27736
ENSG00000165661	383.626	0.498671	0.247763	2.0127	0.0441467	0.997001	QSOX2	580.367	274.102	434.741	418.681	550.674	438.261	283.974	279.69	373.94	191.848	334.794	442.443	581.367	275.102	435.741	419.681	551.674	439.261	284.974	280.69	374.94	192.848	335.794	443.443
ENSG00000251941	1.77384	3.26339	1.62155	2.01251	0.0441662	0.997001	RNA5SP116	1.47301	0	0.686794	14.1926	0	3.15296	0	0	1.78067	0	0	0	2.47301	1	1.68679	15.1926	1	4.15296	1	1	2.78067	1	1	1
ENSG00000171936	1.14844	3.146	1.56381	2.01176	0.0442456	0.997001	OR10H3	2.94603	0	2.06038	7.0963	0	0.788239	0	0	0.890335	0	0	0	3.94603	1	3.06038	8.0963	1	1.78824	1	1	1.89033	1	1	1
ENSG00000105737	15.0677	1.08461	0.539202	2.0115	0.0442725	0.997001	GRIK5	32.4063	2.68728	11.6755	19.2614	19.8243	37.8355	5.39192	9.23068	10.684	5.54932	6.60156	19.6642	33.4063	3.68728	12.6755	20.2614	20.8243	38.8355	6.39192	10.2307	11.684	6.54932	7.60156	20.6642
ENSG00000227210	5.64495	1.40496	0.698597	2.01112	0.044313	0.997001	AC079145.1	17.6762	1.34364	10.3019	5.06878	6.60809	7.88239	5.39192	0.923068	6.23234	2.37828	0	3.93283	18.6762	2.34364	11.3019	6.06878	7.60809	8.88239	6.39192	1.92307	7.23234	3.37828	1	4.93283
ENSG00000227969	1.04585	2.9995	1.49158	2.01095	0.0443305	0.997001	NPM1P22	4.41904	0	2.06038	2.02751	0	3.15296	0	0	0.890335	0	0	0	5.41904	1	3.06038	3.02751	1	4.15296	1	1	1.89033	1	1	1
ENSG00000231507	20.0389	-1.30067	0.646808	-2.0109	0.0443358	0.997001	LINC01353	19.1492	13.4364	9.61512	14.1926	7.70944	4.72943	98.8518	6.46148	23.1487	23.7828	14.1462	5.24377	20.1492	14.4364	10.6151	15.1926	8.70944	5.72943	99.8518	7.46148	24.1487	24.7828	15.1462	6.24377
ENSG00000131558	1325.64	-0.422009	0.209877	-2.01075	0.044352	0.997001	EXOC4	782.17	1297.95	1436.09	1040.11	1038.57	1199.7	2014.78	1463.06	1209.07	1741.69	1587.2	1097.26	783.17	1298.95	1437.09	1041.11	1039.57	1200.7	2015.78	1464.06	1210.07	1742.69	1588.2	1098.26
ENSG00000169245	417.067	-2.27014	1.12902	-2.01071	0.0443558	0.997001	CXCL10	119.314	30.9037	152.468	44.6053	24.2297	487.132	3112.93	71.9993	43.6264	84.8253	31.1217	801.642	120.314	31.9037	153.468	45.6053	25.2297	488.132	3113.93	72.9993	44.6264	85.8253	32.1217	802.642
ENSG00000111732	4.20415	1.87955	0.934771	2.0107	0.0443568	0.997001	AICDA	10.3111	0	8.92833	9.12381	4.40539	7.09415	0	2.7692	6.23234	1.58552	0	0	11.3111	1	9.92833	10.1238	5.40539	8.09415	1	3.7692	7.23234	2.58552	1	1
ENSG00000234575	1.85149	2.37649	1.182	2.01056	0.044372	0.997001	CTSLP8	5.89205	1.34364	3.43397	5.06878	0	3.15296	0	0	2.671	0	0	0.655472	6.89205	2.34364	4.43397	6.06878	1	4.15296	1	1	3.671	1	1	1.65547
ENSG00000117533	563.465	-0.334102	0.166189	-2.01038	0.0443914	0.997001	VAMP4	512.609	448.775	530.892	570.745	362.344	562.803	711.733	559.379	697.132	697.629	590.369	517.167	513.609	449.775	531.892	571.745	363.344	563.803	712.733	560.379	698.132	698.629	591.369	518.167
ENSG00000286637	8.68785	2.56725	1.27726	2.00998	0.0444338	0.997001	AC093765.2	30.9333	0	16.4831	21.2889	0	20.4942	1.79731	0	12.4647	0.79276	0	0	31.9333	1	17.4831	22.2889	1	21.4942	2.79731	1	13.4647	1.79276	1	1
ENSG00000170426	2.94565	1.64917	0.820544	2.00985	0.044447	0.997001	SDR9C7	11.7841	2.68728	2.74718	4.05503	3.30405	2.36472	1.79731	0	3.56134	0.79276	0.943081	1.31094	12.7841	3.68728	3.74718	5.05503	4.30405	3.36472	2.79731	1	4.56134	1.79276	1.94308	2.31094
ENSG00000223638	0.760533	3.11854	1.55172	2.00973	0.0444599	0.997001	RFPL4A	2.94603	0	0.686794	2.02751	1.10135	2.36472	0	0	0	0	0	0	3.94603	1	1.68679	3.02751	2.10135	3.36472	1	1	1	1	1	1
ENSG00000149927	7.53956	0.971618	0.483531	2.00942	0.0444926	0.997001	DOC2A	10.3111	6.71819	9.61512	6.08254	13.2162	12.6118	10.7838	2.7692	7.12268	3.17104	2.82924	5.24377	11.3111	7.71819	10.6151	7.08254	14.2162	13.6118	11.7838	3.7692	8.12268	4.17104	3.82924	6.24377
ENSG00000229068	1.26672	2.67892	1.3332	2.0094	0.0444947	0.997001	TMPOP1	5.89205	1.34364	0	2.02751	1.10135	3.15296	0	0	0.890335	0.79276	0	0	6.89205	2.34364	1	3.02751	2.10135	4.15296	1	1	1.89033	1.79276	1	1
ENSG00000119283	8.20176	1.58136	0.787075	2.00916	0.0445207	0.997001	TRIM67	42.7174	6.71819	2.74718	9.12381	5.50674	7.88239	0	3.69227	11.5743	5.54932	0.943081	1.96642	43.7174	7.71819	3.74718	10.1238	6.50674	8.88239	1	4.69227	12.5743	6.54932	1.94308	2.96642
ENSG00000287313	1.56167	2.46599	1.22769	2.00865	0.0445744	0.997001	AC016995.1	5.89205	0	2.06038	3.04127	1.10135	3.9412	0	0.923068	1.78067	0	0	0	6.89205	1	3.06038	4.04127	2.10135	4.9412	1	1.92307	2.78067	1	1	1
ENSG00000260763	2.99354	2.32967	1.15983	2.00863	0.0445768	0.997001	AC106799.3	16.2031	0	4.80756	6.08254	1.10135	1.57648	1.79731	0	3.56134	0.79276	0	0	17.2031	1	5.80756	7.08254	2.10135	2.57648	2.79731	1	4.56134	1.79276	1	1
ENSG00000261068	19.9945	1.25932	0.626976	2.00857	0.044583	0.997001	AL512274.1	27.9872	12.0927	20.6038	12.1651	81.4998	15.7648	0	24.9228	16.026	5.54932	14.1462	9.17661	28.9872	13.0927	21.6038	13.1651	82.4998	16.7648	1	25.9228	17.026	6.54932	15.1462	10.1766
ENSG00000102057	22.9906	0.793095	0.394924	2.00822	0.0446198	0.997001	KCND1	33.8793	13.4364	28.1586	17.2339	58.3715	22.8589	25.1623	22.1536	14.2454	12.6842	11.317	16.3868	34.8793	14.4364	29.1586	18.2339	59.3715	23.8589	26.1623	23.1536	15.2454	13.6842	12.317	17.3868
ENSG00000277932	2.47817	2.40983	1.20004	2.00812	0.04463	0.997001	OR52E5	7.36507	10.7491	2.74718	2.02751	0	2.36472	0	0.923068	3.56134	0	0	0	8.36507	11.7491	3.74718	3.02751	1	3.36472	1	1.92307	4.56134	1	1	1
ENSG00000112367	315.901	-0.406732	0.202589	-2.00767	0.0446788	0.997001	FIG4	201.803	276.789	327.601	196.669	308.378	314.507	487.07	280.613	360.585	348.814	345.168	342.812	202.803	277.789	328.601	197.669	309.378	315.507	488.07	281.613	361.585	349.814	346.168	343.812
ENSG00000250908	1.40364	2.91077	1.45043	2.00683	0.0447676	0.997001	AC110800.1	2.94603	0	4.12077	4.05503	0	3.9412	0	0	1.78067	0	0	0	3.94603	1	5.12077	5.05503	1	4.9412	1	1	2.78067	1	1	1
ENSG00000233854	5.14826	1.87434	0.934004	2.00677	0.0447737	0.997001	POU6F2-AS2	17.6762	6.71819	9.61512	5.06878	0	9.45887	1.79731	1.84614	8.01301	1.58552	0	0	18.6762	7.71819	10.6151	6.06878	1	10.4589	2.79731	2.84614	9.01301	2.58552	1	1
ENSG00000184117	145.37	-0.913265	0.455098	-2.00675	0.0447766	0.997001	NIPSNAP1	73.6507	112.866	113.321	70.963	142.074	89.8593	540.989	112.614	86.3624	114.95	207.478	79.3121	74.6507	113.866	114.321	71.963	143.074	90.8593	541.989	113.614	87.3624	115.95	208.478	80.3121
ENSG00000142185	128.922	-0.884516	0.440838	-2.00644	0.0448092	0.997001	TRPM2	47.1364	110.178	113.321	58.7979	104.628	107.201	391.813	134.768	62.3234	70.5556	232.941	113.397	48.1364	111.178	114.321	59.7979	105.628	108.201	392.813	135.768	63.3234	71.5556	233.941	114.397
ENSG00000003147	321.587	-0.514677	0.256514	-2.00643	0.0448102	0.997001	ICA1	194.438	342.628	309.744	242.288	236.79	259.331	661.408	363.689	295.591	374.975	322.534	255.634	195.438	343.628	310.744	243.288	237.79	260.331	662.408	364.689	296.591	375.975	323.534	256.634
ENSG00000176244	13.44	0.955641	0.47659	2.00517	0.0449453	0.997001	ACBD7	26.5142	6.71819	15.7963	17.2339	9.91214	30.7413	5.39192	7.38455	16.026	3.9638	8.48773	13.1094	27.5142	7.71819	16.7963	18.2339	10.9121	31.7413	6.39192	8.38455	17.026	4.9638	9.48773	14.1094
ENSG00000156466	16.5725	1.46783	0.732099	2.00496	0.0449673	0.997001	GDF6	30.9333	2.68728	40.5209	11.1513	53.9661	7.09415	1.79731	9.23068	23.1487	3.17104	13.2031	1.96642	31.9333	3.68728	41.5209	12.1513	54.9661	8.09415	2.79731	10.2307	24.1487	4.17104	14.2031	2.96642
ENSG00000134684	2651.89	0.434259	0.216644	2.00448	0.0450185	0.997001	YARS	4522.15	2454.83	2561.74	2857.78	3603.61	2292.2	1660.71	2341.82	2415.48	1980.31	2309.6	2822.46	4523.15	2455.83	2562.74	2858.78	3604.61	2293.2	1661.71	2342.82	2416.48	1981.31	2310.6	2823.46
ENSG00000197587	3.33259	1.69136	0.843865	2.0043	0.0450376	0.997001	DMBX1	5.89205	1.34364	3.43397	1.01376	15.4189	3.9412	0	0.923068	1.78067	0.79276	2.82924	2.62189	6.89205	2.34364	4.43397	2.01376	16.4189	4.9412	1	1.92307	2.78067	1.79276	3.82924	3.62189
ENSG00000100626	367.791	0.934973	0.466513	2.00417	0.0450514	0.997001	GALNT16	471.364	173.329	521.964	129.761	1127.78	474.52	141.987	346.151	229.706	158.552	216.909	421.468	472.364	174.329	522.964	130.761	1128.78	475.52	142.987	347.151	230.706	159.552	217.909	422.468
ENSG00000204909	6.71526	1.60381	0.800459	2.00362	0.045111	0.997001	SPINK9	19.1492	4.03091	6.18115	16.2201	0	15.7648	0	0.923068	8.01301	3.17104	1.88616	5.24377	20.1492	5.03091	7.18115	17.2201	1	16.7648	1	1.92307	9.01301	4.17104	2.88616	6.24377
ENSG00000138433	603.652	-0.416622	0.207945	-2.00352	0.045121	0.997001	CIR1	542.069	534.768	572.1	532.222	515.431	404.367	907.639	464.303	598.305	906.917	724.286	541.42	543.069	535.768	573.1	533.222	516.431	405.367	908.639	465.303	599.305	907.917	725.286	542.42
ENSG00000152595	4.03471	1.69908	0.848079	2.00345	0.0451295	0.997001	MEPE	20.6222	0	3.43397	6.08254	5.50674	1.57648	1.79731	1.84614	3.56134	0.79276	1.88616	1.31094	21.6222	1	4.43397	7.08254	6.50674	2.57648	2.79731	2.84614	4.56134	1.79276	2.88616	2.31094
ENSG00000237806	1.94286	2.44629	1.22104	2.00344	0.0451297	0.997001	FAUP2	7.36507	0	2.06038	7.0963	1.10135	2.36472	0	0	2.671	0	0	0.655472	8.36507	1	3.06038	8.0963	2.10135	3.36472	1	1	3.671	1	1	1.65547
ENSG00000184029	1.65535	2.47986	1.23787	2.00332	0.0451426	0.997001	DSCR4	7.36507	0	2.06038	5.06878	1.10135	0.788239	1.79731	0	0.890335	0.79276	0	0	8.36507	1	3.06038	6.06878	2.10135	1.78824	2.79731	1	1.89033	1.79276	1	1
ENSG00000186352	460.95	-0.53603	0.267584	-2.00322	0.0451534	0.997001	ANKRD37	232.736	447.432	438.175	388.269	400.891	347.613	726.111	634.148	511.942	353.571	736.546	313.971	233.736	448.432	439.175	389.269	401.891	348.613	727.111	635.148	512.942	354.571	737.546	314.971
ENSG00000203757	1.83357	2.71818	1.35696	2.00314	0.0451625	0.997001	OR6K3	8.83808	0	2.74718	5.06878	1.10135	1.57648	0	0	2.671	0	0	0	9.83808	1	3.74718	6.06878	2.10135	2.57648	1	1	3.671	1	1	1
ENSG00000259932	27.0282	1.19957	0.59888	2.00302	0.045175	0.997001	AC051619.7	123.733	38.9655	9.61512	16.2201	20.9256	17.3413	16.1757	11.9999	28.4907	23.7828	6.60156	10.4875	124.733	39.9655	10.6151	17.2201	21.9256	18.3413	17.1757	12.9999	29.4907	24.7828	7.60156	11.4875
ENSG00000259530	4.02582	1.74762	0.872528	2.00294	0.0451832	0.997001	AC104574.1	19.1492	1.34364	4.80756	7.0963	0	5.51767	0	2.7692	0.890335	3.17104	0.943081	2.62189	20.1492	2.34364	5.80756	8.0963	1	6.51767	1	3.7692	1.89033	4.17104	1.94308	3.62189
ENSG00000286873	17.2193	0.69769	0.348337	2.00292	0.0451859	0.997001	AC012306.3	22.0952	20.1546	17.1699	22.3026	24.2297	23.6472	5.39192	7.38455	13.355	22.99	14.1462	13.7649	23.0952	21.1546	18.1699	23.3026	25.2297	24.6472	6.39192	8.38455	14.355	23.99	15.1462	14.7649
ENSG00000228376	1.26043	2.66315	1.32965	2.00289	0.0451892	0.997001	GAS2L1P2	5.89205	0	0.686794	4.05503	1.10135	1.57648	0	0.923068	0.890335	0	0	0	6.89205	1	1.68679	5.05503	2.10135	2.57648	1	1.92307	1.89033	1	1	1
ENSG00000146267	12.7013	1.24062	0.619457	2.00275	0.045204	0.997001	FAXC	39.7714	2.68728	16.4831	13.1788	6.60809	29.1648	3.59461	2.7692	11.5743	3.9638	7.54465	15.0759	40.7714	3.68728	17.4831	14.1788	7.60809	30.1648	4.59461	3.7692	12.5743	4.9638	8.54465	16.0759
ENSG00000151470	134.679	-0.56757	0.283399	-2.00273	0.0452067	0.997001	C4orf33	104.584	124.958	146.974	99.3481	59.4728	112.718	269.596	177.229	126.427	151.417	140.519	102.909	105.584	125.958	147.974	100.348	60.4728	113.718	270.596	178.229	127.427	152.417	141.519	103.909
ENSG00000132911	3.81476	2.43318	1.21495	2.00271	0.0452088	0.997001	NMUR2	19.1492	0	6.86794	8.11005	0	4.72943	0	0.923068	5.34201	0	0	0.655472	20.1492	1	7.86794	9.11005	1	5.72943	1	1.92307	6.34201	1	1	1.65547
ENSG00000227906	16.0468	1.34223	0.670223	2.00266	0.0452141	0.997001	SNAP25-AS1	36.8253	10.7491	29.5322	33.454	2.2027	25.2236	7.18922	10.1538	26.71	1.58552	5.65848	3.27736	37.8253	11.7491	30.5322	34.454	3.2027	26.2236	8.18922	11.1538	27.71	2.58552	6.65848	4.27736
ENSG00000233817	9.07822	1.26447	0.631405	2.00262	0.0452177	0.997001	AL162727.1	36.8253	8.06183	6.86794	4.05503	16.5202	5.51767	1.79731	5.53841	8.01301	2.37828	9.43081	3.93283	37.8253	9.06183	7.86794	5.05503	17.5202	6.51767	2.79731	6.53841	9.01301	3.37828	10.4308	4.93283
ENSG00000274244	1.28933	2.75713	1.37679	2.00258	0.0452222	0.997001	AC243585.1	4.41904	0	1.37359	4.05503	0	3.9412	0	0	0.890335	0.79276	0	0	5.41904	1	2.37359	5.05503	1	4.9412	1	1	1.89033	1.79276	1	1
ENSG00000144893	39.0841	0.587403	0.293432	2.00184	0.0453019	0.997001	MED12L	72.1776	38.9655	41.2077	52.7153	29.7364	48.0826	25.1623	23.9998	32.9424	48.3584	32.0647	23.597	73.1776	39.9655	42.2077	53.7153	30.7364	49.0826	26.1623	24.9998	33.9424	49.3584	33.0647	24.597
ENSG00000258092	0.962463	-2.65046	1.32411	-2.0017	0.0453171	0.997001	AC005841.1	0	0	0	1.01376	0	0	3.59461	2.7692	1.78067	0.79276	0.943081	0.655472	1	1	1	2.01376	1	1	4.59461	3.7692	2.78067	1.79276	1.94308	1.65547
ENSG00000172955	19.9295	0.884194	0.441766	2.0015	0.0453387	0.997001	ADH6	48.6094	17.4673	13.7359	28.3852	9.91214	38.6237	5.39192	16.6152	14.2454	17.4407	10.3739	18.3532	49.6094	18.4673	14.7359	29.3852	10.9121	39.6237	6.39192	17.6152	15.2454	18.4407	11.3739	19.3532
ENSG00000171759	9.66694	1.50081	0.749855	2.00146	0.0453424	0.997001	PAH	32.4063	8.06183	8.24153	19.2614	3.30405	14.9765	1.79731	2.7692	17.8067	4.75656	0	2.62189	33.4063	9.06183	9.24153	20.2614	4.30405	15.9765	2.79731	3.7692	18.8067	5.75656	1	3.62189
ENSG00000054983	698.64	-0.395077	0.197411	-2.00129	0.0453607	0.997001	GALC	508.189	601.95	658.636	628.529	560.586	661.333	868.098	590.764	611.66	968.753	1078.88	646.295	509.189	602.95	659.636	629.529	561.586	662.333	869.098	591.764	612.66	969.753	1079.88	647.295
ENSG00000228528	3.42211	2.69843	1.34851	2.00104	0.0453879	0.997001	AC068057.1	13.2571	0	4.80756	14.1926	1.10135	2.36472	0	0	5.34201	0	0	0	14.2571	1	5.80756	15.1926	2.10135	3.36472	1	1	6.34201	1	1	1
ENSG00000100721	1.81281	2.73278	1.3658	2.00086	0.0454072	0.997001	TCL1A	11.7841	4.03091	0.686794	2.02751	0	0.788239	0	0	1.78067	0	0	0.655472	12.7841	5.03091	1.68679	3.02751	1	1.78824	1	1	2.78067	1	1	1.65547
ENSG00000260484	2.16905	2.27884	1.13894	2.00084	0.0454096	0.997001	AC131902.1	13.2571	0	1.37359	2.02751	2.2027	3.15296	0	0.923068	1.78067	0	0	1.31094	14.2571	1	2.37359	3.02751	3.2027	4.15296	1	1.92307	2.78067	1	1	2.31094
ENSG00000286645	4.61794	1.44785	0.723652	2.00076	0.0454182	0.997001	AC013267.2	16.2031	5.37455	2.74718	8.11005	1.10135	7.88239	0	2.7692	3.56134	4.75656	0.943081	1.96642	17.2031	6.37455	3.74718	9.11005	2.10135	8.88239	1	3.7692	4.56134	5.75656	1.94308	2.96642
ENSG00000176125	19.0995	1.1172	0.558425	2.00062	0.0454329	0.997001	UFSP1	33.8793	18.8109	9.61512	16.2201	68.2836	11.0353	5.39192	9.23068	8.90335	6.34208	26.4063	15.0759	34.8793	19.8109	10.6151	17.2201	69.2836	12.0353	6.39192	10.2307	9.90335	7.34208	27.4063	16.0759
ENSG00000253301	12.9072	1.7516	0.875624	2.0004	0.0454574	0.997001	LINC01606	58.9205	1.34364	17.8567	16.2201	8.81079	16.553	3.59461	0.923068	23.1487	5.54932	0	1.96642	59.9205	2.34364	18.8567	17.2201	9.81079	17.553	4.59461	1.92307	24.1487	6.54932	1	2.96642
ENSG00000222942	2.57057	1.76959	0.884648	2.00033	0.0454649	0.997001	RN7SKP58	7.36507	1.34364	1.37359	8.11005	2.2027	3.9412	0	0	2.671	1.58552	0.943081	1.31094	8.36507	2.34364	2.37359	9.11005	3.2027	4.9412	1	1	3.671	2.58552	1.94308	2.31094
ENSG00000281904	1.75614	2.29215	1.14595	2.00021	0.0454772	0.997001	AC233263.6	5.89205	1.34364	1.37359	6.08254	0	3.15296	0	0	1.78067	0.79276	0	0.655472	6.89205	2.34364	2.37359	7.08254	1	4.15296	1	1	2.78067	1.79276	1	1.65547
ENSG00000198932	398.864	-0.495384	0.247681	-2.00009	0.0454906	0.997001	GPRASP1	226.844	400.404	350.952	448.08	261.02	298.743	431.353	449.534	413.115	752.329	411.183	342.812	227.844	401.404	351.952	449.08	262.02	299.743	432.353	450.534	414.115	753.329	412.183	343.812
ENSG00000218180	1.02637	2.98165	1.49077	2.00008	0.0454919	0.997001	SLC25A5P7	2.94603	0	2.06038	4.05503	0	2.36472	0	0	0.890335	0	0	0	3.94603	1	3.06038	5.05503	1	3.36472	1	1	1.89033	1	1	1
ENSG00000100934	2646.3	-0.308692	0.15437	-1.99968	0.0455345	0.997001	SEC23A	1923.76	2602.63	2602.26	2148.15	2046.31	2857.37	3556.87	2627.98	2703.06	2945.9	3101.79	2639.59	1924.76	2603.63	2603.26	2149.15	2047.31	2858.37	3557.87	2628.98	2704.06	2946.9	3102.79	2640.59
ENSG00000280224	12.6914	1.96917	0.984759	1.99964	0.0455389	0.997001	AL008636.1	54.5015	0	24.0378	18.2476	3.30405	21.2825	3.59461	1.84614	21.368	3.17104	0.943081	0	55.5015	1	25.0378	19.2476	4.30405	22.2825	4.59461	2.84614	22.368	4.17104	1.94308	1
ENSG00000171053	4.57018	1.77935	0.889982	1.99931	0.045575	0.997001	PATE1	25.0412	1.34364	2.74718	7.0963	3.30405	3.15296	1.79731	0	6.23234	1.58552	1.88616	0.655472	26.0412	2.34364	3.74718	8.0963	4.30405	4.15296	2.79731	1	7.23234	2.58552	2.88616	1.65547
ENSG00000139514	1754.9	0.628554	0.314414	1.99913	0.045594	0.997001	SLC7A1	3083.02	1229.43	1419.6	2158.29	3163.07	1737.28	677.584	1313.53	1347.08	1262.07	1566.46	2101.44	3084.02	1230.43	1420.6	2159.29	3164.07	1738.28	678.584	1314.53	1348.08	1263.07	1567.46	2102.44
ENSG00000271667	1.15057	3.03466	1.51814	1.99893	0.0456155	0.997001	AC104408.1	4.41904	0	2.74718	4.05503	0	0.788239	1.79731	0	0	0	0	0	5.41904	1	3.74718	5.05503	1	1.78824	2.79731	1	1	1	1	1
ENSG00000203560	1.49035	2.96839	1.48528	1.99854	0.0456583	0.997001	OR52J1P	7.36507	0	4.12077	3.04127	0	1.57648	0	0	1.78067	0	0	0	8.36507	1	5.12077	4.04127	1	2.57648	1	1	2.78067	1	1	1
ENSG00000283160	19.2901	1.13207	0.566508	1.99833	0.0456806	0.997001	MIR4521	79.5427	12.0927	4.80756	17.2339	25.331	20.4942	14.3784	8.30761	12.4647	19.819	8.48773	8.52113	80.5427	13.0927	5.80756	18.2339	26.331	21.4942	15.3784	9.30761	13.4647	20.819	9.48773	9.52113
ENSG00000261350	1.11326	3.07623	1.53945	1.99826	0.045688	0.997001	AC018558.2	5.89205	0	2.74718	3.04127	0	0.788239	0	0	0.890335	0	0	0	6.89205	1	3.74718	4.04127	1	1.78824	1	1	1.89033	1	1	1
ENSG00000228981	35.0161	-0.486716	0.243573	-1.99823	0.0456915	0.997001	AC097658.1	35.3523	30.9037	28.1586	23.3164	29.7364	26.8001	57.5138	43.3842	32.9424	43.6018	31.1217	37.3619	36.3523	31.9037	29.1586	24.3164	30.7364	27.8001	58.5138	44.3842	33.9424	44.6018	32.1217	38.3619
ENSG00000250272	0.897517	3.36159	1.68254	1.99793	0.0457245	0.997001	TRMT112P1	4.41904	0	2.74718	2.02751	0	1.57648	0	0	0	0	0	0	5.41904	1	3.74718	3.02751	1	2.57648	1	1	1	1	1	1
ENSG00000261029	2.076	2.89021	1.44678	1.99768	0.0457513	0.997001	AC138304.1	13.2571	0	2.06038	6.08254	0	0.788239	0	0	1.78067	0	0.943081	0	14.2571	1	3.06038	7.08254	1	1.78824	1	1	2.78067	1	1.94308	1
ENSG00000231170	22.7517	0.933056	0.467088	1.9976	0.0457596	0.997001	AC002451.1	57.4475	18.8109	24.7246	34.4677	15.4189	29.1648	7.18922	10.1538	29.381	17.4407	23.577	5.24377	58.4475	19.8109	25.7246	35.4677	16.4189	30.1648	8.18922	11.1538	30.381	18.4407	24.577	6.24377
ENSG00000254412	1.52691	3.01459	1.50926	1.9974	0.0457818	0.997001	AC118273.1	7.36507	0	3.43397	1.01376	0	4.72943	0	0	1.78067	0	0	0	8.36507	1	4.43397	2.01376	1	5.72943	1	1	2.78067	1	1	1
ENSG00000240280	5.43871	1.36356	0.682687	1.99734	0.0457884	0.997001	TCAM1P	11.7841	6.71819	0.686794	9.12381	8.81079	10.2471	1.79731	7.38455	3.56134	1.58552	0.943081	2.62189	12.7841	7.71819	1.68679	10.1238	9.81079	11.2471	2.79731	8.38455	4.56134	2.58552	1.94308	3.62189
ENSG00000161133	2.2131	2.2425	1.12281	1.99722	0.0458014	0.997001	USP41	8.83808	0	3.43397	7.0963	0	2.36472	1.79731	0.923068	0	0.79276	0	1.31094	9.83808	1	4.43397	8.0963	1	3.36472	2.79731	1.92307	1	1.79276	1	2.31094
ENSG00000179902	9.0956	0.820465	0.410911	1.9967	0.0458578	0.997001	C1orf194	14.7301	8.06183	9.61512	12.1651	11.0135	14.9765	3.59461	3.69227	8.90335	7.9276	6.60156	7.86566	15.7301	9.06183	10.6151	13.1651	12.0135	15.9765	4.59461	4.69227	9.90335	8.9276	7.60156	8.86566
ENSG00000269473	10.8213	0.847896	0.424657	1.99666	0.0458623	0.997001	AC012313.8	26.5142	12.0927	10.3019	13.1788	6.60809	14.1883	12.5811	7.38455	8.01301	5.54932	7.54465	5.89925	27.5142	13.0927	11.3019	14.1788	7.60809	15.1883	13.5811	8.38455	9.01301	6.54932	8.54465	6.89925
ENSG00000223356	6.84779	1.23861	0.62034	1.99666	0.0458625	0.997001	AL590666.1	2.94603	9.40547	6.18115	11.1513	22.027	6.30591	3.59461	1.84614	5.34201	0.79276	4.7154	7.86566	3.94603	10.4055	7.18115	12.1513	23.027	7.30591	4.59461	2.84614	6.34201	1.79276	5.7154	8.86566
ENSG00000172519	6.3571	2.5132	1.25871	1.99665	0.0458637	0.997001	OR10H5	41.2444	0	0.686794	16.2201	0	7.09415	0	0.923068	8.01301	0.79276	0	1.31094	42.2444	1	1.68679	17.2201	1	8.09415	1	1.92307	9.01301	1.79276	1	2.31094
ENSG00000106034	1548.9	-0.457885	0.229332	-1.9966	0.0458682	0.997001	CPED1	1271.21	1001.01	1437.46	1428.38	1158.62	1531.55	2302.35	1298.76	1349.75	2702.52	1666.42	1438.76	1272.21	1002.01	1438.46	1429.38	1159.62	1532.55	2303.35	1299.76	1350.75	2703.52	1667.42	1439.76
ENSG00000286016	11.6849	1.0946	0.548282	1.99641	0.0458894	0.997001	AC079949.3	13.2571	10.7491	32.9661	14.1926	14.3175	11.0353	0	9.23068	12.4647	4.75656	2.82924	14.4204	14.2571	11.7491	33.9661	15.1926	15.3175	12.0353	1	10.2307	13.4647	5.75656	3.82924	15.4204
ENSG00000278554	0.943557	3.42623	1.71647	1.99609	0.0459243	0.997001	Metazoa_SRP	4.41904	0	2.06038	4.05503	0	0.788239	0	0	0	0	0	0	5.41904	1	3.06038	5.05503	1	1.78824	1	1	1	1	1	1
ENSG00000260213	8.80222	0.972775	0.487351	1.99605	0.0459288	0.997001	AC092718.2	16.2031	14.78	10.9887	12.1651	3.30405	13.4001	1.79731	5.53841	9.79368	8.72036	5.65848	3.27736	17.2031	15.78	11.9887	13.1651	4.30405	14.4001	2.79731	6.53841	10.7937	9.72036	6.65848	4.27736
ENSG00000170049	19.9058	0.66908	0.335318	1.99536	0.0460038	0.997001	KCNAB3	20.6222	24.1855	26.785	16.2201	33.0405	26.0119	12.5811	22.1536	20.4777	8.72036	10.3739	17.6977	21.6222	25.1855	27.785	17.2201	34.0405	27.0119	13.5811	23.1536	21.4777	9.72036	11.3739	18.6977
ENSG00000287565	1.8586	2.72059	1.36374	1.99496	0.0460476	0.997001	AC108168.1	10.3111	0	2.06038	4.05503	0	3.15296	0	0	1.78067	0	0.943081	0	11.3111	1	3.06038	5.05503	1	4.15296	1	1	2.78067	1	1.94308	1
ENSG00000235140	3.46455	1.97631	0.99069	1.99488	0.046056	0.997001	AC026391.1	14.7301	0	3.43397	10.1376	3.30405	1.57648	1.79731	0	3.56134	2.37828	0	0.655472	15.7301	1	4.43397	11.1376	4.30405	2.57648	2.79731	1	4.56134	3.37828	1	1.65547
ENSG00000196296	28.3864	0.850275	0.426275	1.99466	0.0460797	0.997001	ATP2A1	22.0952	21.4982	45.3284	27.3714	85.9052	17.3413	12.5811	26.769	26.71	15.8552	18.8616	20.3196	23.0952	22.4982	46.3284	28.3714	86.9052	18.3413	13.5811	27.769	27.71	16.8552	19.8616	21.3196
ENSG00000186517	495.609	-0.700235	0.351062	-1.99462	0.0460845	0.997001	ARHGAP30	248.939	350.69	520.59	250.398	530.85	361.013	1313.83	537.226	538.652	307.591	568.678	418.846	249.939	351.69	521.59	251.398	531.85	362.013	1314.83	538.226	539.652	308.591	569.678	419.846
ENSG00000285712	1.15493	3.10519	1.55691	1.99446	0.0461015	0.997001	AC068707.1	7.36507	0	1.37359	2.02751	2.2027	0	0	0	0.890335	0	0	0	8.36507	1	2.37359	3.02751	3.2027	1	1	1	1.89033	1	1	1
ENSG00000224816	1.55569	3.00079	1.50467	1.99432	0.0461166	0.997001	NAP1L4P2	10.3111	0	0.686794	5.06878	0	0.788239	0	0.923068	0.890335	0	0	0	11.3111	1	1.68679	6.06878	1	1.78824	1	1.92307	1.89033	1	1	1
ENSG00000250895	1.41616	2.35168	1.17924	1.99423	0.0461265	0.997001	AC010409.2	5.89205	1.34364	0.686794	4.05503	1.10135	1.57648	0	0	0.890335	0.79276	0	0.655472	6.89205	2.34364	1.68679	5.05503	2.10135	2.57648	1	1	1.89033	1.79276	1	1.65547
ENSG00000257842	8.66283	1.38493	0.694538	1.99404	0.046148	0.997001	LINC02588	29.4603	2.68728	8.92833	20.2751	4.40539	10.2471	0	1.84614	13.355	4.75656	4.7154	3.27736	30.4603	3.68728	9.92833	21.2751	5.40539	11.2471	1	2.84614	14.355	5.75656	5.7154	4.27736
ENSG00000261211	6.27227	1.72467	0.86493	1.994	0.0461522	0.997001	AL031123.2	30.9333	2.68728	7.55474	13.1788	2.2027	1.57648	1.79731	3.69227	6.23234	4.75656	0	0.655472	31.9333	3.68728	8.55474	14.1788	3.2027	2.57648	2.79731	4.69227	7.23234	5.75656	1	1.65547
ENSG00000120800	1758.5	0.533456	0.267548	1.99387	0.0461661	0.997001	UTP20	3429.17	1471.28	1795.28	2034.61	1410.83	2341.86	909.436	1314.45	1591.03	1669.55	1208.09	1926.43	3430.17	1472.28	1796.28	2035.61	1411.83	2342.86	910.436	1315.45	1592.03	1670.55	1209.09	1927.43
ENSG00000205420	3.52786	2.26058	1.13379	1.99384	0.0461697	0.997001	KRT6A	17.6762	0	3.43397	9.12381	1.10135	3.9412	0	0.923068	5.34201	0.79276	0	0	18.6762	1	4.43397	10.1238	2.10135	4.9412	1	1.92307	6.34201	1.79276	1	1
ENSG00000163738	581.828	0.530879	0.266274	1.99373	0.046181	0.997001	MTHFD2L	1084.14	540.143	646.274	670.093	537.458	651.085	341.488	278.767	498.587	605.669	458.337	669.892	1085.14	541.143	647.274	671.093	538.458	652.085	342.488	279.767	499.587	606.669	459.337	670.892
ENSG00000232743	0.890806	2.74956	1.37927	1.99349	0.0462081	0.997001	ELF2P3	2.94603	0	2.06038	1.01376	2.2027	1.57648	0	0	0.890335	0	0	0	3.94603	1	3.06038	2.01376	3.2027	2.57648	1	1	1.89033	1	1	1
ENSG00000283605	1.06293	3.0463	1.52819	1.9934	0.0462177	0.997001	OR4C48P	2.94603	0	1.37359	2.02751	0	5.51767	0	0	0.890335	0	0	0	3.94603	1	2.37359	3.02751	1	6.51767	1	1	1.89033	1	1	1
ENSG00000224586	3.39982	2.41991	1.21401	1.99333	0.0462257	0.997001	GPX5	19.1492	0	3.43397	10.1376	1.10135	0.788239	0	0	4.45167	0.79276	0.943081	0	20.1492	1	4.43397	11.1376	2.10135	1.78824	1	1	5.45167	1.79276	1.94308	1
ENSG00000170100	345.091	0.414755	0.208075	1.9933	0.0462286	0.997001	ZNF778	571.529	286.195	302.876	447.067	407.499	354.708	226.46	299.997	313.398	282.223	295.184	353.955	572.529	287.195	303.876	448.067	408.499	355.708	227.46	300.997	314.398	283.223	296.184	354.955
ENSG00000286757	13.5707	1.22717	0.615705	1.99311	0.046249	0.997001	AL137139.2	50.0824	5.37455	13.0491	21.2889	5.50674	18.9177	10.7838	1.84614	15.1357	9.51312	2.82924	8.52113	51.0824	6.37455	14.0491	22.2889	6.50674	19.9177	11.7838	2.84614	16.1357	10.5131	3.82924	9.52113
ENSG00000286263	2.19752	2.2439	1.12583	1.99311	0.0462498	0.997001	AL391832.4	10.3111	1.34364	2.74718	6.08254	0	1.57648	0	0	1.78067	1.58552	0.943081	0	11.3111	2.34364	3.74718	7.08254	1	2.57648	1	1	2.78067	2.58552	1.94308	1
ENSG00000244060	7.65433	1.04437	0.524087	1.99274	0.0462902	0.997001	RPS2P41	4.41904	16.1237	8.24153	12.1651	12.1148	9.45887	1.79731	9.23068	8.01301	4.75656	0.943081	4.5883	5.41904	17.1237	9.24153	13.1651	13.1148	10.4589	2.79731	10.2307	9.01301	5.75656	1.94308	5.5883
ENSG00000267568	1.33725	2.65609	1.33297	1.99261	0.0463043	0.997001	AC016168.2	7.36507	1.34364	2.06038	1.01376	0	1.57648	1.79731	0	0.890335	0	0	0	8.36507	2.34364	3.06038	2.01376	1	2.57648	2.79731	1	1.89033	1	1	1
ENSG00000143179	731.18	0.529158	0.265564	1.99258	0.0463069	0.997001	UCK2	1559.92	573.734	697.783	722.808	952.666	678.674	456.516	606.456	600.976	485.962	726.172	712.498	1560.92	574.734	698.783	723.808	953.666	679.674	457.516	607.456	601.976	486.962	727.172	713.498
ENSG00000162819	1193.6	-0.362469	0.181934	-1.99231	0.0463372	0.997001	BROX	948.62	1018.48	1302.85	995.509	830.417	1165.81	1800.9	1034.76	1425.43	1405.56	1213.74	1181.16	949.62	1019.48	1303.85	996.509	831.417	1166.81	1801.9	1035.76	1426.43	1406.56	1214.74	1182.16
ENSG00000197085	5.97543	2.47778	1.24373	1.99221	0.0463482	0.997001	NPSR1-AS1	29.4603	2.68728	4.12077	14.1926	1.10135	9.45887	0	0	10.684	0	0	0	30.4603	3.68728	5.12077	15.1926	2.10135	10.4589	1	1	11.684	1	1	1
ENSG00000285703	8.41496	1.3618	0.683575	1.99218	0.0463513	0.997001	AL021918.3	30.9333	8.06183	2.06038	11.1513	13.2162	8.67063	0	1.84614	2.671	11.0986	4.7154	6.55472	31.9333	9.06183	3.06038	12.1513	14.2162	9.67063	1	2.84614	3.671	12.0986	5.7154	7.55472
ENSG00000185008	102.98	0.46875	0.235296	1.99217	0.0463527	0.997001	ROBO2	148.774	99.4292	134.612	107.458	120.047	108.777	55.7165	137.537	84.5818	83.2398	86.7634	68.8245	149.774	100.429	135.612	108.458	121.047	109.777	56.7165	138.537	85.5818	84.2398	87.7634	69.8245
ENSG00000136535	8.23838	1.5505	0.778372	1.99197	0.0463741	0.997001	TBR1	36.8253	1.34364	6.86794	13.1788	7.70944	7.88239	5.39192	0	10.684	4.75656	0.943081	3.27736	37.8253	2.34364	7.86794	14.1788	8.70944	8.88239	6.39192	1	11.684	5.75656	1.94308	4.27736
ENSG00000234160	25.025	0.689321	0.346054	1.99195	0.0463769	0.997001	AL513165.1	57.4475	20.1546	21.9774	34.4677	27.5337	23.6472	28.7569	12.923	13.355	18.2335	18.8616	22.9415	58.4475	21.1546	22.9774	35.4677	28.5337	24.6472	29.7569	13.923	14.355	19.2335	19.8616	23.9415
[truncated: 55,246 more rows]
