# Supplementary material for: Tensile strain and altered synovial tissue metabolism in human knee osteoarthritis
Source: Sci Rep. 2022 Oct 17;12:17367. doi: 10.1038/s41598-022-22459-8 (PMC9576717; doi:10.1038/s41598-022-22459-8)
Supplement: Supplementary file 5 — Supplementary Information 5. [file 41598_2022_22459_MOESM5_ESM.xlsx]

## Sheet: STRETCH_CONT_vs_HIGH.NormCounts
Row.names	baseMean	log2FoldChange	lfcSE	stat	pvalue	padj	external_gene_name	CONTROL_1	CONTROL_2	CONTROL_3	CONTROL_4	CONTROL_5	CONTROL_6	HIGH_1	HIGH_2	HIGH_3	HIGH_4	HIGH_5	HIGH_6	CONTROL_1	CONTROL_2	CONTROL_3	CONTROL_4	CONTROL_5	CONTROL_6	HIGH_1	HIGH_2	HIGH_3	HIGH_4	HIGH_5	HIGH_6
ENSG00000258117	3.16975	3.65939	1.11723	3.27542	0.00105506	0.999996	AC026116.1	13.165	2.68574	5.52271	8.05483	0	5.49662	1.72315	0	0	0.808985	0	0.580021	14.165	3.68574	6.52271	9.05483	1	6.49662	2.72315	1	1	1.80899	1	1.58002
ENSG00000278636	2.41949	3.73499	1.16969	3.19316	0.00140727	0.999996	Metazoa_SRP	1.46278	1.34287	4.83237	11.0754	6.78114	1.57046	0	1.02503	0	0	0.943896	0	2.46278	2.34287	5.83237	12.0754	7.78114	2.57046	1	2.02503	1	1	1.9439	1
ENSG00000286971	1.6854	3.71042	1.24123	2.98931	0.00279609	0.999996	AC012508.3	5.85111	0	3.45169	3.02056	4.52076	2.35569	0	1.02503	0	0	0	0	6.85111	1	4.45169	4.02056	5.52076	3.35569	1	2.02503	1	1	1	1
ENSG00000232810	240.012	-1.64273	0.557462	-2.94681	0.00321072	0.999996	TNF	46.8089	135.63	203.65	139.953	103.977	68.3151	60.3103	232.683	721.252	814.648	229.367	123.545	47.8089	136.63	204.65	140.953	104.977	69.3151	61.3103	233.683	722.252	815.648	230.367	124.545
ENSG00000259922	10.8821	1.30583	0.454172	2.8752	0.00403778	0.999996	AC023825.1	13.165	17.4573	8.9744	18.1234	10.1717	25.1274	5.16945	12.3004	4.64126	5.6629	2.83169	6.96026	14.165	18.4573	9.9744	19.1234	11.1717	26.1274	6.16945	13.3004	5.64126	6.6629	3.83169	7.96026
ENSG00000269559	25.1062	0.80359	0.290728	2.76406	0.00570865	0.999996	AC093677.2	27.7928	40.286	33.1363	31.2125	27.1245	31.4092	17.2315	30.751	10.2108	17.7977	19.8218	14.5005	28.7928	41.286	34.1363	32.2125	28.1245	32.4092	18.2315	31.751	11.2108	18.7977	20.8218	15.5005
ENSG00000182752	1018.21	0.62546	0.227432	2.75009	0.0059578	0.999996	PAPPA	1100.01	1717.53	1177.72	1144.79	945.968	1330.18	539.346	1042.46	536.53	955.411	731.519	997.057	1101.01	1718.53	1178.72	1145.79	946.968	1331.18	540.346	1043.46	537.53	956.411	732.519	998.057
ENSG00000267277	2.9443	-2.22207	0.809412	-2.74529	0.00604576	0.999996	AC024575.1	1.46278	1.34287	0	2.01371	0	1.57046	6.8926	3.0751	5.56952	4.04493	4.71948	4.64017	2.46278	2.34287	1	3.01371	1	2.57046	7.8926	4.0751	6.56952	5.04493	5.71948	5.64017
ENSG00000225299	2.14273	3.01748	1.09998	2.74322	0.00608401	0.999996	AL139240.1	7.31389	2.68574	4.83237	1.00685	1.13019	5.49662	1.72315	0	0	0	0.943896	0.580021	8.31389	3.68574	5.83237	2.00685	2.13019	6.49662	2.72315	1	1	1	1.9439	1.58002
ENSG00000236758	2.02048	3.99749	1.46625	2.72634	0.00640409	0.999996	MTUS2-AS2	10.2394	0	3.45169	5.03427	0	4.71139	0	0	0	0.808985	0	0	11.2394	1	4.45169	6.03427	1	5.71139	1	1	1	1.80899	1	1
ENSG00000233916	1.45898	-3.24389	1.20855	-2.68412	0.00727217	0.999996	ZDHHC20P1	1.46278	0	0	0	0	0	6.8926	2.05007	1.85651	1.61797	1.88779	1.74006	2.46278	1	1	1	1	1	7.8926	3.05007	2.85651	2.61797	2.88779	2.74006
ENSG00000237129	2.12786	3.00027	1.12316	2.67128	0.00755616	0.999996	MTCYBP34	7.31389	0	2.76136	6.04112	2.26038	3.92616	1.72315	0	0.928253	0	0	0.580021	8.31389	1	3.76136	7.04112	3.26038	4.92616	2.72315	1	1.92825	1	1	1.58002
ENSG00000225561	1.80722	3.84816	1.45056	2.65288	0.00798074	0.999996	LINC01710	4.38833	0	4.83237	6.04112	0	5.49662	0	0	0.928253	0	0	0	5.38833	1	5.83237	7.04112	1	6.49662	1	1	1.92825	1	1	1
ENSG00000276070	209.496	-1.24723	0.475038	-2.62555	0.00865099	0.999996	CCL4L2	59.9739	147.715	291.323	61.4181	88.1548	95.7982	77.5418	220.382	610.79	292.853	313.373	254.629	60.9739	148.715	292.323	62.4181	89.1548	96.7982	78.5418	221.382	611.79	293.853	314.373	255.629
ENSG00000217231	5.77607	-1.67733	0.641189	-2.61597	0.00889754	0.999996	AL109755.1	1.46278	2.68574	4.14203	5.03427	1.13019	1.57046	10.3389	6.1502	17.6368	11.3258	3.77558	4.06015	2.46278	3.68574	5.14203	6.03427	2.13019	2.57046	11.3389	7.1502	18.6368	12.3258	4.77558	5.06015
ENSG00000162595	263.539	1.10326	0.42343	2.60554	0.00917299	0.999996	DIRAS3	681.654	248.431	204.34	91.6237	463.378	467.998	230.902	208.082	160.588	71.9997	177.452	156.026	682.654	249.431	205.34	92.6237	464.378	468.998	231.902	209.082	161.588	72.9997	178.452	157.026
ENSG00000287658	10.9983	2.34868	0.919784	2.55351	0.0106643	0.999996	AC109642.1	58.5111	4.0286	3.45169	9.06168	32.7755	1.57046	12.0621	3.0751	0	3.23594	1.88779	2.32009	59.5111	5.0286	4.45169	10.0617	33.7755	2.57046	13.0621	4.0751	1	4.23594	2.88779	3.32009
ENSG00000125730	4956.02	0.730453	0.286461	2.54992	0.0107746	0.999996	C3	7338.75	2948.94	8179.13	6127.71	7532.71	4981.51	3101.67	2050.07	3675.88	4237.46	3654.77	5643.61	7339.75	2949.94	8180.13	6128.71	7533.71	4982.51	3102.67	2051.07	3676.88	4238.46	3655.77	5644.61
ENSG00000169330	104.412	0.677157	0.268305	2.52383	0.0116083	0.999996	MINAR1	146.278	85.9435	111.145	90.6168	122.06	213.583	96.4964	95.3282	74.2602	67.1458	53.8021	96.2835	147.278	86.9435	112.145	91.6168	123.06	214.583	97.4964	96.3282	75.2602	68.1458	54.8021	97.2835
ENSG00000264345	5.69025	1.70211	0.682218	2.49497	0.0125967	0.999996	LINC01894	14.6278	2.68574	8.9744	10.0685	4.52076	9.42277	10.3389	2.05007	0.928253	1.61797	1.88779	1.16004	15.6278	3.68574	9.9744	11.0685	5.52076	10.4228	11.3389	3.05007	1.92825	2.61797	2.88779	2.16004
ENSG00000202100	5.16903	1.47005	0.591745	2.48426	0.012982	0.999996	Y_RNA	7.31389	10.7429	11.7358	6.04112	4.52076	6.28185	0	2.05007	3.71301	4.04493	0.943896	4.64017	8.31389	11.7429	12.7358	7.04112	5.52076	7.28185	1	3.05007	4.71301	5.04493	1.9439	5.64017
ENSG00000221971	9.07232	-1.27058	0.519646	-2.44509	0.0144815	0.999996	TTC4P1	4.38833	1.34287	7.59373	8.05483	5.65095	3.92616	18.9547	5.12517	16.7085	19.4156	11.3268	6.38023	5.38833	2.34287	8.59373	9.05483	6.65095	4.92616	19.9547	6.12517	17.7085	20.4156	12.3268	7.38023
ENSG00000134363	2662.74	0.842867	0.345415	2.44016	0.0146808	0.999996	FST	5624.38	2101.59	3593.21	2452.7	3145.32	3595.57	3697.88	1178.79	879.983	1593.7	1957.64	2132.16	5625.38	2102.59	3594.21	2453.7	3146.32	3596.57	3698.88	1179.79	880.983	1594.7	1958.64	2133.16
ENSG00000130595	98.6106	1.58117	0.648627	2.43773	0.01478	0.999996	TNNT3	30.7183	38.9432	115.977	58.3975	592.219	51.04	29.2936	66.6272	34.3453	35.5953	69.8483	60.3222	31.7183	39.9432	116.977	59.3975	593.219	52.04	30.2936	67.6272	35.3453	36.5953	70.8483	61.3222
ENSG00000260206	6.56633	1.47952	0.608914	2.42977	0.0151084	0.999996	AC105020.2	11.7022	14.7715	8.9744	8.05483	5.65095	7.06708	12.0621	3.0751	2.78476	0.808985	0.943896	2.90011	12.7022	15.7715	9.9744	9.05483	6.65095	8.06708	13.0621	4.0751	3.78476	1.80899	1.9439	3.90011
ENSG00000168334	61.6677	1.18645	0.488396	2.42928	0.0151286	0.999996	XIRP1	137.501	30.886	58.6788	43.2947	200.043	43.1877	55.1408	33.8261	16.7085	31.5504	61.3532	27.841	138.501	31.886	59.6788	44.2947	201.043	44.1877	56.1408	34.8261	17.7085	32.5504	62.3532	28.841
ENSG00000198881	2.90339	-2.57888	1.06508	-2.42131	0.0154645	0.999996	ASB12	0	0	0.690339	1.00685	1.13019	1.57046	18.9547	2.05007	0.928253	1.61797	2.83169	4.06015	1	1	1.69034	2.00685	2.13019	2.57046	19.9547	3.05007	1.92825	2.61797	3.83169	5.06015
ENSG00000188163	47.6805	0.994703	0.411976	2.41447	0.0157581	0.999996	FAM166A	49.7344	24.1716	31.7556	43.2947	131.102	100.51	39.6325	20.5007	29.7041	35.5953	30.2047	35.9613	50.7344	25.1716	32.7556	44.2947	132.102	101.51	40.6325	21.5007	30.7041	36.5953	31.2047	36.9613
ENSG00000159128	1955.91	-0.592296	0.245391	-2.41369	0.0157921	0.999996	IFNGR2	1304.8	1420.75	2104.84	1757.97	1500.89	1270.5	1545.67	1824.56	2929.57	3718.1	2388.06	1705.26	1305.8	1421.75	2105.84	1758.97	1501.89	1271.5	1546.67	1825.56	2930.57	3719.1	2389.06	1706.26
ENSG00000249770	1.86735	3.87675	1.60635	2.41339	0.0158048	0.999996	MTND6P17	5.85111	0	2.76136	12.0822	0	0.785231	0	0	0.928253	0	0	0	6.85111	1	3.76136	13.0822	1	1.78523	1	1	1.92825	1	1	1
ENSG00000164893	2.19023	3.08114	1.28315	2.40123	0.0163402	0.999996	SLC7A13	8.77666	0	2.07102	6.04112	0	6.28185	1.72315	0	0	0.808985	0	0.580021	9.77666	1	3.07102	7.04112	1	7.28185	2.72315	1	1	1.80899	1	1.58002
ENSG00000119862	739.834	-0.536049	0.22364	-2.39693	0.0165332	0.999996	LGALSL	784.049	664.72	428.01	509.468	658.9	581.856	666.859	844.628	650.705	1274.96	1091.14	722.707	785.049	665.72	429.01	510.468	659.9	582.856	667.859	845.628	651.705	1275.96	1092.14	723.707
ENSG00000224647	4.51661	1.70036	0.717129	2.37106	0.017737	0.999996	AC026954.1	7.31389	1.34287	4.83237	7.04798	7.91132	11.7785	6.8926	1.02503	0	2.42696	1.88779	1.74006	8.31389	2.34287	5.83237	8.04798	8.91132	12.7785	7.8926	2.02503	1	3.42696	2.88779	2.74006
ENSG00000259432	4.0376	1.54769	0.655214	2.36211	0.0181711	0.999996	AC023908.1	2.92555	9.40007	3.45169	6.04112	3.39057	10.9932	1.72315	2.05007	2.78476	2.42696	0.943896	2.32009	3.92555	10.4001	4.45169	7.04112	4.39057	11.9932	2.72315	3.05007	3.78476	3.42696	1.9439	3.32009
ENSG00000286445	7.23509	1.10644	0.469245	2.35792	0.0183776	0.999996	AL355334.2	10.2394	14.7715	6.90339	7.04798	14.6925	6.28185	3.4463	4.10014	5.56952	4.04493	5.66338	4.06015	11.2394	15.7715	7.90339	8.04798	15.6925	7.28185	4.4463	5.10014	6.56952	5.04493	6.66338	5.06015
ENSG00000233834	15.748	-1.00387	0.426143	-2.35572	0.0184869	0.999996	AC005083.1	11.7022	8.05721	10.3551	14.096	10.1717	7.85231	36.1862	8.20027	14.852	33.9774	20.7657	12.7605	12.7022	9.05721	11.3551	15.096	11.1717	8.85231	37.1862	9.20027	15.852	34.9774	21.7657	13.7605
ENSG00000267676	3.11777	2.03093	0.862704	2.35415	0.0185651	0.999996	THA1P	8.77666	5.37147	1.38068	5.03427	5.65095	3.14092	3.4463	2.05007	0	1.61797	0.943896	0	9.77666	6.37147	2.38068	6.03427	6.65095	4.14092	4.4463	3.05007	1	2.61797	1.9439	1
ENSG00000259477	19.5185	1.18613	0.506986	2.33957	0.0193059	0.999996	AC012653.1	11.7022	29.5431	27.6136	39.2673	39.5566	15.7046	5.16945	15.3755	14.852	24.2696	1.88779	9.28034	12.7022	30.5431	28.6136	40.2673	40.5566	16.7046	6.16945	16.3755	15.852	25.2696	2.88779	10.2803
ENSG00000116016	5271.46	0.385443	0.165256	2.3324	0.0196795	0.999996	EPAS1	7477.72	5160.64	5267.28	4426.13	7910.19	5590.06	4271.69	4813.56	4344.22	4708.29	4189.95	5097.81	7478.72	5161.64	5268.28	4427.13	7911.19	5591.06	4272.69	4814.56	4345.22	4709.29	4190.95	5098.81
ENSG00000142961	586.528	-0.422404	0.181644	-2.32545	0.0200478	0.999996	MOB3C	419.817	457.918	683.435	421.872	547.012	476.635	554.854	527.892	873.486	745.884	683.381	646.144	420.817	458.918	684.435	422.872	548.012	477.635	555.854	528.892	874.486	746.884	684.381	647.144
ENSG00000082929	42.2167	1.32372	0.570192	2.32153	0.020258	0.999996	LINC01587	24.8672	37.6003	15.8778	24.1645	214.736	44.7582	25.8473	24.6008	18.5651	30.7414	24.5413	20.3007	25.8672	38.6003	16.8778	25.1645	215.736	45.7582	26.8473	25.6008	19.5651	31.7414	25.5413	21.3007
ENSG00000202395	1.05124	3.57538	1.54636	2.31213	0.0207707	0.999996	RN7SKP1	4.38833	1.34287	2.07102	4.02741	0	0.785231	0	0	0	0	0	0	5.38833	2.34287	3.07102	5.02741	1	1.78523	1	1	1	1	1	1
ENSG00000260364	1.46263	-3.31585	1.43531	-2.3102	0.0208773	0.999996	AC009055.1	0	0	0.690339	0	0	0	10.3389	0	1.85651	1.61797	1.88779	1.16004	1	1	1.69034	1	1	1	11.3389	1	2.85651	2.61797	2.88779	2.16004
ENSG00000219699	1.10274	2.94771	1.28688	2.29058	0.0219874	0.999996	AL356432.2	4.38833	1.34287	2.07102	1.00685	1.13019	1.57046	1.72315	0	0	0	0	0	5.38833	2.34287	3.07102	2.00685	2.13019	2.57046	2.72315	1	1	1	1	1
ENSG00000154734	6278.71	0.304027	0.132836	2.28874	0.0220945	0.999996	ADAMTS1	8624.54	6171.82	6007.33	6813.38	7655.9	6354.09	6477.32	6087.68	5353.23	5072.34	4847.85	5879.1	8625.54	6172.82	6008.33	6814.38	7656.9	6355.09	6478.32	6088.68	5354.23	5073.34	4848.85	5880.1
ENSG00000164161	559.764	-1.12321	0.491037	-2.28742	0.0221711	0.999996	HHIP	146.278	490.147	704.836	325.214	226.038	220.65	156.807	617.07	1808.24	575.188	746.622	700.086	147.278	491.147	705.836	326.214	227.038	221.65	157.807	618.07	1809.24	576.188	747.622	701.086
ENSG00000123728	938.974	-0.477858	0.209731	-2.27843	0.022701	0.999996	RAP2C	825.006	647.262	962.332	841.73	774.18	659.594	732.339	1080.39	1271.71	1613.93	1037.34	821.89	826.006	648.262	963.332	842.73	775.18	660.594	733.339	1081.39	1272.71	1614.93	1038.34	822.89
ENSG00000196711	1.03466	2.88774	1.27634	2.26252	0.0236652	0.999996	ALKAL1	1.46278	1.34287	1.38068	3.02056	1.13019	2.35569	1.72315	0	0	0	0	0	2.46278	2.34287	2.38068	4.02056	2.13019	3.35569	2.72315	1	1	1	1	1
ENSG00000133121	1906.28	0.285243	0.126304	2.25838	0.023922	0.999996	STARD13	1980.6	2226.47	1820.42	2060.02	2712.45	1767.56	1669.73	1848.14	1613.3	1771.68	1645.21	1759.78	1981.6	2227.47	1821.42	2061.02	2713.45	1768.56	1670.73	1849.14	1614.3	1772.68	1646.21	1760.78
ENSG00000279800	16.0398	0.902514	0.400602	2.2529	0.0242656	0.999996	BCLAF1P2	27.7928	14.7715	12.4261	31.2125	20.3434	18.0603	18.9547	9.2253	9.28253	16.9887	4.71948	8.70032	28.7928	15.7715	13.4261	32.2125	21.3434	19.0603	19.9547	10.2253	10.2825	17.9887	5.71948	9.70032
ENSG00000213701	3.99511	2.5723	1.14321	2.25006	0.0244453	0.999996	SETP22	21.9417	0	4.83237	4.02741	2.26038	7.06708	5.16945	1.02503	0	1.61797	0	0	22.9417	1	5.83237	5.02741	3.26038	8.06708	6.16945	2.02503	1	2.61797	1	1
ENSG00000197768	7.99739	1.1739	0.522408	2.24709	0.0246341	0.999996	STPG3	7.31389	4.0286	11.0454	7.04798	24.8642	11.7785	5.16945	4.10014	4.64126	6.47188	6.60727	2.90011	8.31389	5.0286	12.0454	8.04798	25.8642	12.7785	6.16945	5.10014	5.64126	7.47188	7.60727	3.90011
ENSG00000124107	149.206	0.781592	0.348506	2.24269	0.0249168	0.999996	SLPI	111.171	145.03	216.766	158.076	301.761	201.019	65.4797	58.4269	98.3948	88.1794	132.145	214.028	112.171	146.03	217.766	159.076	302.761	202.019	66.4797	59.4269	99.3948	89.1794	133.145	215.028
ENSG00000217801	56.0251	0.775053	0.346127	2.23922	0.0251418	0.999996	AL390719.1	99.4689	44.3146	78.6986	39.2673	124.321	37.6911	53.4177	44.0765	28.7758	38.0223	50.0265	34.2213	100.469	45.3146	79.6986	40.2673	125.321	38.6911	54.4177	45.0765	29.7758	39.0223	51.0265	35.2213
ENSG00000203307	4.03531	1.37853	0.616839	2.23483	0.0254286	0.999996	AL626787.1	5.85111	5.37147	4.14203	5.03427	10.1717	4.71139	1.72315	4.10014	1.85651	1.61797	0.943896	2.90011	6.85111	6.37147	5.14203	6.03427	11.1717	5.71139	2.72315	5.10014	2.85651	2.61797	1.9439	3.90011
ENSG00000169242	354.908	-0.676689	0.302891	-2.2341	0.0254763	0.999996	EFNA1	191.624	351.831	345.86	271.85	188.742	289.75	182.654	481.766	425.14	750.738	385.11	393.834	192.624	352.831	346.86	272.85	189.742	290.75	183.654	482.766	426.14	751.738	386.11	394.834
ENSG00000264647	1.48712	2.47755	1.1116	2.22882	0.0258262	0.999996	AC104564.4	2.92555	4.0286	1.38068	1.00685	2.26038	3.92616	0	0	0.928253	0.808985	0	0.580021	3.92555	5.0286	2.38068	2.00685	3.26038	4.92616	1	1	1.92825	1.80899	1	1.58002
ENSG00000226849	7.28759	0.982493	0.44242	2.22072	0.0263696	0.999996	AL109811.1	8.77666	9.40007	12.4261	9.06168	7.91132	10.9932	1.72315	7.17524	6.49777	4.85391	2.83169	5.80021	9.77666	10.4001	13.4261	10.0617	8.91132	11.9932	2.72315	8.17524	7.49777	5.85391	3.83169	6.80021
ENSG00000146476	439.47	-0.380082	0.171218	-2.21987	0.0264276	0.999996	ARMT1	381.785	404.203	387.28	364.481	306.281	449.152	341.184	581.194	416.785	557.391	598.43	485.478	382.785	405.203	388.28	365.481	307.281	450.152	342.184	582.194	417.785	558.391	599.43	486.478
ENSG00000287282	1.75412	2.19909	0.991923	2.217	0.026623	0.999996	AL031726.2	2.92555	4.0286	3.45169	3.02056	1.13019	2.35569	1.72315	1.02503	0	0.808985	0	0.580021	3.92555	5.0286	4.45169	4.02056	2.13019	3.35569	2.72315	2.02503	1	1.80899	1	1.58002
ENSG00000143869	39.1267	1.04018	0.469637	2.21487	0.0267693	0.999996	GDF7	38.0322	20.143	109.764	33.2262	89.285	23.5569	49.9714	20.5007	22.2781	16.9887	17.934	27.841	39.0322	21.143	110.764	34.2262	90.285	24.5569	50.9714	21.5007	23.2781	17.9887	18.934	28.841
ENSG00000254590	7.24551	1.04081	0.471138	2.20913	0.0271657	0.999996	AP003396.2	14.6278	8.05721	10.3551	13.0891	3.39057	9.42277	3.4463	4.10014	5.56952	6.47188	3.77558	4.64017	15.6278	9.05721	11.3551	14.0891	4.39057	10.4228	4.4463	5.10014	6.56952	7.47188	4.77558	5.64017
ENSG00000188710	48.8732	0.511147	0.232488	2.1986	0.0279067	0.999996	QRFP	49.7344	48.3432	56.6078	69.4729	75.7227	47.1139	24.1241	36.9012	49.1974	35.5953	44.3631	49.3018	50.7344	49.3432	57.6078	70.4729	76.7227	48.1139	25.1241	37.9012	50.1974	36.5953	45.3631	50.3018
ENSG00000269694	1.09293	2.98782	1.35937	2.19794	0.0279534	0.999996	AC005197.1	1.46278	0	2.07102	4.02741	2.26038	1.57046	1.72315	0	0	0	0	0	2.46278	1	3.07102	5.02741	3.26038	2.57046	2.72315	1	1	1	1	1
ENSG00000164188	113.219	-0.70865	0.322488	-2.19745	0.0279885	0.999996	RANBP3L	76.0644	65.8005	151.875	85.5826	76.8529	58.1071	132.683	120.954	159.659	222.471	145.36	63.2223	77.0644	66.8005	152.875	86.5826	77.8529	59.1071	133.683	121.954	160.659	223.471	146.36	64.2223
ENSG00000232217	7.51619	1.06153	0.483277	2.19653	0.028054	0.999996	FTLP8	11.7022	6.71434	15.8778	10.0685	6.78114	9.42277	6.8926	4.10014	0.928253	5.6629	5.66338	6.38023	12.7022	7.71434	16.8778	11.0685	7.78114	10.4228	7.8926	5.10014	1.92825	6.6629	6.66338	7.38023
ENSG00000222078	4.98571	1.2601	0.576081	2.18736	0.0287163	0.999996	RN7SKP110	5.85111	6.71434	7.59373	10.0685	9.04151	3.92616	0	4.10014	3.71301	3.23594	0.943896	4.64017	6.85111	7.71434	8.59373	11.0685	10.0415	4.92616	1	5.10014	4.71301	4.23594	1.9439	5.64017
ENSG00000269886	1.73902	-2.48762	1.14037	-2.18141	0.029153	0.999996	AC022382.1	0	2.68574	0.690339	0	0	0	3.4463	6.1502	2.78476	2.42696	0.943896	1.74006	1	3.68574	1.69034	1	1	1	4.4463	7.1502	3.78476	3.42696	1.9439	2.74006
ENSG00000250994	2.72072	2.20965	1.01628	2.17425	0.029686	0.999996	AC005355.1	4.38833	1.34287	0.690339	3.02056	12.4321	4.71139	1.72315	0	0.928253	0	2.83169	0.580021	5.38833	2.34287	1.69034	4.02056	13.4321	5.71139	2.72315	1	1.92825	1	3.83169	1.58002
ENSG00000151490	228.038	-0.798531	0.36754	-2.17264	0.0298076	0.999996	PTPRO	98.0061	188.001	225.741	176.199	148.055	162.543	134.406	220.382	398.22	215.999	608.813	160.086	99.0061	189.001	226.741	177.199	149.055	163.543	135.406	221.382	399.22	216.999	609.813	161.086
ENSG00000207588	9.11392	-1.01568	0.469132	-2.16501	0.0303869	0.999996	MIR593	2.92555	8.05721	4.83237	10.0685	5.65095	4.71139	10.3389	13.3254	19.4933	16.1797	5.66338	8.1203	3.92555	9.05721	5.83237	11.0685	6.65095	5.71139	11.3389	14.3254	20.4933	17.1797	6.66338	9.1203
ENSG00000164104	572.841	-0.45248	0.210392	-2.15066	0.0315032	0.999996	HMGB2	519.286	472.689	584.027	420.865	457.727	449.152	422.172	576.069	673.911	693.3	1041.12	563.781	520.286	473.689	585.027	421.865	458.727	450.152	423.172	577.069	674.911	694.3	1042.12	564.781
ENSG00000228772	1.54748	3.07646	1.43102	2.14984	0.0315681	0.999996	AL033539.1	4.38833	0	1.38068	8.05483	0	3.14092	0	1.02503	0	0	0	0.580021	5.38833	1	2.38068	9.05483	1	4.14092	1	2.02503	1	1	1	1.58002
ENSG00000119844	1741.61	-0.376407	0.175087	-2.14983	0.0315686	0.999996	AFTPH	1493.5	1497.3	1711.35	1775.08	1365.27	1252.44	1673.18	1629.8	1946.55	2767.54	2209.66	1577.66	1494.5	1498.3	1712.35	1776.08	1366.27	1253.44	1674.18	1630.8	1947.55	2768.54	2210.66	1578.66
ENSG00000242748	4.05468	1.40312	0.653292	2.14777	0.0317316	0.999996	RPL23AP81	7.31389	5.37147	8.9744	5.03427	1.13019	7.85231	1.72315	1.02503	1.85651	2.42696	1.88779	4.06015	8.31389	6.37147	9.9744	6.03427	2.13019	8.85231	2.72315	2.02503	2.85651	3.42696	2.88779	5.06015
ENSG00000276085	153.245	-0.984579	0.458671	-2.14659	0.0318257	0.999996	CCL3L1	62.8994	146.373	234.715	56.3838	39.5566	76.9527	65.4797	180.406	325.817	207.909	276.562	165.886	63.8994	147.373	235.715	57.3838	40.5566	77.9527	66.4797	181.406	326.817	208.909	277.562	166.886
ENSG00000251131	16.4967	0.797424	0.371705	2.14532	0.0319276	0.999996	AC025171.3	21.9417	14.7715	16.5681	23.1576	13.5623	35.3354	13.7852	14.3505	12.0673	10.5168	5.66338	16.2406	22.9417	15.7715	17.5681	24.1576	14.5623	36.3354	14.7852	15.3505	13.0673	11.5168	6.66338	17.2406
ENSG00000123095	890.702	-0.694817	0.32427	-2.14271	0.0321364	0.999996	BHLHE41	510.509	811.092	1078.31	576.927	481.461	623.474	370.477	1500.65	1566.89	1036.31	1073.21	1059.12	511.509	812.092	1079.31	577.927	482.461	624.474	371.477	1501.65	1567.89	1037.31	1074.21	1060.12
ENSG00000010932	16.3892	0.712349	0.332998	2.1392	0.0324196	0.999996	FMO1	30.7183	18.8001	17.2585	18.1234	21.4736	15.7046	18.9547	13.3254	8.35427	11.3258	7.55117	15.0806	31.7183	19.8001	18.2585	19.1234	22.4736	16.7046	19.9547	14.3254	9.35427	12.3258	8.55117	16.0806
ENSG00000287301	2.00559	2.7701	1.29499	2.1391	0.0324278	0.999996	AC068075.2	7.31389	0	6.21305	2.01371	1.13019	3.14092	3.4463	0	0	0.808985	0	0	8.31389	1	7.21305	3.01371	2.13019	4.14092	4.4463	1	1	1.80899	1	1
ENSG00000283646	14.1261	-0.956152	0.448339	-2.13265	0.0329531	0.999996	LINC02009	5.85111	17.4573	10.3551	7.04798	12.4321	4.71139	22.401	11.2754	11.139	27.5055	28.3169	11.0204	6.85111	18.4573	11.3551	8.04798	13.4321	5.71139	23.401	12.2754	12.139	28.5055	29.3169	12.0204
ENSG00000277310	2.82036	1.82278	0.856609	2.1279	0.033345	0.999996	AC090246.1	4.38833	0	4.83237	7.04798	3.39057	7.06708	0	0	0.928253	1.61797	2.83169	1.74006	5.38833	1	5.83237	8.04798	4.39057	8.06708	1	1	1.92825	2.61797	3.83169	2.74006
ENSG00000177447	2.53789	2.2746	1.07432	2.11724	0.0342394	0.999996	CBX3P1	8.77666	0	4.14203	8.05483	1.13019	2.35569	3.4463	1.02503	0	0	0.943896	0.580021	9.77666	1	5.14203	9.05483	2.13019	3.35569	4.4463	2.02503	1	1	1.9439	1.58002
ENSG00000271454	3.26592	-1.84719	0.87249	-2.11715	0.0342475	0.999996	AL353729.2	0	2.68574	2.76136	2.01371	0	0.785231	3.4463	6.1502	10.2108	8.08985	1.88779	1.16004	1	3.68574	3.76136	3.01371	1	1.78523	4.4463	7.1502	11.2108	9.08985	2.88779	2.16004
ENSG00000125384	1269.91	-0.500336	0.236503	-2.11556	0.0343825	0.999996	PTGER2	1170.22	1052.81	964.403	1248.5	862.334	1012.95	1764.51	1116.26	1519.55	2414.01	905.196	1208.18	1171.22	1053.81	965.403	1249.5	863.334	1013.95	1765.51	1117.26	1520.55	2415.01	906.196	1209.18
ENSG00000177489	1.33874	2.78492	1.31767	2.11351	0.0345569	0.999996	OR2G2	4.38833	1.34287	2.76136	5.03427	0	0.785231	0	0	0	0.808985	0.943896	0	5.38833	2.34287	3.76136	6.03427	1	1.78523	1	1	1	1.80899	1.9439	1
ENSG00000214719	34.0848	-0.50332	0.238414	-2.11112	0.034762	0.999996	AC005562.1	30.7183	29.5431	31.0652	29.1988	20.3434	26.6979	53.4177	48.1766	27.8476	36.4043	39.6436	35.9613	31.7183	30.5431	32.0652	30.1988	21.3434	27.6979	54.4177	49.1766	28.8476	37.4043	40.6436	36.9613
ENSG00000213641	2.28427	1.71927	0.817122	2.10406	0.0353736	0.999996	RPL7AP4	2.92555	2.68574	2.76136	7.04798	2.26038	3.14092	1.72315	1.02503	0.928253	0.808985	0.943896	1.16004	3.92555	3.68574	3.76136	8.04798	3.26038	4.14092	2.72315	2.02503	1.92825	1.80899	1.9439	2.16004
ENSG00000142615	12.4887	0.945175	0.449527	2.1026	0.0355007	0.999996	CELA2A	14.6278	22.8288	4.83237	15.1028	25.9944	15.7046	6.8926	9.2253	11.139	11.3258	7.55117	4.64017	15.6278	23.8288	5.83237	16.1028	26.9944	16.7046	7.8926	10.2253	12.139	12.3258	8.55117	5.64017
ENSG00000269220	20.4163	-1.03291	0.491763	-2.10042	0.0356921	0.999996	LINC00528	10.2394	32.2288	19.3295	8.05483	5.65095	5.49662	17.2315	33.8261	38.0584	37.2133	25.4852	12.1804	11.2394	33.2288	20.3295	9.05483	6.65095	6.49662	18.2315	34.8261	39.0584	38.2133	26.4852	13.1804
ENSG00000167371	42.3298	-0.725616	0.345814	-2.09829	0.0358797	0.999996	PRRT2	24.8672	21.4859	38.659	34.233	31.6453	39.2616	55.1408	58.4269	83.5427	58.2469	16.0462	46.4017	25.8672	22.4859	39.659	35.233	32.6453	40.2616	56.1408	59.4269	84.5427	59.2469	17.0462	47.4017
ENSG00000171659	408.278	-0.822971	0.393392	-2.09199	0.0364397	0.999996	GPR34	260.374	330.345	477.024	282.926	149.185	269.334	215.394	360.812	595.01	358.38	1196.86	403.695	261.374	331.345	478.024	283.926	150.185	270.334	216.394	361.812	596.01	359.38	1197.86	404.695
ENSG00000277406	23.9887	-0.780745	0.374635	-2.08401	0.0371588	0.999996	SEC22B4P	29.2555	12.0858	18.6391	24.1645	10.1717	10.9932	49.9714	28.7009	24.1346	38.0223	25.4852	16.2406	30.2555	13.0858	19.6391	25.1645	11.1717	11.9932	50.9714	29.7009	25.1346	39.0223	26.4852	17.2406
ENSG00000177143	1.60879	2.92936	1.406	2.08347	0.0372087	0.999996	CETN1	4.38833	0	0.690339	5.03427	3.39057	2.35569	3.4463	0	0	0	0	0	5.38833	1	1.69034	6.03427	4.39057	3.35569	4.4463	1	1	1	1	1
ENSG00000233817	8.82402	1.49152	0.716766	2.0809	0.0374428	0.999996	AL162727.1	36.5694	8.05721	6.90339	4.02741	16.9528	5.49662	8.61575	0	1.85651	4.85391	8.49506	4.06015	37.5694	9.05721	7.90339	5.02741	17.9528	6.49662	9.61575	1	2.85651	5.85391	9.49506	5.06015
ENSG00000275552	15.6168	-0.698691	0.335873	-2.08022	0.037505	0.999996	AC243965.2	10.2394	14.7715	9.66474	10.0685	12.4321	14.9194	15.5084	16.4005	26.9193	24.2696	11.3268	20.8808	11.2394	15.7715	10.6647	11.0685	13.4321	15.9194	16.5084	17.4005	27.9193	25.2696	12.3268	21.8808
ENSG00000227471	85.5366	-0.954085	0.459151	-2.07793	0.0377154	0.999996	AKR1B15	54.1228	71.172	28.9942	92.6305	41.817	61.248	113.728	53.3018	69.6189	302.56	49.0826	88.1632	55.1228	72.172	29.9942	93.6305	42.817	62.248	114.728	54.3018	70.6189	303.56	50.0826	89.1632
ENSG00000168530	8.17173	2.69298	1.29703	2.07626	0.0378697	0.999996	MYL1	8.77666	0	2.76136	2.01371	66.6812	3.92616	8.61575	2.05007	0	3.23594	0	0	9.77666	1	3.76136	3.01371	67.6812	4.92616	9.61575	3.05007	1	4.23594	1	1
ENSG00000155962	1507.12	-0.32606	0.157045	-2.07622	0.0378734	0.999996	CLIC2	1682.19	1256.92	1445.57	1251.52	1115.5	1274.43	1623.21	1357.14	1632.8	1744.98	2223.82	1477.31	1683.19	1257.92	1446.57	1252.52	1116.5	1275.43	1624.21	1358.14	1633.8	1745.98	2224.82	1478.31
ENSG00000220131	1.23291	-3.0699	1.47868	-2.07611	0.0378835	0.999996	AL121835.1	0	0	0.690339	0	0	0	6.8926	1.02503	0.928253	2.42696	2.83169	0	1	1	1.69034	1	1	1	7.8926	2.02503	1.92825	3.42696	3.83169	1
ENSG00000115363	45.5839	1.09741	0.529977	2.07067	0.0383892	0.999996	EVA1A	93.6178	32.2288	33.8266	24.1645	137.883	49.4696	67.2029	20.5007	10.2108	18.6067	42.4753	16.8206	94.6178	33.2288	34.8266	25.1645	138.883	50.4696	68.2029	21.5007	11.2108	19.6067	43.4753	17.8206
ENSG00000232004	2.35385	-1.75759	0.849632	-2.06865	0.038579	0.999996	CAP1P2	1.46278	1.34287	0.690339	0	2.26038	0.785231	6.8926	3.0751	3.71301	3.23594	1.88779	2.90011	2.46278	2.34287	1.69034	1	3.26038	1.78523	7.8926	4.0751	4.71301	4.23594	2.88779	3.90011
ENSG00000275302	537.38	-1.22463	0.592181	-2.068	0.0386405	0.999996	CCL4	143.352	264.545	853.259	355.419	132.232	182.959	101.666	377.212	1423.01	1546.78	667.334	400.795	144.352	265.545	854.259	356.419	133.232	183.959	102.666	378.212	1424.01	1547.78	668.334	401.795
ENSG00000234424	4.69704	1.39182	0.673745	2.0658	0.0388476	0.999996	AL353743.4	5.85111	4.0286	7.59373	4.02741	14.6925	3.92616	5.16945	0	3.71301	2.42696	3.77558	1.16004	6.85111	5.0286	8.59373	5.02741	15.6925	4.92616	6.16945	1	4.71301	3.42696	4.77558	2.16004
ENSG00000124370	150.556	-0.375699	0.18195	-2.06485	0.0389375	0.999996	MCEE	105.32	165.173	121.5	143.98	114.149	138.201	115.451	170.156	180.081	170.696	218.984	162.986	106.32	166.173	122.5	144.98	115.149	139.201	116.451	171.156	181.081	171.696	219.984	163.986
ENSG00000239767	3.59542	2.45413	1.19013	2.06208	0.0392005	0.999996	AC108733.1	14.6278	0	3.45169	12.0822	0	5.49662	5.16945	0	0.928253	0.808985	0	0.580021	15.6278	1	4.45169	13.0822	1	6.49662	6.16945	1	1.92825	1.80899	1	1.58002
ENSG00000177721	38.4844	0.673126	0.326617	2.06091	0.0393121	0.999996	ANXA2R	86.3039	49.6861	25.5425	33.2262	50.8585	39.2616	36.1862	28.7009	36.2018	24.2696	17.934	33.6412	87.3039	50.6861	26.5425	34.2262	51.8585	40.2616	37.1862	29.7009	37.2018	25.2696	18.934	34.6412
ENSG00000258597	18.5733	-1.62654	0.789592	-2.05998	0.0394006	0.999996	SERPINA2	2.92555	21.4859	14.4971	5.03427	10.1717	0.785231	3.4463	30.751	39.9149	64.7188	1.88779	27.261	3.92555	22.4859	15.4971	6.03427	11.1717	1.78523	4.4463	31.751	40.9149	65.7188	2.88779	28.261
ENSG00000163273	1.59449	-2.50472	1.21687	-2.05833	0.0395581	0.999996	NPPC	0	0	0.690339	0	0	1.57046	3.4463	2.05007	1.85651	0.808985	7.55117	1.16004	1	1	1.69034	1	1	2.57046	4.4463	3.05007	2.85651	1.80899	8.55117	2.16004
ENSG00000224020	8.80969	-0.858904	0.418062	-2.05449	0.0399283	0.999996	MIR181A2HG	5.85111	10.7429	4.14203	6.04112	5.65095	5.49662	15.5084	12.3004	12.0673	9.70782	6.60727	11.6004	6.85111	11.7429	5.14203	7.04112	6.65095	6.49662	16.5084	13.3004	13.0673	10.7078	7.60727	12.6004
ENSG00000265227	1.23845	2.67258	1.30175	2.05307	0.0400661	0.999996	MIR4699	2.92555	1.34287	4.14203	1.00685	0	3.14092	1.72315	0	0	0	0	0.580021	3.92555	2.34287	5.14203	2.00685	1	4.14092	2.72315	1	1	1	1	1.58002
ENSG00000285244	14.9332	1.61045	0.785154	2.05113	0.040254	0.999996	DINOL	80.4528	6.71434	6.90339	4.02741	27.1245	9.42277	15.5084	3.0751	0.928253	5.6629	14.1584	5.22019	81.4528	7.71434	7.90339	5.02741	28.1245	10.4228	16.5084	4.0751	1.92825	6.6629	15.1584	6.22019
ENSG00000228231	1.24018	3.16791	1.54511	2.05029	0.0403363	0.999996	AL589946.1	4.38833	0	1.38068	5.03427	0	2.35569	1.72315	0	0	0	0	0	5.38833	1	2.38068	6.03427	1	3.35569	2.72315	1	1	1	1	1
ENSG00000204778	17.5669	-0.978247	0.477301	-2.04954	0.0404096	0.999996	CBWD4P	8.77666	6.71434	18.6391	17.1165	4.52076	14.9194	3.4463	18.4506	30.6323	33.1684	28.3169	26.101	9.77666	7.71434	19.6391	18.1165	5.52076	15.9194	4.4463	19.4506	31.6323	34.1684	29.3169	27.101
ENSG00000272945	4.37357	1.1998	0.585958	2.04758	0.0406009	0.999996	AL356299.2	5.85111	2.68574	6.21305	9.06168	9.04151	3.92616	1.72315	4.10014	1.85651	3.23594	1.88779	2.90011	6.85111	3.68574	7.21305	10.0617	10.0415	4.92616	2.72315	5.10014	2.85651	4.23594	2.88779	3.90011
ENSG00000255456	1.83754	1.97955	0.967069	2.04696	0.0406622	0.999996	AC084125.3	1.46278	4.0286	1.38068	3.02056	5.65095	2.35569	0	1.02503	0.928253	1.61797	0	0.580021	2.46278	5.0286	2.38068	4.02056	6.65095	3.35569	1	2.02503	1.92825	2.61797	1	1.58002
ENSG00000131409	8.24243	0.956962	0.467513	2.04692	0.0406661	0.999996	LRRC4B	10.2394	17.4573	6.90339	12.0822	5.65095	12.5637	8.61575	7.17524	4.64126	6.47188	1.88779	5.22019	11.2394	18.4573	7.90339	13.0822	6.65095	13.5637	9.61575	8.17524	5.64126	7.47188	2.88779	6.22019
ENSG00000275295	1.12655	3.07356	1.50225	2.04597	0.0407595	0.999996	AC073968.1	7.31389	1.34287	0.690339	1.00685	0	2.35569	0	0	0	0.808985	0	0	8.31389	2.34287	1.69034	2.00685	1	3.35569	1	1	1	1.80899	1	1
ENSG00000164400	10.2273	1.61524	0.789541	2.0458	0.0407763	0.999996	CSF2	26.33	26.8574	6.90339	3.02056	28.2547	0.785231	8.61575	6.1502	8.35427	4.04493	2.83169	0.580021	27.33	27.8574	7.90339	4.02056	29.2547	1.78523	9.61575	7.1502	9.35427	5.04493	3.83169	1.58002
ENSG00000241211	52.9987	0.708705	0.346794	2.04359	0.0409942	0.999996	IQCJ-SCHIP1-AS1	30.7183	116.83	58.6788	70.4798	71.2019	48.6843	17.2315	56.3769	37.1301	45.3032	31.1486	52.2019	31.7183	117.83	59.6788	71.4798	72.2019	49.6843	18.2315	57.3769	38.1301	46.3032	32.1486	53.2019
ENSG00000181085	15.7971	-1.0122	0.49603	-2.04061	0.0412897	0.999996	MAPK15	10.2394	2.68574	17.2585	5.03427	21.4736	5.49662	22.401	18.4506	30.6323	22.6516	24.5413	8.70032	11.2394	3.68574	18.2585	6.03427	22.4736	6.49662	23.401	19.4506	31.6323	23.6516	25.5413	9.70032
ENSG00000250017	3.73498	2.11584	1.03727	2.03983	0.0413678	0.999996	AC117529.1	16.0906	0	4.14203	8.05483	1.13019	6.28185	5.16945	0	0	2.42696	0.943896	0.580021	17.0906	1	5.14203	9.05483	2.13019	7.28185	6.16945	1	1	3.42696	1.9439	1.58002
ENSG00000267737	16.3716	1.10345	0.541183	2.03897	0.0414535	0.999996	AC087645.2	23.4044	8.05721	7.59373	15.1028	66.6812	13.3489	12.0621	8.20027	10.2108	12.1348	10.3829	9.28034	24.4044	9.05721	8.59373	16.1028	67.6812	14.3489	13.0621	9.20027	11.2108	13.1348	11.3829	10.2803
ENSG00000198959	648.081	0.570025	0.279925	2.03635	0.0417149	0.999996	TGM2	868.89	649.948	432.152	789.373	1400.3	508.045	442.85	546.343	432.566	717.57	496.489	492.438	869.89	650.948	433.152	790.373	1401.3	509.045	443.85	547.343	433.566	718.57	497.489	493.438
ENSG00000184313	28.8813	-0.640747	0.315238	-2.03258	0.0420948	0.999996	MROH7	30.7183	16.1144	35.8976	18.1234	14.6925	18.0603	49.9714	37.9263	40.8431	31.5504	28.3169	24.3609	31.7183	17.1144	36.8976	19.1234	15.6925	19.0603	50.9714	38.9263	41.8431	32.5504	29.3169	25.3609
ENSG00000236770	8.65691	2.04955	1.01164	2.02598	0.0427672	0.999996	AC079325.1	4.38833	1.34287	3.45169	2.01371	46.3378	25.9126	5.16945	3.0751	0	0	7.55117	4.64017	5.38833	2.34287	4.45169	3.01371	47.3378	26.9126	6.16945	4.0751	1	1	8.55117	5.64017
ENSG00000239608	9.48946	0.905267	0.447103	2.02474	0.0428941	0.999996	RUVBL1-AS1	17.5533	8.05721	6.90339	14.096	18.083	9.42277	8.61575	5.12517	3.71301	7.28087	10.3829	4.64017	18.5533	9.05721	7.90339	15.096	19.083	10.4228	9.61575	6.12517	4.71301	8.28087	11.3829	5.64017
ENSG00000182700	395.757	-0.319545	0.157951	-2.02307	0.0430663	0.999996	IGIP	352.529	354.517	354.144	445.029	271.245	336.079	349.8	468.44	473.409	436.043	531.413	376.434	353.529	355.517	355.144	446.029	272.245	337.079	350.8	469.44	474.409	437.043	532.413	377.434
ENSG00000231084	10.2559	0.875992	0.434077	2.01806	0.0435852	0.999996	RPL22P24	7.31389	24.1716	15.1875	10.0685	14.6925	9.42277	1.72315	9.2253	8.35427	9.70782	5.66338	7.54028	8.31389	25.1716	16.1875	11.0685	15.6925	10.4228	2.72315	10.2253	9.35427	10.7078	6.66338	8.54028
ENSG00000139926	4481.52	-0.398574	0.197841	-2.01462	0.0439443	0.999996	FRMD6	4568.25	5094.84	3498.64	2648.02	3686.68	3703.94	4609.43	7459.17	4547.51	4592.61	4759.12	4610.01	4569.25	5095.84	3499.64	2649.02	3687.68	3704.94	4610.43	7460.17	4548.51	4593.61	4760.12	4611.01
ENSG00000287326	9.66297	0.845859	0.420177	2.0131	0.0441039	0.999996	AL589787.1	14.6278	10.7429	8.9744	19.1302	6.78114	14.1342	8.61575	9.2253	4.64126	5.6629	4.71948	8.70032	15.6278	11.7429	9.9744	20.1302	7.78114	15.1342	9.61575	10.2253	5.64126	6.6629	5.71948	9.70032
ENSG00000277809	1.71076	-2.39753	1.19257	-2.01038	0.0443906	0.999996	AC012354.9	0	0	0	2.01371	1.13019	0	5.16945	3.0751	0.928253	0.808985	5.66338	1.74006	1	1	1	3.01371	2.13019	1	6.16945	4.0751	1.92825	1.80899	6.66338	2.74006
ENSG00000234208	2.1825	1.83883	0.915362	2.00886	0.0445525	0.999996	AC005529.1	4.38833	4.0286	4.14203	5.03427	1.13019	2.35569	0	0	0	2.42696	0.943896	1.74006	5.38833	5.0286	5.14203	6.03427	2.13019	3.35569	1	1	1	3.42696	1.9439	2.74006
ENSG00000229196	4.13574	-1.22431	0.609596	-2.00839	0.0446015	0.999996	AC087071.1	1.46278	1.34287	1.38068	4.02741	2.26038	3.92616	8.61575	7.17524	3.71301	4.04493	4.71948	6.96026	2.46278	2.34287	2.38068	5.02741	3.26038	4.92616	9.61575	8.17524	4.71301	5.04493	5.71948	7.96026
ENSG00000204618	58.2781	-0.867146	0.43272	-2.00394	0.0450765	0.999996	RNF39	26.33	79.2292	56.6078	29.1988	21.4736	35.3354	31.0167	90.203	151.305	39.6403	56.6338	82.363	27.33	80.2292	57.6078	30.1988	22.4736	36.3354	32.0167	91.203	152.305	40.6403	57.6338	83.363
ENSG00000197044	243.301	-0.343558	0.171507	-2.00318	0.0451583	0.999996	ZNF441	263.3	239.03	233.335	200.364	160.487	192.382	256.749	257.284	214.426	351.909	284.113	266.23	264.3	240.03	234.335	201.364	161.487	193.382	257.749	258.284	215.426	352.909	285.113	267.23
ENSG00000111846	114.753	-0.486465	0.243172	-2.0005	0.0454464	0.999996	GCNT2	76.0644	110.115	132.545	79.5414	76.8529	97.3687	110.282	113.779	217.211	116.494	140.64	106.144	77.0644	111.115	133.545	80.5414	77.8529	98.3687	111.282	114.779	218.211	117.494	141.64	107.144
ENSG00000255843	26.2575	-0.531103	0.2655	-2.00039	0.0454586	0.999996	AP000593.3	13.165	28.2002	23.4715	23.1576	21.4736	20.416	18.9547	26.6509	33.4171	40.4493	32.0925	33.6412	14.165	29.2002	24.4715	24.1576	22.4736	21.416	19.9547	27.6509	34.4171	41.4493	33.0925	34.6412
ENSG00000249806	3.98893	1.24621	0.623383	1.99911	0.0455965	0.999996	AC139720.1	2.92555	8.05721	4.83237	7.04798	4.52076	7.06708	0	3.0751	0.928253	4.04493	1.88779	3.48013	3.92555	9.05721	5.83237	8.04798	5.52076	8.06708	1	4.0751	1.92825	5.04493	2.88779	4.48013
ENSG00000189366	1.9752	2.15206	1.07695	1.99828	0.0456859	0.999996	ALG1L	7.31389	2.68574	2.76136	1.00685	2.26038	2.35569	3.4463	0	0.928253	0	0.943896	0	8.31389	3.68574	3.76136	2.00685	3.26038	3.35569	4.4463	1	1.92825	1	1.9439	1
ENSG00000258334	3.20558	1.46458	0.73414	1.99496	0.0460476	0.999996	AC125611.4	5.85111	1.34287	2.76136	7.04798	4.52076	6.28185	3.4463	1.02503	0	1.61797	2.83169	1.74006	6.85111	2.34287	3.76136	8.04798	5.52076	7.28185	4.4463	2.02503	1	2.61797	3.83169	2.74006
ENSG00000271108	2.20103	1.76594	0.885801	1.9936	0.0461953	0.999996	KATNBL1P5	2.92555	2.68574	4.14203	4.02741	3.39057	2.35569	3.4463	2.05007	0	0.808985	0	0.580021	3.92555	3.68574	5.14203	5.02741	4.39057	3.35569	4.4463	3.05007	1	1.80899	1	1.58002
ENSG00000060718	237.207	0.629384	0.315784	1.99308	0.0462522	0.999996	COL11A1	311.572	157.116	171.894	337.296	509.715	241.066	196.439	248.058	105.821	210.336	213.32	143.845	312.572	158.116	172.894	338.296	510.715	242.066	197.439	249.058	106.821	211.336	214.32	144.845
ENSG00000198944	3.09554	1.72146	0.865652	1.98863	0.0467426	0.999996	SOWAHA	4.38833	1.34287	2.07102	1.00685	5.65095	13.3489	3.4463	2.05007	0.928253	0.808985	0.943896	1.16004	5.38833	2.34287	3.07102	2.00685	6.65095	14.3489	4.4463	3.05007	1.92825	1.80899	1.9439	2.16004
ENSG00000165169	1142.76	-0.434805	0.218677	-1.98834	0.0467741	0.999996	DYNLT3	1325.28	922.55	911.938	1102.5	777.57	793.083	1052.84	1267.97	1276.35	1270.11	2060.52	952.395	1326.28	923.55	912.938	1103.5	778.57	794.083	1053.84	1268.97	1277.35	1271.11	2061.52	953.395
ENSG00000258479	22.3359	-0.750476	0.378187	-1.9844	0.0472109	0.999996	LINC00640	21.9417	14.7715	11.0454	18.1234	15.8226	19.6308	20.6778	24.6008	33.4171	28.3145	10.3829	49.3018	22.9417	15.7715	12.0454	19.1234	16.8226	20.6308	21.6778	25.6008	34.4171	29.3145	11.3829	50.3018
ENSG00000213411	15.688	0.907018	0.457258	1.9836	0.0473005	0.999996	RBM22P2	7.31389	9.40007	13.8068	18.1234	39.5566	33.7649	15.5084	9.2253	8.35427	8.89884	10.3829	13.9205	8.31389	10.4001	14.8068	19.1234	40.5566	34.7649	16.5084	10.2253	9.35427	9.89884	11.3829	14.9205
ENSG00000188015	65.6975	-0.559599	0.282157	-1.98329	0.0473355	0.999996	S100A3	55.5855	53.7147	48.3237	32.2193	85.8944	43.9729	67.2029	54.3268	119.745	79.2805	87.7823	60.3222	56.5855	54.7147	49.3237	33.2193	86.8944	44.9729	68.2029	55.3268	120.745	80.2805	88.7823	61.3222
ENSG00000267811	3.17896	1.29273	0.65216	1.98222	0.0474541	0.999996	AP001160.2	5.85111	5.37147	3.45169	3.02056	5.65095	3.92616	1.72315	2.05007	1.85651	1.61797	1.88779	1.74006	6.85111	6.37147	4.45169	4.02056	6.65095	4.92616	2.72315	3.05007	2.85651	2.61797	2.88779	2.74006
ENSG00000229282	4.2236	1.56331	0.790719	1.97707	0.0480335	0.999996	AL031963.2	11.7022	4.0286	4.83237	7.04798	4.52076	3.92616	10.3389	1.02503	0.928253	0.808985	0.943896	0.580021	12.7022	5.0286	5.83237	8.04798	5.52076	4.92616	11.3389	2.02503	1.92825	1.80899	1.9439	1.58002
ENSG00000200227	2.16935	1.78969	0.905321	1.97686	0.0480574	0.999996	RNA5SP197	2.92555	5.37147	2.76136	2.01371	4.52076	3.14092	0	2.05007	0.928253	0	0	2.32009	3.92555	6.37147	3.76136	3.01371	5.52076	4.14092	1	3.05007	1.92825	1	1	3.32009
ENSG00000213714	6.83203	-1.05203	0.532252	-1.97656	0.0480915	0.999996	FAM209B	5.85111	2.68574	4.14203	6.04112	4.52076	3.14092	13.7852	3.0751	11.139	7.28087	15.1023	5.22019	6.85111	3.68574	5.14203	7.04112	5.52076	4.14092	14.7852	4.0751	12.139	8.28087	16.1023	6.22019
ENSG00000201114	7.03816	0.973237	0.492662	1.97547	0.0482154	0.999996	Y_RNA	7.31389	12.0858	11.7358	13.0891	4.52076	7.85231	1.72315	5.12517	4.64126	8.89884	2.83169	4.64017	8.31389	13.0858	12.7358	14.0891	5.52076	8.85231	2.72315	6.12517	5.64126	9.89884	3.83169	5.64017
ENSG00000270955	0.934011	2.84591	1.44141	1.97439	0.048337	0.999996	AC135731.2	1.46278	2.68574	3.45169	2.01371	0	0.785231	0	0	0	0.808985	0	0	2.46278	3.68574	4.45169	3.01371	1	1.78523	1	1	1	1.80899	1	1
ENSG00000142513	11.4749	0.801015	0.406551	1.97027	0.0488074	0.999996	ACP4	11.7022	9.40007	12.4261	17.1165	21.4736	14.1342	15.5084	8.20027	6.49777	9.70782	2.83169	8.70032	12.7022	10.4001	13.4261	18.1165	22.4736	15.1342	16.5084	9.20027	7.49777	10.7078	3.83169	9.70032
ENSG00000287459	2.0684	2.88601	1.46501	1.96996	0.0488434	0.999996	AL512356.5	11.7022	0	1.38068	6.04112	0	2.35569	1.72315	0	0	1.61797	0	0	12.7022	1	2.38068	7.04112	1	3.35569	2.72315	1	1	2.61797	1	1
ENSG00000286216	16.9166	0.624783	0.317212	1.96961	0.0488831	0.999996	AC104335.1	21.9417	20.143	20.0198	19.1302	16.9528	23.5569	17.2315	20.5007	8.35427	14.5617	11.3268	9.28034	22.9417	21.143	21.0198	20.1302	17.9528	24.5569	18.2315	21.5007	9.35427	15.5617	12.3268	10.2803
ENSG00000260293	14.6289	0.787477	0.399945	1.96896	0.0489574	0.999996	AC106820.4	14.6278	14.7715	14.4971	28.1919	22.6038	14.9194	20.6778	14.3505	6.49777	8.08985	4.71948	11.6004	15.6278	15.7715	15.4971	29.1919	23.6038	15.9194	21.6778	15.3505	7.49777	9.08985	5.71948	12.6004
ENSG00000175707	9.82395	1.17057	0.595531	1.96558	0.0493466	0.999996	KDF1	5.85111	9.40007	3.45169	10.0685	20.3434	32.1945	8.61575	3.0751	2.78476	8.89884	5.66338	7.54028	6.85111	10.4001	4.45169	11.0685	21.3434	33.1945	9.61575	4.0751	3.78476	9.89884	6.66338	8.54028
ENSG00000207171	2.70618	-1.84327	0.938213	-1.96466	0.0494534	0.999996	AC079926.1	0	1.34287	3.45169	0	0	1.57046	5.16945	10.2503	1.85651	4.04493	1.88779	2.90011	1	2.34287	4.45169	1	1	2.57046	6.16945	11.2503	2.85651	5.04493	2.88779	3.90011
ENSG00000175928	171.079	1.06164	0.540411	1.96451	0.0494716	0.999996	LRRN1	355.455	87.2864	391.422	42.2879	411.389	98.9391	208.501	124.029	86.3275	36.4043	97.2213	113.684	356.455	88.2864	392.422	43.2879	412.389	99.9391	209.501	125.029	87.3275	37.4043	98.2213	114.684
ENSG00000205133	410.978	-0.516178	0.262783	-1.96427	0.0494986	0.999996	TRIQK	251.598	311.545	475.643	285.946	253.162	450.723	294.659	366.962	566.234	414.2	716.417	544.64	252.598	312.545	476.643	286.946	254.162	451.723	295.659	367.962	567.234	415.2	717.417	545.64
ENSG00000128564	4.09765	1.68773	0.859291	1.9641	0.049519	0.999996	VGF	7.31389	2.68574	3.45169	1.00685	18.083	4.71139	3.4463	0	3.71301	3.23594	0.943896	0.580021	8.31389	3.68574	4.45169	2.00685	19.083	5.71139	4.4463	1	4.71301	4.23594	1.9439	1.58002
ENSG00000104889	4.62808	1.09307	0.556686	1.96353	0.0495846	0.999996	RNASEH2A	8.77666	4.0286	3.45169	7.04798	9.04151	5.49662	3.4463	3.0751	2.78476	3.23594	2.83169	2.32009	9.77666	5.0286	4.45169	8.04798	10.0415	6.49662	4.4463	4.0751	3.78476	4.23594	3.83169	3.32009
ENSG00000249495	1.13655	3.11593	1.58829	1.96181	0.0497846	0.999996	AC117525.1	5.85111	0	1.38068	4.02741	0	1.57046	0	0	0	0.808985	0	0	6.85111	1	2.38068	5.02741	1	2.57046	1	1	1	1.80899	1	1
ENSG00000163545	59.674	-0.940948	0.479681	-1.96161	0.0498074	0.999996	NUAK2	35.1067	40.286	80.0793	38.2604	35.0359	16.4899	27.5704	85.0778	110.462	169.078	33.9803	44.6616	36.1067	41.286	81.0793	39.2604	36.0359	17.4899	28.5704	86.0778	111.462	170.078	34.9803	45.6616
ENSG00000255348	1.933	1.89951	0.96898	1.96032	0.0499582	0.999996	AP001775.2	1.46278	4.0286	2.76136	3.02056	3.39057	3.14092	1.72315	2.05007	0	1.61797	0	0	2.46278	5.0286	3.76136	4.02056	4.39057	4.14092	2.72315	3.05007	1	2.61797	1	1
ENSG00000279597	2.17068	-2.4369	1.24435	-1.95837	0.0501862	0.999996	AL031593.1	0	1.34287	1.38068	1.00685	0	0	12.0621	4.10014	2.78476	2.42696	0.943896	0	1	2.34287	2.38068	2.00685	1	1	13.0621	5.10014	3.78476	3.42696	1.9439	1
ENSG00000234303	1.32241	2.46675	1.26191	1.95478	0.0506094	0.999996	CLYBL-AS1	1.46278	0	3.45169	2.01371	2.26038	4.71139	0	0	0	0.808985	0	1.16004	2.46278	1	4.45169	3.01371	3.26038	5.71139	1	1	1	1.80899	1	2.16004
ENSG00000286296	2.10018	2.00785	1.02741	1.95428	0.0506679	0.999996	AC018445.6	1.46278	2.68574	2.76136	3.02056	9.04151	0.785231	1.72315	1.02503	0	0.808985	1.88779	0	2.46278	3.68574	3.76136	4.02056	10.0415	1.78523	2.72315	2.02503	1	1.80899	2.88779	1
ENSG00000218016	1.41321	2.77312	1.41946	1.95364	0.0507435	0.999996	ZNF192P2	5.85111	0	2.76136	4.02741	0	1.57046	1.72315	1.02503	0	0	0	0	6.85111	1	3.76136	5.02741	1	2.57046	2.72315	2.02503	1	1	1	1
ENSG00000226439	1.21741	2.19554	1.12552	1.95069	0.0510941	0.999996	AC108161.1	1.46278	1.34287	2.07102	2.01371	2.26038	3.14092	0	0	0.928253	0.808985	0	0.580021	2.46278	2.34287	3.07102	3.01371	3.26038	4.14092	1	1	1.92825	1.80899	1	1.58002
ENSG00000243122	1.02387	2.92964	1.50193	1.95058	0.0511075	0.999996	AC016304.1	5.85111	0	0.690339	3.02056	1.13019	0.785231	0	0	0	0.808985	0	0	6.85111	1	1.69034	4.02056	2.13019	1.78523	1	1	1	1.80899	1	1
ENSG00000259126	1.30752	2.76672	1.41973	1.94877	0.0513229	0.999996	AL161752.1	1.46278	4.0286	2.76136	5.03427	0	0.785231	0	0	0	1.61797	0	0	2.46278	5.0286	3.76136	6.03427	1	1.78523	1	1	1	2.61797	1	1
ENSG00000271172	1.82675	1.90362	0.97704	1.94836	0.051372	0.999996	AC104662.1	4.38833	2.68574	0.690339	4.02741	3.39057	2.35569	0	2.05007	0	0.808985	0.943896	0.580021	5.38833	3.68574	1.69034	5.02741	4.39057	3.35569	1	3.05007	1	1.80899	1.9439	1.58002
ENSG00000273141	4.74186	1.67426	0.859881	1.94708	0.0515245	0.999996	AP001269.4	1.46278	14.7715	2.76136	2.01371	20.3434	2.35569	0	4.10014	3.71301	0.808985	2.83169	1.74006	2.46278	15.7715	3.76136	3.01371	21.3434	3.35569	1	5.10014	4.71301	1.80899	3.83169	2.74006
ENSG00000286335	1.77006	3.09027	1.58722	1.94697	0.0515382	0.999996	AC009230.1	8.77666	0	2.07102	3.02056	0	3.92616	3.4463	0	0	0	0	0	9.77666	1	3.07102	4.02056	1	4.92616	4.4463	1	1	1	1	1
ENSG00000136379	258.867	0.732567	0.376798	1.94419	0.0518724	0.999996	ABHD17C	427.131	476.718	186.391	217.48	461.117	171.18	170.592	392.588	126.242	110.022	208.601	158.346	428.131	477.718	187.391	218.48	462.117	172.18	171.592	393.588	127.242	111.022	209.601	159.346
ENSG00000224583	1.06101	3.05158	1.57036	1.94324	0.0519877	0.999996	AL356277.2	4.38833	0	1.38068	4.02741	0	2.35569	0	0	0	0	0	0.580021	5.38833	1	2.38068	5.02741	1	3.35569	1	1	1	1	1	1.58002
ENSG00000231119	13.749	0.730519	0.37596	1.94307	0.0520073	0.999996	AL031666.1	14.6278	20.143	16.5681	15.1028	12.4321	22.7717	17.2315	7.17524	15.7803	6.47188	5.66338	11.0204	15.6278	21.143	17.5681	16.1028	13.4321	23.7717	18.2315	8.17524	16.7803	7.47188	6.66338	12.0204
ENSG00000223078	1.09962	3.07069	1.58121	1.94199	0.0521388	0.999996	RNU2-55P	5.85111	0	1.38068	2.01371	0	3.14092	0	0	0	0.808985	0	0	6.85111	1	2.38068	3.01371	1	4.14092	1	1	1	1.80899	1	1
ENSG00000167964	82.0323	0.337008	0.173606	1.94122	0.0522321	0.999996	RAB26	98.0061	91.315	76.6276	88.6031	106.238	87.1607	93.0501	75.8525	55.6952	79.2805	67.0166	65.5424	99.0061	92.315	77.6276	89.6031	107.238	88.1607	94.0501	76.8525	56.6952	80.2805	68.0166	66.5424
ENSG00000225831	5.09021	1.10035	0.567834	1.9378	0.0526476	0.999996	RPS18P1	8.77666	6.71434	9.66474	8.05483	4.52076	3.14092	5.16945	4.10014	3.71301	3.23594	2.83169	1.16004	9.77666	7.71434	10.6647	9.05483	5.52076	4.14092	6.16945	5.10014	4.71301	4.23594	3.83169	2.16004
ENSG00000187801	60.9242	0.424757	0.219441	1.93563	0.0529133	0.999996	ZFP69B	86.3039	77.8863	48.3237	70.4798	62.1604	73.8117	68.926	54.3268	37.1301	46.1122	45.307	60.3222	87.3039	78.8863	49.3237	71.4798	63.1604	74.8117	69.926	55.3268	38.1301	47.1122	46.307	61.3222
ENSG00000266970	17.8762	0.98671	0.510245	1.9338	0.0531381	0.999996	AC061992.2	33.6439	16.1144	8.28407	14.096	56.5095	13.3489	20.6778	8.20027	10.2108	8.89884	16.9901	7.54028	34.6439	17.1144	9.28407	15.096	57.5095	14.3489	21.6778	9.20027	11.2108	9.89884	17.9901	8.54028
ENSG00000243649	821.138	-1.05839	0.547547	-1.93297	0.0532404	0.999996	CFB	174.071	557.29	1132.16	603.105	447.555	281.898	272.258	1634.93	1958.61	1692.4	221.816	877.572	175.071	558.29	1133.16	604.105	448.555	282.898	273.258	1635.93	1959.61	1693.4	222.816	878.572
ENSG00000282849	6.84935	1.41757	0.733714	1.93204	0.053354	0.999996	AL359834.1	0	21.4859	15.8778	3.02056	13.5623	5.49662	5.16945	6.1502	2.78476	0.808985	3.77558	4.06015	1	22.4859	16.8778	4.02056	14.5623	6.49662	6.16945	7.1502	3.78476	1.80899	4.77558	5.06015
ENSG00000267669	1.08221	2.36754	1.22626	1.93071	0.0535194	0.999996	AC098847.1	1.46278	2.68574	0.690339	2.01371	2.26038	1.57046	1.72315	0	0	0	0	0.580021	2.46278	3.68574	1.69034	3.01371	3.26038	2.57046	2.72315	1	1	1	1	1.58002
ENSG00000255050	5.18719	-1.07388	0.556289	-1.93043	0.0535537	0.999996	AC067930.4	1.46278	2.68574	4.14203	6.04112	3.39057	2.35569	1.72315	7.17524	10.2108	9.70782	7.55117	5.80021	2.46278	3.68574	5.14203	7.04112	4.39057	3.35569	2.72315	8.17524	11.2108	10.7078	8.55117	6.80021
ENSG00000225923	1.17845	3.07315	1.59522	1.92648	0.054045	0.999996	AC092393.1	5.85111	0	2.76136	3.02056	0	0.785231	1.72315	0	0	0	0	0	6.85111	1	3.76136	4.02056	1	1.78523	2.72315	1	1	1	1	1
ENSG00000200887	1.27962	2.73939	1.42198	1.92647	0.0540462	0.999996	RNU6-598P	0	2.68574	2.07102	2.01371	0	6.28185	1.72315	0	0	0	0	0.580021	1	3.68574	3.07102	3.01371	1	7.28185	2.72315	1	1	1	1	1.58002
ENSG00000127241	268.877	0.746727	0.387782	1.92564	0.0541497	0.999996	MASP1	326.199	228.288	592.311	165.124	540.23	168.825	229.179	152.73	240.417	84.1345	285.057	214.028	327.199	229.288	593.311	166.124	541.23	169.825	230.179	153.73	241.417	85.1345	286.057	215.028
ENSG00000254528	19.3695	-0.716744	0.372293	-1.92521	0.0542026	0.999996	AP000757.1	11.7022	24.1716	16.5681	12.0822	10.1717	14.1342	10.3389	32.8011	34.3453	29.1235	13.2145	23.7809	12.7022	25.1716	17.5681	13.0822	11.1717	15.1342	11.3389	33.8011	35.3453	30.1235	14.2145	24.7809
ENSG00000275981	9.96436	-0.933278	0.485354	-1.92288	0.0544949	0.999996	AC018816.2	1.46278	12.0858	4.83237	9.06168	3.39057	10.208	8.61575	21.5257	15.7803	8.08985	9.43896	15.0806	2.46278	13.0858	5.83237	10.0617	4.39057	11.208	9.61575	22.5257	16.7803	9.08985	10.439	16.0806
ENSG00000241913	7.7368	-1.09627	0.570324	-1.92219	0.0545823	0.999996	RPS29P21	0	6.71434	7.59373	7.04798	2.26038	5.49662	6.8926	12.3004	13.9238	16.1797	2.83169	11.6004	1	7.71434	8.59373	8.04798	3.26038	6.49662	7.8926	13.3004	14.9238	17.1797	3.83169	12.6004
ENSG00000286527	1.73511	2.00068	1.04102	1.92184	0.0546257	0.999996	AL161665.2	4.38833	2.68574	2.07102	2.01371	3.39057	1.57046	1.72315	2.05007	0.928253	0	0	0	5.38833	3.68574	3.07102	3.01371	4.39057	2.57046	2.72315	3.05007	1.92825	1	1	1
ENSG00000233574	1.49634	2.91012	1.51427	1.9218	0.054631	0.999996	AL020994.3	10.2394	0	0	2.01371	2.26038	1.57046	0	0	0.928253	0	0.943896	0	11.2394	1	1	3.01371	3.26038	2.57046	1	1	1.92825	1	1.9439	1
ENSG00000165806	777.175	-0.333641	0.173662	-1.92121	0.0547058	0.999996	CASP7	627.532	600.262	811.838	574.913	688.285	824.493	594.487	800.551	1006.23	962.692	799.48	1035.34	628.532	601.262	812.838	575.913	689.285	825.493	595.487	801.551	1007.23	963.692	800.48	1036.34
ENSG00000223305	15.4387	0.664048	0.345673	1.92103	0.0547283	0.999996	RN7SKP30	24.8672	17.4573	20.7102	22.1508	10.1717	18.8455	12.0621	11.2754	12.0673	13.7527	5.66338	16.2406	25.8672	18.4573	21.7102	23.1508	11.1717	19.8455	13.0621	12.2754	13.0673	14.7527	6.66338	17.2406
ENSG00000268947	14.4093	0.700816	0.365766	1.91602	0.0553624	0.999996	AC002128.1	13.165	18.8001	23.4715	15.1028	16.9528	19.6308	8.61575	9.2253	19.4933	12.1348	4.71948	11.6004	14.165	19.8001	24.4715	16.1028	17.9528	20.6308	9.61575	10.2253	20.4933	13.1348	5.71948	12.6004
ENSG00000139292	30.3303	0.67836	0.354371	1.91427	0.0555861	0.999996	LGR5	43.8833	14.7715	37.9686	46.3153	55.3793	24.3422	36.1862	13.3254	28.7758	24.2696	20.7657	17.9807	44.8833	15.7715	38.9686	47.3153	56.3793	25.3422	37.1862	14.3254	29.7758	25.2696	21.7657	18.9807
ENSG00000276384	1.86132	1.94115	1.01405	1.91424	0.0555889	0.999996	AC016876.3	4.38833	1.34287	1.38068	2.01371	5.65095	3.14092	0	0	1.85651	1.61797	0.943896	0	5.38833	2.34287	2.38068	3.01371	6.65095	4.14092	1	1	2.85651	2.61797	1.9439	1
ENSG00000236447	2.75972	1.68511	0.880413	1.914	0.0556198	0.999996	ATG10-IT1	0	5.37147	6.90339	6.04112	2.26038	4.71139	0	3.0751	2.78476	0.808985	0	1.16004	1	6.37147	7.90339	7.04112	3.26038	5.71139	1	4.0751	3.78476	1.80899	1	2.16004
ENSG00000139780	5.3763	1.23702	0.64654	1.9133	0.0557102	0.999996	METTL21C	2.92555	2.68574	4.83237	13.0891	10.1717	10.9932	5.16945	4.10014	4.64126	2.42696	0	3.48013	3.92555	3.68574	5.83237	14.0891	11.1717	11.9932	6.16945	5.10014	5.64126	3.42696	1	4.48013
ENSG00000246145	15.5283	1.06634	0.557987	1.91105	0.0559988	0.999996	RRS1-AS1	35.1067	6.71434	15.1875	40.2741	7.91132	19.6308	24.1241	5.12517	7.42602	12.9438	3.77558	8.1203	36.1067	7.71434	16.1875	41.2741	8.91132	20.6308	25.1241	6.12517	8.42602	13.9438	4.77558	9.1203
ENSG00000246985	99.473	0.520666	0.272624	1.90983	0.0561547	0.999996	SOCS2-AS1	103.857	181.287	68.3435	149.014	111.889	89.5164	84.4344	118.904	59.4082	85.7524	74.5678	66.7025	104.857	182.287	69.3435	150.014	112.889	90.5164	85.4344	119.904	60.4082	86.7524	75.5678	67.7025
ENSG00000251490	0.947241	3.43315	1.79841	1.90899	0.0562628	0.999996	AC093763.1	4.38833	0	1.38068	4.02741	0	1.57046	0	0	0	0	0	0	5.38833	1	2.38068	5.02741	1	2.57046	1	1	1	1	1	1
ENSG00000259285	12.9229	1.1055	0.580613	1.90403	0.0569062	0.999996	AC025431.1	11.7022	18.8001	8.9744	8.05483	50.8585	7.85231	6.8926	10.2503	5.56952	16.1797	4.71948	5.22019	12.7022	19.8001	9.9744	9.05483	51.8585	8.85231	7.8926	11.2503	6.56952	17.1797	5.71948	6.22019
ENSG00000274427	2.91808	1.45289	0.765112	1.89892	0.0575744	0.999996	AC145423.2	2.92555	1.34287	3.45169	7.04798	5.65095	5.49662	0	4.10014	0.928253	0.808985	0.943896	2.32009	3.92555	2.34287	4.45169	8.04798	6.65095	6.49662	1	5.10014	1.92825	1.80899	1.9439	3.32009
ENSG00000186907	10.1034	-0.739827	0.3897	-1.89845	0.0576367	0.999996	RTN4RL2	7.31389	9.40007	8.28407	6.04112	10.1717	4.71139	10.3389	19.4756	9.28253	12.1348	11.3268	12.7605	8.31389	10.4001	9.28407	7.04112	11.1717	5.71139	11.3389	20.4756	10.2825	13.1348	12.3268	13.7605
ENSG00000257265	3.21101	2.25131	1.18633	1.89772	0.0577331	0.999996	AC123905.1	14.6278	0	6.21305	7.04798	0	3.14092	5.16945	0	0	0.808985	0.943896	0.580021	15.6278	1	7.21305	8.04798	1	4.14092	6.16945	1	1	1.80899	1.9439	1.58002
ENSG00000159596	193.843	-0.256228	0.13511	-1.89644	0.0579016	0.999996	TMEM69	185.773	154.43	184.32	159.083	177.44	198.663	186.1	198.857	219.068	208.718	260.515	193.147	186.773	155.43	185.32	160.083	178.44	199.663	187.1	199.857	220.068	209.718	261.515	194.147
ENSG00000266718	15.2308	0.817323	0.431473	1.89426	0.0581903	0.999996	AC079336.5	8.77666	14.7715	13.1164	29.1988	29.3849	20.416	17.2315	13.3254	10.2108	11.3258	2.83169	12.1804	9.77666	15.7715	14.1164	30.1988	30.3849	21.416	18.2315	14.3254	11.2108	12.3258	3.83169	13.1804
ENSG00000285030	1.12466	2.99346	1.58066	1.89381	0.0582505	0.999996	AC090001.2	2.92555	2.68574	0	3.02056	0	3.14092	1.72315	0	0	0	0	0	3.92555	3.68574	1	4.02056	1	4.14092	2.72315	1	1	1	1	1
ENSG00000259470	21.5973	-1.08764	0.574772	-1.89231	0.0584502	0.999996	KRT8P9	4.38833	14.7715	20.7102	23.1576	13.5623	6.28185	10.3389	53.3018	15.7803	61.4829	7.55117	27.841	5.38833	15.7715	21.7102	24.1576	14.5623	7.28185	11.3389	54.3018	16.7803	62.4829	8.55117	28.841
ENSG00000256171	3.04029	1.46061	0.772186	1.89153	0.0585533	0.999996	GCSHP4	5.85111	6.71434	2.07102	4.02741	2.26038	5.49662	3.4463	0	1.85651	3.23594	0.943896	0.580021	6.85111	7.71434	3.07102	5.02741	3.26038	6.49662	4.4463	1	2.85651	4.23594	1.9439	1.58002
ENSG00000161277	26.5883	-0.678738	0.358879	-1.89127	0.0585881	0.999996	THAP8	19.0161	18.8001	24.8522	11.0754	31.6453	17.2751	25.8473	25.6258	46.4126	18.6067	53.8021	26.101	20.0161	19.8001	25.8522	12.0754	32.6453	18.2751	26.8473	26.6258	47.4126	19.6067	54.8021	27.101
ENSG00000287869	1.16711	2.38716	1.26233	1.89108	0.0586136	0.999996	AC073349.5	2.92555	4.0286	1.38068	1.00685	1.13019	0.785231	1.72315	1.02503	0	0	0	0	3.92555	5.0286	2.38068	2.00685	2.13019	1.78523	2.72315	2.02503	1	1	1	1
ENSG00000236590	4.739	1.69779	0.897923	1.89079	0.0586523	0.999996	MTATP6P4	17.5533	0	6.90339	10.0685	2.26038	6.28185	5.16945	3.0751	0	3.23594	0	2.32009	18.5533	1	7.90339	11.0685	3.26038	7.28185	6.16945	4.0751	1	4.23594	1	3.32009
ENSG00000124508	291.539	-0.542005	0.286703	-1.89047	0.0586947	0.999996	BTN2A2	200.401	351.831	299.607	211.439	161.617	201.019	175.761	435.639	371.301	508.043	237.862	343.953	201.401	352.831	300.607	212.439	162.617	202.019	176.761	436.639	372.301	509.043	238.862	344.953
ENSG00000104312	1378.26	-0.458316	0.242663	-1.88869	0.0589335	0.999996	RIPK2	1224.34	1173.67	1576.04	1198.16	1095.15	700.426	1126.94	1786.63	1729.33	2380.84	1450.77	1096.82	1225.34	1174.67	1577.04	1199.16	1096.15	701.426	1127.94	1787.63	1730.33	2381.84	1451.77	1097.82
ENSG00000145365	764.09	-0.46852	0.248137	-1.88815	0.059006	0.999996	TIFA	767.958	534.461	854.639	784.339	397.827	508.045	704.769	795.426	863.275	1396.31	678.661	883.372	768.958	535.461	855.639	785.339	398.827	509.045	705.769	796.426	864.275	1397.31	679.661	884.372
ENSG00000185215	6461.25	-0.960814	0.508951	-1.88783	0.0590484	0.999996	TNFAIP2	1196.55	4169.6	8620.26	4141.19	4202.04	3985.05	1302.7	8688.19	13961.8	14233.3	4077.63	8956.69	1197.55	4170.6	8621.26	4142.19	4203.04	3986.05	1303.7	8689.19	13962.8	14234.3	4078.63	8957.69
ENSG00000284858	11.633	0.842977	0.446822	1.88661	0.0592134	0.999996	AC091185.2	2.92555	24.1716	13.1164	21.1439	14.6925	13.3489	8.61575	11.2754	9.28253	9.70782	3.77558	7.54028	3.92555	25.1716	14.1164	22.1439	15.6925	14.3489	9.61575	12.2754	10.2825	10.7078	4.77558	8.54028
ENSG00000277632	305.548	-1.07199	0.568446	-1.88583	0.0593177	0.999996	CCL3	83.3783	155.773	478.405	191.302	185.351	87.1607	60.3103	197.832	617.288	871.277	546.516	191.987	84.3783	156.773	479.405	192.302	186.351	88.1607	61.3103	198.832	618.288	872.277	547.516	192.987
ENSG00000187980	5.5715	-1.77336	0.940621	-1.88531	0.0593885	0.999996	PLA2G2C	7.31389	0	2.07102	2.01371	1.13019	2.35569	36.1862	1.02503	1.85651	4.85391	2.83169	5.22019	8.31389	1	3.07102	3.01371	2.13019	3.35569	37.1862	2.02503	2.85651	5.85391	3.83169	6.22019
ENSG00000225155	0.93287	-3.20543	1.70027	-1.88525	0.0593954	0.999996	TOMM22P5	0	0	0	0	0	0	6.8926	1.02503	0	0.808985	1.88779	0.580021	1	1	1	1	1	1	7.8926	2.02503	1	1.80899	2.88779	1.58002
ENSG00000218823	15.9152	0.880567	0.467087	1.88523	0.0593983	0.999996	PAPOLB	16.0906	12.0858	16.5681	24.1645	9.04151	44.7582	17.2315	10.2503	12.9955	6.47188	5.66338	15.6606	17.0906	13.0858	17.5681	25.1645	10.0415	45.7582	18.2315	11.2503	13.9955	7.47188	6.66338	16.6606
ENSG00000173578	25.2642	-0.760604	0.403507	-1.88498	0.0594323	0.999996	XCR1	26.33	24.1716	17.2585	12.0822	11.3019	20.416	60.3103	43.0514	32.4888	24.2696	16.9901	14.5005	27.33	25.1716	18.2585	13.0822	12.3019	21.416	61.3103	44.0514	33.4888	25.2696	17.9901	15.5005
ENSG00000247134	23.4944	-0.924925	0.490889	-1.88418	0.05954	0.999996	AC090204.1	14.6278	9.40007	24.1619	28.1919	14.6925	5.49662	36.1862	15.3755	41.7714	38.0223	45.307	8.70032	15.6278	10.4001	25.1619	29.1919	15.6925	6.49662	37.1862	16.3755	42.7714	39.0223	46.307	9.70032
ENSG00000222496	1.14388	3.02878	1.60788	1.88371	0.0596047	0.999996	RN7SKP200	5.85111	0	3.45169	0	1.13019	1.57046	1.72315	0	0	0	0	0	6.85111	1	4.45169	1	2.13019	2.57046	2.72315	1	1	1	1	1
ENSG00000115446	536.956	-0.240103	0.127465	-1.88368	0.0596088	0.999996	UNC50	475.403	565.347	477.024	449.057	488.242	501.763	494.544	539.168	612.647	560.627	739.071	540.58	476.403	566.347	478.024	450.057	489.242	502.763	495.544	540.168	613.647	561.627	740.071	541.58
ENSG00000268764	11.4301	0.802663	0.426737	1.88093	0.059981	0.999996	AC011465.1	10.2394	10.7429	20.0198	25.1713	6.78114	14.1342	5.16945	9.2253	12.9955	8.89884	5.66338	8.1203	11.2394	11.7429	21.0198	26.1713	7.78114	15.1342	6.16945	10.2253	13.9955	9.89884	6.66338	9.1203
ENSG00000233229	3.54046	1.31488	0.699117	1.88078	0.0600023	0.999996	CNOT7P1	8.77666	5.37147	2.76136	5.03427	1.13019	7.06708	3.4463	2.05007	0.928253	3.23594	0.943896	1.74006	9.77666	6.37147	3.76136	6.03427	2.13019	8.06708	4.4463	3.05007	1.92825	4.23594	1.9439	2.74006
ENSG00000128335	898.718	-0.316868	0.168654	-1.87881	0.0602706	0.999996	APOL2	908.385	628.462	833.929	900.127	866.855	665.876	968.411	892.805	897.62	1397.12	852.338	972.696	909.385	629.462	834.929	901.127	867.855	666.876	969.411	893.805	898.62	1398.12	853.338	973.696
ENSG00000203797	55.5311	-0.546698	0.290984	-1.87879	0.0602735	0.999996	DDO	40.9578	29.5431	53.8464	62.4249	29.3849	54.1809	51.6945	33.8261	84.471	72.8087	75.5117	77.7229	41.9578	30.5431	54.8464	63.4249	30.3849	55.1809	52.6945	34.8261	85.471	73.8087	76.5117	78.7229
ENSG00000287712	3.38131	-1.46984	0.783034	-1.87711	0.0605035	0.999996	AC005865.2	1.46278	1.34287	0.690339	2.01371	3.39057	1.57046	12.0621	1.02503	5.56952	4.04493	5.66338	1.74006	2.46278	2.34287	1.69034	3.01371	4.39057	2.57046	13.0621	2.02503	6.56952	5.04493	6.66338	2.74006
ENSG00000125735	102.638	0.846714	0.451084	1.87706	0.0605093	0.999996	TNFSF14	210.64	68.4863	90.4344	77.5277	284.808	58.8923	115.451	79.9526	37.1301	91.4153	82.1189	34.8013	211.64	69.4863	91.4344	78.5277	285.808	59.8923	116.451	80.9526	38.1301	92.4153	83.1189	35.8013
ENSG00000170873	1458.46	-0.601501	0.320514	-1.87667	0.0605629	0.999996	MTSS1	776.735	1001.78	1616.77	945.436	1387.87	1224.18	578.979	1347.92	2315.99	2327.45	2304.99	1673.36	777.735	1002.78	1617.77	946.436	1388.87	1225.18	579.979	1348.92	2316.99	2328.45	2305.99	1674.36
ENSG00000235419	22.8568	0.667135	0.355627	1.87594	0.0606638	0.999996	AC010149.1	30.7183	18.8001	24.8522	42.2879	23.734	29.0536	17.2315	11.2754	12.0673	21.0336	11.3268	31.9012	31.7183	19.8001	25.8522	43.2879	24.734	30.0536	18.2315	12.2754	13.0673	22.0336	12.3268	32.9012
ENSG00000183549	151.419	-0.498702	0.265904	-1.8755	0.0607238	0.999996	ACSM5	131.65	103.401	93.8861	139.953	117.54	166.469	192.993	102.503	106.749	220.044	253.908	187.927	132.65	104.401	94.8861	140.953	118.54	167.469	193.993	103.503	107.749	221.044	254.908	188.927
ENSG00000287879	10.7163	1.08141	0.576678	1.87525	0.0607587	0.999996	AC114341.2	13.165	12.0858	6.90339	7.04798	29.3849	17.2751	18.9547	6.1502	4.64126	5.6629	0.943896	6.38023	14.165	13.0858	7.90339	8.04798	30.3849	18.2751	19.9547	7.1502	5.64126	6.6629	1.9439	7.38023
ENSG00000226286	5.54113	1.33761	0.713324	1.87518	0.0607686	0.999996	AL008733.1	4.38833	2.68574	1.38068	6.04112	23.734	9.42277	3.4463	4.10014	2.78476	1.61797	2.83169	4.06015	5.38833	3.68574	2.38068	7.04112	24.734	10.4228	4.4463	5.10014	3.78476	2.61797	3.83169	5.06015
ENSG00000145384	5.10434	1.34741	0.718565	1.87514	0.0607733	0.999996	FABP2	10.2394	4.0286	4.14203	10.0685	3.39057	10.9932	8.61575	0	0.928253	4.85391	2.83169	1.16004	11.2394	5.0286	5.14203	11.0685	4.39057	11.9932	9.61575	1	1.92825	5.85391	3.83169	2.16004
ENSG00000107831	2.17425	2.04189	1.09082	1.87189	0.0612223	0.999996	FGF8	5.85111	0	2.07102	4.02741	7.91132	0.785231	1.72315	1.02503	0	0.808985	1.88779	0	6.85111	1	3.07102	5.02741	8.91132	1.78523	2.72315	2.02503	1	1.80899	2.88779	1
ENSG00000235470	1.55952	-2.77821	1.48442	-1.87158	0.0612653	0.999996	NEURL1-AS1	0	0	0	1.00685	1.13019	0	12.0621	1.02503	0.928253	1.61797	0.943896	0	1	1	1	2.00685	2.13019	1	13.0621	2.02503	1.92825	2.61797	1.9439	1
ENSG00000205143	3.57327	-2.01044	1.0745	-1.87105	0.0613384	0.999996	ARID3C	4.38833	0	1.38068	1.00685	0	1.57046	22.401	0	1.85651	3.23594	4.71948	2.32009	5.38833	1	2.38068	2.00685	1	2.57046	23.401	1	2.85651	4.23594	5.71948	3.32009
ENSG00000132872	25.0294	-1.55264	0.830858	-1.86872	0.0616616	0.999996	SYT4	10.2394	0	28.3039	7.04798	19.2132	10.9932	29.2936	3.0751	101.18	8.89884	74.5678	7.54028	11.2394	1	29.3039	8.04798	20.2132	11.9932	30.2936	4.0751	102.18	9.89884	75.5678	8.54028
ENSG00000223152	0.826748	2.70269	1.44685	1.86799	0.061764	0.999996	RNU4-88P	1.46278	1.34287	1.38068	2.01371	0	3.14092	0	0	0	0	0	0.580021	2.46278	2.34287	2.38068	3.01371	1	4.14092	1	1	1	1	1	1.58002
ENSG00000154217	1053.08	0.502834	0.269289	1.86727	0.0618643	0.999996	PITPNC1	1528.6	1608.76	960.952	1303.88	1394.65	610.91	1242.39	1065.01	576.445	854.288	828.741	662.384	1529.6	1609.76	961.952	1304.88	1395.65	611.91	1243.39	1066.01	577.445	855.288	829.741	663.384
ENSG00000198883	1.95999	-3.17097	1.69999	-1.86529	0.062141	0.999996	PNMA5	1.46278	0	0	0	0	0.785231	18.9547	0	0.928253	0.808985	0	0.580021	2.46278	1	1	1	1	1.78523	19.9547	1	1.92825	1.80899	1	1.58002
ENSG00000250221	1.23215	2.5241	1.35476	1.86313	0.0624443	0.999996	KRT8P32	5.85111	1.34287	0.690339	2.01371	0	2.35569	1.72315	0	0	0.808985	0	0	6.85111	2.34287	1.69034	3.01371	1	3.35569	2.72315	1	1	1.80899	1	1
ENSG00000086300	991.212	-0.915864	0.491817	-1.8622	0.0625742	0.999996	SNX10	292.555	369.289	1634.72	738.024	356.01	728.695	391.155	623.221	2263.08	1995.77	1583.86	918.174	293.555	370.289	1635.72	739.024	357.01	729.695	392.155	624.221	2264.08	1996.77	1584.86	919.174
ENSG00000163581	4.06803	2.09652	1.12638	1.86129	0.0627031	0.999996	SLC2A2	11.7022	0	7.59373	11.0754	1.13019	7.06708	6.8926	0	0.928253	2.42696	0	0	12.7022	1	8.59373	12.0754	2.13019	8.06708	7.8926	1	1.92825	3.42696	1	1
ENSG00000196507	279.01	-0.455996	0.245165	-1.85996	0.0628916	0.999996	TCEAL3	206.252	271.259	286.491	233.59	255.423	160.187	170.592	309.56	394.507	346.246	455.902	258.109	207.252	272.259	287.491	234.59	256.423	161.187	171.592	310.56	395.507	347.246	456.902	259.109
ENSG00000223368	1.72835	3.05753	1.64433	1.85943	0.0629656	0.999996	AL513124.1	5.85111	0	0.690339	6.04112	0	4.71139	3.4463	0	0	0	0	0	6.85111	1	1.69034	7.04112	1	5.71139	4.4463	1	1	1	1	1
ENSG00000242634	8.06411	0.988104	0.531528	1.85899	0.0630293	0.999996	RPS24P16	5.85111	8.05721	17.2585	18.1234	7.91132	7.85231	0	5.12517	6.49777	10.5168	3.77558	5.80021	6.85111	9.05721	18.2585	19.1234	8.91132	8.85231	1	6.12517	7.49777	11.5168	4.77558	6.80021
ENSG00000254083	1.14782	-2.89467	1.55778	-1.8582	0.0631399	0.999996	LINC01591	0	0	0	1.00685	0	0	8.61575	1.02503	0.928253	1.61797	0	0.580021	1	1	1	2.00685	1	1	9.61575	2.02503	1.92825	2.61797	1	1.58002
ENSG00000286471	7.89432	-1.01399	0.545766	-1.85791	0.0631811	0.999996	AC027250.2	5.85111	4.0286	4.83237	7.04798	4.52076	4.71139	12.0621	10.2503	10.2108	5.6629	22.6535	2.90011	6.85111	5.0286	5.83237	8.04798	5.52076	5.71139	13.0621	11.2503	11.2108	6.6629	23.6535	3.90011
ENSG00000145864	302.607	-1.15542	0.622027	-1.8575	0.0632395	0.999996	GABRB2	49.7344	174.573	474.953	203.384	140.143	81.664	67.2029	174.256	626.57	415.009	1074.15	149.646	50.7344	175.573	475.953	204.384	141.143	82.664	68.2029	175.256	627.57	416.009	1075.15	150.646
ENSG00000105967	1099.82	-0.638769	0.344013	-1.85682	0.0633373	0.999996	TFEC	829.395	590.862	1460.07	880.997	656.64	742.829	689.26	1006.58	2120.13	1324.31	2185.12	711.686	830.395	591.862	1461.07	881.997	657.64	743.829	690.26	1007.58	2121.13	1325.31	2186.12	712.686
ENSG00000162614	147.586	0.33188	0.178756	1.85661	0.0633661	0.999996	NEXN	122.873	196.059	183.63	161.097	171.789	149.194	155.084	159.905	103.964	132.674	101.941	132.825	123.873	197.059	184.63	162.097	172.789	150.194	156.084	160.905	104.964	133.674	102.941	133.825
ENSG00000103888	4231.76	0.87143	0.469865	1.85464	0.0636477	0.999996	CEMIP	5214.8	9307.42	3638.78	3269.25	9407.7	1996.84	1359.57	7217.26	2741.13	1393.07	3231.9	2003.39	5215.8	9308.42	3639.78	3270.25	9408.7	1997.84	1360.57	7218.26	2742.13	1394.07	3232.9	2004.39
ENSG00000232299	1.15892	3.02876	1.63433	1.85321	0.0638529	0.999996	AL357514.1	7.31389	0	2.07102	2.01371	0	0.785231	1.72315	0	0	0	0	0	8.31389	1	3.07102	3.01371	1	1.78523	2.72315	1	1	1	1	1
ENSG00000211455	1777.11	-0.323881	0.174847	-1.85237	0.0639734	0.999996	STK38L	1354.53	1873.3	1685.81	1794.21	1106.46	1657.62	1506.03	1714.88	2071.86	2109.02	2477.73	1973.81	1355.53	1874.3	1686.81	1795.21	1107.46	1658.62	1507.03	1715.88	2072.86	2110.02	2478.73	1974.81
ENSG00000286854	3.23362	1.94922	1.05242	1.85214	0.0640063	0.999996	AC079382.2	16.0906	0	2.76136	10.0685	0	1.57046	3.4463	1.02503	0.928253	0.808985	0.943896	1.16004	17.0906	1	3.76136	11.0685	1	2.57046	4.4463	2.02503	1.92825	1.80899	1.9439	2.16004
ENSG00000218730	7.47539	0.921254	0.497696	1.85104	0.0641641	0.999996	AL117342.1	10.2394	14.7715	11.0454	11.0754	4.52076	7.06708	5.16945	10.2503	4.64126	3.23594	1.88779	5.80021	11.2394	15.7715	12.0454	12.0754	5.52076	8.06708	6.16945	11.2503	5.64126	4.23594	2.88779	6.80021
ENSG00000282608	65.0477	-1.34027	0.724199	-1.85069	0.0642135	0.999996	ADORA3	20.4789	14.7715	102.17	37.2536	33.9057	11.7785	20.6778	26.6509	85.3992	96.2692	319.037	12.1804	21.4789	15.7715	103.17	38.2536	34.9057	12.7785	21.6778	27.6509	86.3992	97.2692	320.037	13.1804
ENSG00000251442	165.297	-0.778536	0.420777	-1.85023	0.0642801	0.999996	LINC01094	59.9739	128.915	197.437	143.98	106.238	93.4425	75.8186	189.631	261.767	165.033	461.565	99.7637	60.9739	129.915	198.437	144.98	107.238	94.4425	76.8186	190.631	262.767	166.033	462.565	100.764
ENSG00000238129	2.48537	2.57869	1.39498	1.84855	0.0645233	0.999996	AL121904.1	10.2394	0	2.76136	7.04798	0	4.71139	3.4463	0	0	1.61797	0	0	11.2394	1	3.76136	8.04798	1	5.71139	4.4463	1	1	2.61797	1	1
ENSG00000133731	502.676	-0.307985	0.166693	-1.84761	0.0646582	0.999996	IMPA1	542.69	405.546	565.387	423.885	384.264	372.985	547.962	489.966	608.934	600.267	656.952	433.276	543.69	406.546	566.387	424.885	385.264	373.985	548.962	490.966	609.934	601.267	657.952	434.276
ENSG00000185684	210.288	0.328698	0.177964	1.84699	0.0647493	0.999996	EP400P1	156.517	261.859	221.599	259.768	272.376	233.999	165.422	209.107	170.798	197.392	147.248	227.368	157.517	262.859	222.599	260.768	273.376	234.999	166.422	210.107	171.798	198.392	148.248	228.368
ENSG00000226659	4.00608	1.26495	0.685486	1.84533	0.064989	0.999996	AC021028.1	2.92555	10.7429	4.83237	3.02056	10.1717	2.35569	1.72315	2.05007	4.64126	1.61797	2.83169	1.16004	3.92555	11.7429	5.83237	4.02056	11.1717	3.35569	2.72315	3.05007	5.64126	2.61797	3.83169	2.16004
ENSG00000126878	77.1934	0.64381	0.348898	1.84527	0.0649985	0.999996	AIF1L	70.2133	63.1148	171.204	45.3084	153.706	60.4628	62.0334	45.1015	75.1885	57.4379	65.1288	57.4221	71.2133	64.1148	172.204	46.3084	154.706	61.4628	63.0334	46.1015	76.1885	58.4379	66.1288	58.4221
ENSG00000236312	1.12278	-2.2976	1.24529	-1.84503	0.0650334	0.999996	RPL34P34	0	0	0	0	1.13019	0.785231	3.4463	2.05007	2.78476	0.808985	1.88779	0.580021	1	1	1	1	2.13019	1.78523	4.4463	3.05007	3.78476	1.80899	2.88779	1.58002
ENSG00000130720	6.6098	1.2799	0.693872	1.84457	0.0651002	0.999996	FIBCD1	10.2394	1.34287	6.21305	4.02741	24.8642	8.63754	8.61575	1.02503	3.71301	3.23594	5.66338	1.74006	11.2394	2.34287	7.21305	5.02741	25.8642	9.63754	9.61575	2.02503	4.71301	4.23594	6.66338	2.74006
ENSG00000231628	21.4543	-0.554559	0.300786	-1.8437	0.0652274	0.999996	AL133406.2	17.5533	20.143	17.2585	19.1302	11.3019	18.8455	27.5704	30.751	28.7758	24.2696	12.2706	29.5811	18.5533	21.143	18.2585	20.1302	12.3019	19.8455	28.5704	31.751	29.7758	25.2696	13.2706	30.5811
ENSG00000248143	1.66265	2.55891	1.38819	1.84334	0.0652796	0.999996	LINC02383	4.38833	0	4.83237	5.03427	0	2.35569	1.72315	0	0	1.61797	0	0	5.38833	1	5.83237	6.03427	1	3.35569	2.72315	1	1	2.61797	1	1
ENSG00000235180	12.8327	0.819584	0.444653	1.8432	0.0653	0.999996	LINC00601	35.1067	17.4573	12.4261	9.06168	12.4321	11.7785	13.7852	11.2754	3.71301	8.08985	11.3268	7.54028	36.1067	18.4573	13.4261	10.0617	13.4321	12.7785	14.7852	12.2754	4.71301	9.08985	12.3268	8.54028
ENSG00000241458	11.1111	1.08546	0.588928	1.84311	0.0653124	0.999996	RPL7P19	24.8672	4.0286	6.90339	10.0685	27.1245	17.2751	12.0621	4.10014	4.64126	15.3707	2.83169	4.06015	25.8672	5.0286	7.90339	11.0685	28.1245	18.2751	13.0621	5.10014	5.64126	16.3707	3.83169	5.06015
ENSG00000258877	1.03437	2.87989	1.5627	1.84289	0.0653448	0.999996	ATP5F1AP4	2.92555	0	1.38068	4.02741	0	2.35569	1.72315	0	0	0	0	0	3.92555	1	2.38068	5.02741	1	3.35569	2.72315	1	1	1	1	1
ENSG00000249838	1.93194	2.66693	1.44822	1.84152	0.0655455	0.999996	SUMO2P7	8.77666	0	2.76136	5.03427	0	2.35569	3.4463	0	0	0.808985	0	0	9.77666	1	3.76136	6.03427	1	3.35569	4.4463	1	1	1.80899	1	1
ENSG00000140968	545.419	-0.880895	0.478715	-1.84012	0.0657499	0.999996	IRF8	235.507	367.946	809.767	383.611	345.838	160.187	315.337	306.485	1476.85	913.344	955.223	274.93	236.507	368.946	810.767	384.611	346.838	161.187	316.337	307.485	1477.85	914.344	956.223	275.93
ENSG00000217241	7.13114	0.905116	0.49245	1.83799	0.0660644	0.999996	CBX3P9	10.2394	5.37147	7.59373	15.1028	11.3019	5.49662	6.8926	7.17524	4.64126	5.6629	3.77558	2.32009	11.2394	6.37147	8.59373	16.1028	12.3019	6.49662	7.8926	8.17524	5.64126	6.6629	4.77558	3.32009
ENSG00000251636	3.08051	2.15692	1.17362	1.83784	0.0660855	0.999996	LINC01218	8.77666	0	8.28407	9.06168	0	3.14092	5.16945	1.02503	0.928253	0	0	0.580021	9.77666	1	9.28407	10.0617	1	4.14092	6.16945	2.02503	1.92825	1	1	1.58002
ENSG00000206769	1.34536	2.76246	1.5049	1.83564	0.0664107	0.999996	RNU6-116P	8.77666	0	0.690339	2.01371	2.26038	0.785231	0	0	0	1.61797	0	0	9.77666	1	1.69034	3.01371	3.26038	1.78523	1	1	1	2.61797	1	1
ENSG00000255282	653.538	-0.92527	0.504507	-1.83401	0.0666526	0.999996	WTAPP1	383.248	709.034	541.916	666.537	250.902	153.905	596.21	1384.82	1101.84	1527.36	167.07	359.613	384.248	710.034	542.916	667.537	251.902	154.905	597.21	1385.82	1102.84	1528.36	168.07	360.613
ENSG00000188735	157.095	0.299604	0.16345	1.833	0.0668027	0.999996	TMEM120B	163.831	173.23	147.042	154.049	241.861	161.758	136.129	156.83	139.238	142.381	117.987	150.806	164.831	174.23	148.042	155.049	242.861	162.758	137.129	157.83	140.238	143.381	118.987	151.806
ENSG00000222990	4.65145	1.00989	0.55126	1.83197	0.0669552	0.999996	RNU4-22P	2.92555	8.05721	7.59373	5.03427	5.65095	7.85231	3.4463	3.0751	3.71301	4.04493	0.943896	3.48013	3.92555	9.05721	8.59373	6.03427	6.65095	8.85231	4.4463	4.0751	4.71301	5.04493	1.9439	4.48013
ENSG00000261728	0.918211	3.39334	1.8523	1.83196	0.0669572	0.999996	AL138690.1	4.38833	0	0.690339	2.01371	0	3.92616	0	0	0	0	0	0	5.38833	1	1.69034	3.01371	1	4.92616	1	1	1	1	1	1
ENSG00000249006	8.79595	0.952836	0.520136	1.8319	0.0669665	0.999996	AL136360.1	10.2394	10.7429	11.0454	12.0822	5.65095	20.416	5.16945	1.02503	7.42602	4.85391	4.71948	12.1804	11.2394	11.7429	12.0454	13.0822	6.65095	21.416	6.16945	2.02503	8.42602	5.85391	5.71948	13.1804
ENSG00000223042	5.21948	-0.999799	0.546249	-1.8303	0.0672053	0.999996	RN7SKP161	1.46278	4.0286	4.14203	4.02741	2.26038	4.71139	3.4463	13.3254	6.49777	6.47188	4.71948	7.54028	2.46278	5.0286	5.14203	5.02741	3.26038	5.71139	4.4463	14.3254	7.49777	7.47188	5.71948	8.54028
ENSG00000233385	1.01697	2.88345	1.57589	1.82973	0.0672902	0.999996	MTCO3P8	1.46278	0	2.07102	3.02056	0	3.92616	1.72315	0	0	0	0	0	2.46278	1	3.07102	4.02056	1	4.92616	2.72315	1	1	1	1	1
ENSG00000231804	4.03964	-1.16896	0.638974	-1.82944	0.0673336	0.999996	AL353748.1	0	4.0286	1.38068	6.04112	1.13019	2.35569	5.16945	5.12517	7.42602	5.6629	3.77558	6.38023	1	5.0286	2.38068	7.04112	2.13019	3.35569	6.16945	6.12517	8.42602	6.6629	4.77558	7.38023
ENSG00000227547	1.05284	2.90461	1.5881	1.82898	0.0674023	0.999996	OR4A2P	2.92555	0	1.38068	5.03427	0	1.57046	1.72315	0	0	0	0	0	3.92555	1	2.38068	6.03427	1	2.57046	2.72315	1	1	1	1	1
ENSG00000142188	616.031	-0.213558	0.116774	-1.82882	0.0674261	0.999996	TMEM50B	585.111	643.234	540.535	581.961	492.763	584.997	515.222	700.098	673.911	665.795	717.361	691.385	586.111	644.234	541.535	582.961	493.763	585.997	516.222	701.098	674.911	666.795	718.361	692.385
ENSG00000273007	73.0394	0.555399	0.303951	1.82727	0.0676598	0.999996	AC021205.3	71.6761	92.6579	107.693	130.891	61.0302	56.5366	84.4344	39.9763	36.2018	80.8985	47.1948	67.2825	72.6761	93.6579	108.693	131.891	62.0302	57.5366	85.4344	40.9763	37.2018	81.8985	48.1948	68.2825
ENSG00000231328	1.89545	2.74086	1.50055	1.82657	0.067765	0.999996	TPT1P7	10.2394	0	2.76136	1.00685	0	4.71139	3.4463	0	0	0	0	0.580021	11.2394	1	3.76136	2.00685	1	5.71139	4.4463	1	1	1	1	1.58002
ENSG00000204580	160.488	-0.376325	0.206087	-1.82604	0.0678437	0.999996	DDR1	96.5433	143.687	123.571	117.802	178.57	179.033	134.406	185.531	159.659	196.583	175.565	234.909	97.5433	144.687	124.571	118.802	179.57	180.033	135.406	186.531	160.659	197.583	176.565	235.909
ENSG00000178904	987.386	0.228644	0.1253	1.82476	0.0680368	0.999996	DPY19L3	1260.91	1162.92	902.273	978.662	1035.25	1053.78	968.411	1079.36	819.647	804.131	908.028	875.252	1261.91	1163.92	903.273	979.662	1036.25	1054.78	969.411	1080.36	820.647	805.131	909.028	876.252
ENSG00000215644	3.5787	1.57173	0.861595	1.8242	0.0681211	0.999996	GCGR	5.85111	0	2.76136	3.02056	11.3019	8.63754	3.4463	4.10014	1.85651	0.808985	0	1.16004	6.85111	1	3.76136	4.02056	12.3019	9.63754	4.4463	5.10014	2.85651	1.80899	1	2.16004
ENSG00000244641	4.0815	1.9025	1.04402	1.82228	0.0684127	0.999996	RPS26P43	2.92555	2.68574	0	3.02056	20.3434	9.42277	3.4463	0	0	1.61797	3.77558	1.74006	3.92555	3.68574	1	4.02056	21.3434	10.4228	4.4463	1	1	2.61797	4.77558	2.74006
ENSG00000187098	953.056	-0.392117	0.215437	-1.8201	0.0687439	0.999996	MITF	760.644	864.807	929.196	1063.24	586.568	742.829	653.074	981.982	1306.05	1338.87	1283.7	925.714	761.644	865.807	930.196	1064.24	587.568	743.829	654.074	982.982	1307.05	1339.87	1284.7	926.714
ENSG00000227532	4.98476	1.01841	0.560328	1.81753	0.069136	0.999996	AC002542.1	7.31389	5.37147	8.28407	9.06168	4.52076	6.28185	1.72315	3.0751	0.928253	4.04493	2.83169	6.38023	8.31389	6.37147	9.28407	10.0617	5.52076	7.28185	2.72315	4.0751	1.92825	5.04493	3.83169	7.38023
ENSG00000283683	8.41553	0.955122	0.525588	1.81724	0.0691799	0.999996	MYOCOS	13.165	9.40007	10.3551	15.1028	4.52076	12.5637	12.0621	6.1502	4.64126	8.08985	3.77558	1.16004	14.165	10.4001	11.3551	16.1028	5.52076	13.5637	13.0621	7.1502	5.64126	9.08985	4.77558	2.16004
ENSG00000232176	6.01005	1.05364	0.579926	1.81685	0.0692393	0.999996	AL161909.1	13.165	6.71434	11.7358	3.02056	10.1717	3.92616	5.16945	2.05007	6.49777	1.61797	2.83169	5.22019	14.165	7.71434	12.7358	4.02056	11.1717	4.92616	6.16945	3.05007	7.49777	2.61797	3.83169	6.22019
ENSG00000158092	1151.38	-0.395147	0.217508	-1.8167	0.0692626	0.999996	NCK1	1022.48	911.807	1354.44	992.758	683.764	1003.53	775.418	1164.44	1601.24	1293.57	1662.2	1350.87	1023.48	912.807	1355.44	993.758	684.764	1004.53	776.418	1165.44	1602.24	1294.57	1663.2	1351.87
ENSG00000261036	1.96631	-2.0483	1.12748	-1.8167	0.0692633	0.999996	AC113418.1	0	0	1.38068	1.00685	0	1.57046	8.61575	0	3.71301	4.04493	0.943896	2.32009	1	1	2.38068	2.00685	1	2.57046	9.61575	1	4.71301	5.04493	1.9439	3.32009
ENSG00000198342	138.572	-0.442629	0.243666	-1.81654	0.0692882	0.999996	ZNF442	122.873	139.658	153.946	126.864	71.2019	90.3016	155.084	158.88	155.946	240.269	120.819	127.025	123.873	140.658	154.946	127.864	72.2019	91.3016	156.084	159.88	156.946	241.269	121.819	128.025
ENSG00000265936	0.685535	2.95765	1.62984	1.81469	0.069572	0.999996	AC091042.1	2.92555	1.34287	1.38068	1.00685	0	1.57046	0	0	0	0	0	0	3.92555	2.34287	2.38068	2.00685	1	2.57046	1	1	1	1	1	1
ENSG00000234421	0.863336	3.29691	1.81786	1.81362	0.0697361	0.999996	SLC25A5P4	4.38833	0	1.38068	3.02056	0	1.57046	0	0	0	0	0	0	5.38833	1	2.38068	4.02056	1	2.57046	1	1	1	1	1	1
ENSG00000259700	1.42392	2.25852	1.24576	1.81296	0.0698376	0.999996	AC012379.2	5.85111	1.34287	1.38068	3.02056	2.26038	0	1.72315	0	0.928253	0	0	0.580021	6.85111	2.34287	2.38068	4.02056	3.26038	1	2.72315	1	1.92825	1	1	1.58002
ENSG00000196664	374.415	-0.948333	0.523107	-1.81289	0.0698496	0.999996	TLR7	114.097	210.83	541.226	262.789	186.481	217.509	93.0501	261.384	727.75	482.964	1170.43	224.468	115.097	211.83	542.226	263.789	187.481	218.509	94.0501	262.384	728.75	483.964	1171.43	225.468
ENSG00000230721	2.65046	1.44575	0.797613	1.8126	0.0698931	0.999996	AL049597.1	8.77666	1.34287	4.14203	4.02741	3.39057	1.57046	1.72315	1.02503	1.85651	2.42696	0.943896	0.580021	9.77666	2.34287	5.14203	5.02741	4.39057	2.57046	2.72315	2.02503	2.85651	3.42696	1.9439	1.58002
ENSG00000284690	12.0145	1.37757	0.760093	1.81237	0.0699288	0.999996	CD300H	7.31389	10.7429	4.14203	8.05483	64.4208	8.63754	13.7852	4.10014	12.0673	1.61797	7.55117	1.74006	8.31389	11.7429	5.14203	9.05483	65.4208	9.63754	14.7852	5.10014	13.0673	2.61797	8.55117	2.74006
ENSG00000285840	7.02148	1.07123	0.591579	1.81081	0.070171	0.999996	AL353648.1	8.77666	2.68574	9.66474	6.04112	16.9528	12.5637	8.61575	1.02503	1.85651	3.23594	4.71948	8.1203	9.77666	3.68574	10.6647	7.04112	17.9528	13.5637	9.61575	2.02503	2.85651	4.23594	5.71948	9.1203
ENSG00000116815	543.85	-0.504229	0.278468	-1.81072	0.0701836	0.999996	CD58	333.513	464.632	749.018	456.105	337.927	356.495	411.833	560.694	910.616	719.997	808.919	416.455	334.513	465.632	750.018	457.105	338.927	357.495	412.833	561.694	911.616	720.997	809.919	417.455
ENSG00000228625	22.5277	0.599727	0.331541	1.80891	0.0704654	0.999996	AL451047.1	19.0161	20.143	35.8976	43.2947	18.083	24.3422	25.8473	21.5257	15.7803	19.4156	11.3268	15.6606	20.0161	21.143	36.8976	44.2947	19.083	25.3422	26.8473	22.5257	16.7803	20.4156	12.3268	16.6606
ENSG00000199035	2.24509	-1.56906	0.867555	-1.8086	0.0705129	0.999996	MIR103A1	0	1.34287	0.690339	2.01371	1.13019	1.57046	1.72315	5.12517	1.85651	7.28087	1.88779	2.32009	1	2.34287	1.69034	3.01371	2.13019	2.57046	2.72315	6.12517	2.85651	8.28087	2.88779	3.32009
ENSG00000208006	1.1163	2.59324	1.43464	1.80758	0.0706714	0.999996	MIR16-1	2.92555	4.0286	0.690339	3.02056	0	1.57046	0	0	0	0	0	1.16004	3.92555	5.0286	1.69034	4.02056	1	2.57046	1	1	1	1	1	2.16004
ENSG00000162460	1.84034	2.07796	1.14991	1.80707	0.0707508	0.999996	TMEM82	2.92555	1.34287	0	1.00685	9.04151	3.92616	0	0	0.928253	0.808985	0.943896	1.16004	3.92555	2.34287	1	2.00685	10.0415	4.92616	1	1	1.92825	1.80899	1.9439	2.16004
ENSG00000270806	1.9574	1.61419	0.893514	1.80656	0.0708303	0.999996	C17orf50	4.38833	1.34287	2.76136	2.01371	4.52076	2.35569	1.72315	2.05007	0	0.808985	0.943896	0.580021	5.38833	2.34287	3.76136	3.01371	5.52076	3.35569	2.72315	3.05007	1	1.80899	1.9439	1.58002
ENSG00000258317	11.1845	0.733852	0.406606	1.80483	0.0711021	0.999996	AC034102.6	8.77666	16.1144	11.7358	12.0822	23.734	10.208	15.5084	7.17524	8.35427	4.85391	7.55117	8.1203	9.77666	17.1144	12.7358	13.0822	24.734	11.208	16.5084	8.17524	9.35427	5.85391	8.55117	9.1203
ENSG00000231665	15.7991	0.660696	0.366216	1.80412	0.0712131	0.999996	OGFOD1P1	10.2394	29.5431	13.1164	25.1713	22.6038	14.9194	15.5084	16.4005	11.139	13.7527	8.49506	8.70032	11.2394	30.5431	14.1164	26.1713	23.6038	15.9194	16.5084	17.4005	12.139	14.7527	9.49506	9.70032
ENSG00000258358	1.66927	2.97633	1.64994	1.8039	0.0712472	0.999996	AC087888.1	10.2394	0	2.76136	2.01371	0	1.57046	3.4463	0	0	0	0	0	11.2394	1	3.76136	3.01371	1	2.57046	4.4463	1	1	1	1	1
ENSG00000231515	1.85417	-3.0608	1.69717	-1.80348	0.0713134	0.999996	AC006003.1	1.46278	0	0	1.00685	0	0	17.2315	1.02503	0	0	0.943896	0.580021	2.46278	1	1	2.00685	1	1	18.2315	2.02503	1	1	1.9439	1.58002
ENSG00000235207	0.875825	2.64339	1.46574	1.80346	0.0713163	0.999996	TUBBP6	0	1.34287	1.38068	1.00685	1.13019	3.92616	1.72315	0	0	0	0	0	1	2.34287	2.38068	2.00685	2.13019	4.92616	2.72315	1	1	1	1	1
ENSG00000243438	1.69288	1.98687	1.10316	1.80107	0.0716923	0.999996	LARP1BP2	5.85111	1.34287	3.45169	2.01371	1.13019	1.57046	3.4463	0	0.928253	0	0	0.580021	6.85111	2.34287	4.45169	3.01371	2.13019	2.57046	4.4463	1	1.92825	1	1	1.58002
ENSG00000280003	6.9656	1.09202	0.606592	1.80026	0.0718203	0.999996	AC097637.2	11.7022	10.7429	5.52271	6.04112	11.3019	10.208	13.7852	0	4.64126	4.85391	1.88779	2.90011	12.7022	11.7429	6.52271	7.04112	12.3019	11.208	14.7852	1	5.64126	5.85391	2.88779	3.90011
ENSG00000279463	10.3565	-0.74455	0.41457	-1.79596	0.0725015	0.999996	AL159972.1	5.85111	9.40007	8.9744	9.06168	3.39057	9.42277	8.61575	15.3755	21.3498	13.7527	10.3829	8.70032	6.85111	10.4001	9.9744	10.0617	4.39057	10.4228	9.61575	16.3755	22.3498	14.7527	11.3829	9.70032
ENSG00000227825	14.6523	-0.764116	0.425531	-1.79568	0.072546	0.999996	SLC9A7P1	7.31389	8.05721	17.9488	11.0754	9.04151	10.208	18.9547	30.751	15.7803	18.6067	21.7096	6.38023	8.31389	9.05721	18.9488	12.0754	10.0415	11.208	19.9547	31.751	16.7803	19.6067	22.7096	7.38023
ENSG00000217930	34.8951	0.648659	0.361364	1.79503	0.0726488	0.999996	PAM16	38.0322	24.1716	28.3039	33.2262	97.1963	35.3354	25.8473	23.5758	20.4216	30.7414	31.1486	30.7411	39.0322	25.1716	29.3039	34.2262	98.1963	36.3354	26.8473	24.5758	21.4216	31.7414	32.1486	31.7411
ENSG00000268070	5.72321	1.07628	0.599889	1.79413	0.0727926	0.999996	AC006539.2	2.92555	12.0858	4.14203	14.096	6.78114	7.06708	3.4463	4.10014	1.85651	4.85391	0.943896	6.38023	3.92555	13.0858	5.14203	15.096	7.78114	8.06708	4.4463	5.10014	2.85651	5.85391	1.9439	7.38023
ENSG00000168216	1048.46	-0.337959	0.188558	-1.79234	0.0730785	0.999996	LMBRD1	1000.54	852.721	1085.21	882.004	825.038	912.439	909.823	868.204	1572.46	1059.77	1564.04	1049.26	1001.54	853.721	1086.21	883.004	826.038	913.439	910.823	869.204	1573.46	1060.77	1565.04	1050.26
ENSG00000260916	754.054	-0.345197	0.192772	-1.79071	0.0733403	0.999996	CCPG1	609.978	738.577	702.765	715.873	615.953	604.628	499.714	841.553	977.45	819.502	1173.26	749.388	610.978	739.577	703.765	716.873	616.953	605.628	500.714	842.553	978.45	820.502	1174.26	750.388
ENSG00000241679	11.001	-0.890548	0.497459	-1.79019	0.0734226	0.999996	AC018450.1	7.31389	10.7429	8.9744	4.02741	10.1717	4.71139	20.6778	13.3254	21.3498	17.7977	9.43896	3.48013	8.31389	11.7429	9.9744	5.02741	11.1717	5.71139	21.6778	14.3254	22.3498	18.7977	10.439	4.48013
ENSG00000220377	1.6603	1.94889	1.08865	1.79019	0.0734227	0.999996	GSTA8P	4.38833	1.34287	2.07102	2.01371	1.13019	3.92616	3.4463	1.02503	0	0	0	0.580021	5.38833	2.34287	3.07102	3.01371	2.13019	4.92616	4.4463	2.02503	1	1	1	1.58002
ENSG00000080293	10.3867	-1.00758	0.563378	-1.78847	0.0737005	0.999996	SCTR	8.77666	1.34287	8.9744	6.04112	9.04151	6.28185	32.7399	3.0751	8.35427	8.08985	15.1023	16.8206	9.77666	2.34287	9.9744	7.04112	10.0415	7.28185	33.7399	4.0751	9.35427	9.08985	16.1023	17.8206
ENSG00000286442	4.641	1.10395	0.61771	1.78716	0.0739117	0.999996	AL512603.1	11.7022	4.0286	4.14203	9.06168	1.13019	7.85231	3.4463	4.10014	2.78476	3.23594	1.88779	2.32009	12.7022	5.0286	5.14203	10.0617	2.13019	8.85231	4.4463	5.10014	3.78476	4.23594	2.88779	3.32009
ENSG00000270052	1.50313	2.21485	1.23951	1.78687	0.0739582	0.999996	BX546450.2	2.92555	1.34287	3.45169	4.02741	1.13019	0.785231	3.4463	0	0.928253	0	0	0	3.92555	2.34287	4.45169	5.02741	2.13019	1.78523	4.4463	1	1.92825	1	1	1
ENSG00000135519	16.8656	-0.722021	0.404537	-1.78481	0.0742926	0.999996	KCNH3	11.7022	10.7429	7.59373	8.05483	28.2547	10.208	24.1241	28.7009	18.5651	12.1348	25.4852	16.8206	12.7022	11.7429	8.59373	9.05483	29.2547	11.208	25.1241	29.7009	19.5651	13.1348	26.4852	17.8206
ENSG00000064218	22.6035	1.0148	0.569018	1.78343	0.0745168	0.999996	DMRT3	7.31389	37.6003	24.8522	7.04798	87.0246	18.0603	10.3389	22.5507	10.2108	12.9438	14.1584	19.1407	8.31389	38.6003	25.8522	8.04798	88.0246	19.0603	11.3389	23.5507	11.2108	13.9438	15.1584	20.1407
ENSG00000230371	1.45112	2.13924	1.19983	1.78295	0.0745945	0.999996	KARSP2	4.38833	1.34287	0.690339	1.00685	3.39057	3.92616	0	0	0.928253	0	0	1.74006	5.38833	2.34287	1.69034	2.00685	4.39057	4.92616	1	1	1.92825	1	1	2.74006
ENSG00000288081	1.39508	2.17401	1.22	1.78198	0.0747522	0.999996	AC011374.3	2.92555	1.34287	2.07102	2.01371	0	4.71139	1.72315	1.02503	0.928253	0	0	0	3.92555	2.34287	3.07102	3.01371	1	5.71139	2.72315	2.02503	1.92825	1	1	1
ENSG00000166923	168.187	1.11694	0.626977	1.78148	0.0748349	0.999996	GREM1	767.958	127.572	73.1759	221.508	102.847	87.1607	277.427	106.604	34.3453	107.595	75.5117	36.5413	768.958	128.572	74.1759	222.508	103.847	88.1607	278.427	107.604	35.3453	108.595	76.5117	37.5413
ENSG00000250436	3.1062	1.54171	0.865464	1.78137	0.0748521	0.999996	LINC02499	10.2394	0	6.21305	5.03427	1.13019	4.71139	3.4463	1.02503	0	2.42696	1.88779	1.16004	11.2394	1	7.21305	6.03427	2.13019	5.71139	4.4463	2.02503	1	3.42696	2.88779	2.16004
ENSG00000229670	1.40625	-2.61292	1.46951	-1.77809	0.0753887	0.999996	PKP4P1	1.46278	0	0.690339	0	0	0	10.3389	2.05007	0	0.808985	0.943896	0.580021	2.46278	1	1.69034	1	1	1	11.3389	3.05007	1	1.80899	1.9439	1.58002
ENSG00000142871	1030.78	0.730317	0.410817	1.77772	0.0754499	0.999996	CCN1	1702.67	888.979	756.611	743.058	3016.48	609.339	1011.49	709.323	581.086	868.85	1101.53	379.914	1703.67	889.979	757.611	744.058	3017.48	610.339	1012.49	710.323	582.086	869.85	1102.53	380.914
ENSG00000264408	1.815	1.80147	1.01387	1.77682	0.0755971	0.999996	MIR4470	7.31389	2.68574	2.07102	2.01371	2.26038	0.785231	0	1.02503	0.928253	0.808985	1.88779	0	8.31389	3.68574	3.07102	3.01371	3.26038	1.78523	1	2.02503	1.92825	1.80899	2.88779	1
ENSG00000143401	934.075	-0.398217	0.224131	-1.77671	0.0756157	0.999996	ANP32E	1228.73	687.548	856.71	877.976	482.591	702.782	1144.17	861.028	1061.92	1137.43	1325.23	842.771	1229.73	688.548	857.71	878.976	483.591	703.782	1145.17	862.028	1062.92	1138.43	1326.23	843.771
ENSG00000165533	231.518	-0.296861	0.167161	-1.7759	0.0757491	0.999996	TTC8	175.533	202.773	233.335	196.336	192.132	246.563	187.823	219.357	291.471	257.257	325.644	249.989	176.533	203.773	234.335	197.336	193.132	247.563	188.823	220.357	292.471	258.257	326.644	250.989
ENSG00000180209	13.2647	1.37317	0.773345	1.77563	0.0757938	0.999996	MYLPF	17.5533	4.0286	4.83237	10.0685	73.4623	3.92616	20.6778	3.0751	4.64126	5.6629	6.60727	4.64017	18.5533	5.0286	5.83237	11.0685	74.4623	4.92616	21.6778	4.0751	5.64126	6.6629	7.60727	5.64017
ENSG00000264968	6.13311	-1.14797	0.6466	-1.7754	0.0758324	0.999996	AC090844.2	5.85111	5.37147	1.38068	4.02741	2.26038	3.92616	20.6778	1.02503	10.2108	5.6629	5.66338	7.54028	6.85111	6.37147	2.38068	5.02741	3.26038	4.92616	21.6778	2.02503	11.2108	6.6629	6.66338	8.54028
ENSG00000252994	6.99327	0.940915	0.53015	1.77481	0.0759295	0.999996	RNU6-1231P	1.46278	10.7429	7.59373	7.04798	19.2132	9.42277	3.4463	5.12517	5.56952	5.6629	2.83169	5.80021	2.46278	11.7429	8.59373	8.04798	20.2132	10.4228	4.4463	6.12517	6.56952	6.6629	3.83169	6.80021
ENSG00000262316	1.37971	2.24881	1.26745	1.77427	0.0760177	0.999996	AC025283.1	1.46278	1.34287	2.07102	0	6.78114	1.57046	1.72315	1.02503	0	0	0	0.580021	2.46278	2.34287	3.07102	1	7.78114	2.57046	2.72315	2.02503	1	1	1	1.58002
ENSG00000162692	20381.2	-0.918789	0.518079	-1.77345	0.0761537	0.999996	VCAM1	4489.26	12594.8	24462.8	24040.6	7093.07	11931.6	5968.99	22172.5	45687.7	55024.7	14556.8	16552.1	4490.26	12595.8	24463.8	24041.6	7094.07	11932.6	5969.99	22173.5	45688.7	55025.7	14557.8	16553.1
ENSG00000246596	54.588	0.403921	0.227772	1.77336	0.0761696	0.999996	AC139795.1	45.3461	73.8577	57.2981	73.5003	62.1604	62.8185	41.3556	30.751	48.2691	50.1571	43.4192	66.1224	46.3461	74.8577	58.2981	74.5003	63.1604	63.8185	42.3556	31.751	49.2691	51.1571	44.4192	67.1224
ENSG00000201746	2.0307	1.84073	1.03848	1.77253	0.0763059	0.999996	RNU6-828P	2.92555	1.34287	4.14203	7.04798	3.39057	0.785231	0	1.02503	0	0.808985	0	2.90011	3.92555	2.34287	5.14203	8.04798	4.39057	1.78523	1	2.02503	1	1.80899	1	3.90011
ENSG00000183578	226.878	-0.579183	0.326809	-1.77224	0.0763555	0.999996	TNFAIP8L3	112.634	157.116	202.96	182.241	263.334	173.536	143.021	139.405	354.592	309.032	470.06	214.608	113.634	158.116	203.96	183.241	264.334	174.536	144.021	140.405	355.592	310.032	471.06	215.608
ENSG00000266412	5032.48	-0.330613	0.186554	-1.77221	0.0763598	0.999996	NCOA4	5017.33	3864.77	5452.3	3908.61	4067.55	4438.91	5262.5	4104.24	6386.38	4879.8	8098.63	4908.72	5018.33	3865.77	5453.3	3909.61	4068.55	4439.91	5263.5	4105.24	6387.38	4880.8	8099.63	4909.72
ENSG00000196600	5.26162	1.69439	0.956977	1.77057	0.076633	0.999996	SLC22A25	11.7022	1.34287	4.14203	10.0685	2.26038	17.2751	12.0621	0	0.928253	1.61797	0	1.74006	12.7022	2.34287	5.14203	11.0685	3.26038	18.2751	13.0621	1	1.92825	2.61797	1	2.74006
ENSG00000287627	1.92092	-1.9775	1.11739	-1.76975	0.0767694	0.999996	AL359704.3	4.38833	0	0	0	0	0.785231	5.16945	3.0751	3.71301	3.23594	0.943896	1.74006	5.38833	1	1	1	1	1.78523	6.16945	4.0751	4.71301	4.23594	1.9439	2.74006
ENSG00000164830	1556.77	-0.303478	0.171522	-1.76933	0.0768393	0.999996	OXR1	1360.38	1385.84	1537.38	1403.55	1115.5	1561.04	1095.92	1692.33	1746.97	1789.48	2231.37	1761.52	1361.38	1386.84	1538.38	1404.55	1116.5	1562.04	1096.92	1693.33	1747.97	1790.48	2232.37	1762.52
ENSG00000265472	0.943435	2.85134	1.61225	1.76855	0.0769692	0.999996	AC022655.2	4.38833	0	2.76136	1.00685	0	2.35569	0	0	0	0.808985	0	0	5.38833	1	3.76136	2.00685	1	3.35569	1	1	1	1.80899	1	1
ENSG00000237959	1.48184	3.43343	1.94215	1.76785	0.0770852	0.999996	RPL36AP10	10.2394	0	0	5.03427	0	0.785231	1.72315	0	0	0	0	0	11.2394	1	1	6.03427	1	1.78523	2.72315	1	1	1	1	1
ENSG00000172247	18.0832	1.34347	0.760452	1.76667	0.0772829	0.999996	C1QTNF4	57.0483	18.8001	3.45169	2.01371	64.4208	10.208	12.0621	11.2754	6.49777	1.61797	15.1023	14.5005	58.0483	19.8001	4.45169	3.01371	65.4208	11.208	13.0621	12.2754	7.49777	2.61797	16.1023	15.5005
ENSG00000150510	174.241	0.487171	0.275778	1.76653	0.0773064	0.999996	FAM124A	215.028	145.03	191.224	127.87	258.813	281.898	182.654	120.954	106.749	104.359	128.37	227.948	216.028	146.03	192.224	128.87	259.813	282.898	183.654	121.954	107.749	105.359	129.37	228.948
ENSG00000230155	13.7159	-0.663634	0.375697	-1.76641	0.0773275	0.999996	FO393401.1	4.38833	10.7429	13.8068	12.0822	7.91132	14.1342	10.3389	24.6008	19.4933	16.9887	10.3829	19.7207	5.38833	11.7429	14.8068	13.0822	8.91132	15.1342	11.3389	25.6008	20.4933	17.9887	11.3829	20.7207
ENSG00000146221	6.13139	1.43851	0.814846	1.76537	0.0775009	0.999996	TCTE1	10.2394	2.68574	5.52271	6.04112	13.5623	14.1342	13.7852	2.05007	0	3.23594	0	2.32009	11.2394	3.68574	6.52271	7.04112	14.5623	15.1342	14.7852	3.05007	1	4.23594	1	3.32009
ENSG00000225792	139.323	-0.870717	0.49329	-1.76512	0.0775436	0.999996	AC004540.2	65.825	108.772	205.721	105.72	65.551	39.2616	49.9714	115.829	295.184	285.572	264.291	70.1826	66.825	109.772	206.721	106.72	66.551	40.2616	50.9714	116.829	296.184	286.572	265.291	71.1826
ENSG00000176022	209.295	0.495894	0.281223	1.76335	0.0778416	0.999996	B3GALT6	267.688	261.859	173.275	166.131	429.472	170.395	248.134	170.156	120.673	139.954	194.443	169.366	268.688	262.859	174.275	167.131	430.472	171.395	249.134	171.156	121.673	140.954	195.443	170.366
ENSG00000250548	148.284	0.686868	0.38956	1.76319	0.0778685	0.999996	LINC01303	258.912	162.487	104.931	98.6717	366.181	105.221	220.563	86.1028	90.0405	103.55	78.3434	104.404	259.912	163.487	105.931	99.6717	367.181	106.221	221.563	87.1028	91.0405	104.55	79.3434	105.404
ENSG00000286092	24.2669	0.590279	0.334897	1.76257	0.0779727	0.999996	AC117503.5	26.33	42.9718	25.5425	41.281	14.6925	25.1274	17.2315	20.5007	12.0673	28.3145	15.1023	22.0408	27.33	43.9718	26.5425	42.281	15.6925	26.1274	18.2315	21.5007	13.0673	29.3145	16.1023	23.0408
ENSG00000162747	16.1873	-1.01207	0.574649	-1.7612	0.0782047	0.999996	FCGR3B	16.0906	4.0286	17.2585	7.04798	14.6925	4.71139	36.1862	6.1502	22.2781	19.4156	40.5875	5.80021	17.0906	5.0286	18.2585	8.04798	15.6925	5.71139	37.1862	7.1502	23.2781	20.4156	41.5875	6.80021
ENSG00000185245	10.6482	0.671645	0.381587	1.76014	0.0783844	0.999996	GP1BA	11.7022	8.05721	11.0454	15.1028	15.8226	16.4899	8.61575	8.20027	11.139	9.70782	3.77558	8.1203	12.7022	9.05721	12.0454	16.1028	16.8226	17.4899	9.61575	9.20027	12.139	10.7078	4.77558	9.1203
ENSG00000249887	0.86415	-3.08396	1.75311	-1.75914	0.0785543	0.999996	AC108210.2	0	0	0	0	0	0	6.8926	1.02503	0.928253	0	0.943896	0.580021	1	1	1	1	1	1	7.8926	2.02503	1.92825	1	1.9439	1.58002
ENSG00000248712	14.4852	-0.824533	0.468818	-1.75875	0.07862	0.999996	CCDC153	11.7022	6.71434	13.8068	2.01371	14.6925	12.5637	36.1862	14.3505	22.2781	8.89884	13.2145	17.4006	12.7022	7.71434	14.8068	3.01371	15.6925	13.5637	37.1862	15.3505	23.2781	9.89884	14.2145	18.4006
ENSG00000162645	3183.3	-0.577865	0.328771	-1.75765	0.0788068	0.999996	GBP2	2558.4	2797.19	2973.98	3592.45	1729.19	1674.9	2107.41	3354.94	4025.83	7910.26	2582.5	2892.57	2559.4	2798.19	2974.98	3593.45	1730.19	1675.9	2108.41	3355.94	4026.83	7911.26	2583.5	2893.57
ENSG00000233999	1.75181	2.57339	1.46523	1.7563	0.0790368	0.999996	IGKV3OR2-268	13.165	1.34287	1.38068	1.00685	0	0.785231	1.72315	0	0	1.61797	0	0	14.165	2.34287	2.38068	2.00685	1	1.78523	2.72315	1	1	2.61797	1	1
ENSG00000260112	1.55698	1.93981	1.1052	1.75516	0.0792318	0.999996	AC008567.1	2.92555	2.68574	2.07102	3.02056	2.26038	1.57046	1.72315	0	0	2.42696	0	0	3.92555	3.68574	3.07102	4.02056	3.26038	2.57046	2.72315	1	1	3.42696	1	1
ENSG00000182195	30.7849	0.660608	0.376406	1.75504	0.0792526	0.999996	LDOC1	45.3461	24.1716	22.0908	22.1508	77.9831	34.5502	31.0167	19.4756	22.2781	14.5617	27.373	28.421	46.3461	25.1716	23.0908	23.1508	78.9831	35.5502	32.0167	20.4756	23.2781	15.5617	28.373	29.421
ENSG00000171204	457.522	-0.289013	0.164703	-1.75476	0.0793012	0.999996	TMEM126B	498.807	402.86	408.681	340.317	336.796	484.488	479.036	419.239	504.041	438.47	660.727	516.799	499.807	403.86	409.681	341.317	337.796	485.488	480.036	420.239	505.041	439.47	661.727	517.799
ENSG00000288102	3.52	1.7202	0.980606	1.75422	0.079393	0.999996	AC112481.2	13.165	0	4.14203	9.06168	1.13019	3.92616	6.8926	1.02503	0.928253	0.808985	0	1.16004	14.165	1	5.14203	10.0617	2.13019	4.92616	7.8926	2.02503	1.92825	1.80899	1	2.16004
ENSG00000123595	447.405	-0.30609	0.174655	-1.75255	0.0796799	0.999996	RAB9A	400.801	400.175	473.572	354.412	380.874	392.616	330.845	442.815	597.795	464.357	650.344	480.258	401.801	401.175	474.572	355.412	381.874	393.616	331.845	443.815	598.795	465.357	651.344	481.258
ENSG00000136052	2447.69	-0.440432	0.251408	-1.75186	0.0797976	0.999996	SLC41A2	2406.27	1756.47	2633.64	2501.02	1647.82	1517.07	2193.57	2291.98	3231.25	4741.46	2439.03	2012.67	2407.27	1757.47	2634.64	2502.02	1648.82	1518.07	2194.57	2292.98	3232.25	4742.46	2440.03	2013.67
ENSG00000094804	205.287	-0.431744	0.246532	-1.75127	0.0798997	0.999996	CDC6	144.815	188.001	191.914	203.384	133.362	187.67	132.683	246.008	247.843	202.246	388.885	196.627	145.815	189.001	192.914	204.384	134.362	188.67	133.683	247.008	248.843	203.246	389.885	197.627
ENSG00000090554	8.45522	-0.920909	0.526187	-1.75016	0.0800914	0.999996	FLT3LG	4.38833	6.71434	8.28407	6.04112	3.39057	4.71139	29.2936	6.1502	10.2108	5.6629	8.49506	8.1203	5.38833	7.71434	9.28407	7.04112	4.39057	5.71139	30.2936	7.1502	11.2108	6.6629	9.49506	9.1203
ENSG00000273437	10.9328	0.725962	0.414926	1.74962	0.0801845	0.999996	AC108673.3	11.7022	12.0858	11.0454	16.1097	21.4736	9.42277	10.3389	11.2754	5.56952	8.89884	2.83169	10.4404	12.7022	13.0858	12.0454	17.1097	22.4736	10.4228	11.3389	12.2754	6.56952	9.89884	3.83169	11.4404
ENSG00000147443	269.029	-0.978006	0.559317	-1.74857	0.0803649	0.999996	DOK2	64.3622	253.802	295.465	121.829	264.464	87.1607	80.9881	198.857	630.283	242.696	860.833	127.605	65.3622	254.802	296.465	122.829	265.464	88.1607	81.9881	199.857	631.283	243.696	861.833	128.605
ENSG00000004776	40.0869	1.42929	0.817451	1.74847	0.0803824	0.999996	HSPB6	20.4789	12.0858	13.8068	7.04798	271.245	26.6979	10.3389	7.17524	21.3498	8.89884	42.4753	39.4415	21.4789	13.0858	14.8068	8.04798	272.245	27.6979	11.3389	8.17524	22.3498	9.89884	43.4753	40.4415
ENSG00000239439	1.03702	2.84936	1.63087	1.74714	0.0806134	0.999996	RFKP2	5.85111	0	2.07102	2.01371	0	0.785231	1.72315	0	0	0	0	0	6.85111	1	3.07102	3.01371	1	1.78523	2.72315	1	1	1	1	1
ENSG00000258820	9.05696	1.0912	0.625311	1.74505	0.0809764	0.999996	AF111167.1	30.7183	6.71434	10.3551	13.0891	9.04151	3.14092	13.7852	4.10014	2.78476	5.6629	7.55117	1.74006	31.7183	7.71434	11.3551	14.0891	10.0415	4.14092	14.7852	5.10014	3.78476	6.6629	8.55117	2.74006
ENSG00000144895	2354.17	-0.313475	0.179652	-1.7449	0.0810031	0.999996	EIF2A	2507.2	1861.21	2351.29	2269.45	1596.96	2010.19	2538.2	1936.29	2573.12	2837.11	3566.04	2202.92	2508.2	1862.21	2352.29	2270.45	1597.96	2011.19	2539.2	1937.29	2574.12	2838.11	3567.04	2203.92
ENSG00000286998	4.62885	-1.69862	0.973493	-1.74487	0.0810081	0.999996	AC103974.2	5.85111	0	1.38068	2.01371	1.13019	2.35569	31.0167	4.10014	0.928253	1.61797	2.83169	2.32009	6.85111	1	2.38068	3.01371	2.13019	3.35569	32.0167	5.10014	1.92825	2.61797	3.83169	3.32009
ENSG00000273550	1.52653	2.31206	1.32562	1.74413	0.0811358	0.999996	AL354810.1	7.31389	0	2.07102	3.02056	0	2.35569	1.72315	1.02503	0	0.808985	0	0	8.31389	1	3.07102	4.02056	1	3.35569	2.72315	2.02503	1	1.80899	1	1
ENSG00000251972	7.75481	1.04835	0.601329	1.7434	0.0812645	0.999996	RNU6-123P	2.92555	16.1144	16.5681	17.1165	3.39057	7.06708	3.4463	3.0751	7.42602	3.23594	2.83169	9.86036	3.92555	17.1144	17.5681	18.1165	4.39057	8.06708	4.4463	4.0751	8.42602	4.23594	3.83169	10.8604
ENSG00000212663	1.2194	2.45917	1.41075	1.74317	0.0813043	0.999996	AC003035.1	2.92555	0	2.76136	2.01371	1.13019	2.35569	3.4463	0	0	0	0	0	3.92555	1	3.76136	3.01371	2.13019	3.35569	4.4463	1	1	1	1	1
ENSG00000239474	33.6116	0.889929	0.511409	1.74015	0.0818329	0.999996	KLHL41	24.8672	49.6861	26.2329	21.1439	118.67	20.416	41.3556	25.6258	11.139	14.5617	33.9803	15.6606	25.8672	50.6861	27.2329	22.1439	119.67	21.416	42.3556	26.6258	12.139	15.5617	34.9803	16.6606
ENSG00000249877	1.37318	2.67001	1.53556	1.73878	0.0820727	0.999996	AC105924.1	7.31389	4.0286	1.38068	1.00685	0	0	1.72315	1.02503	0	0	0	0	8.31389	5.0286	2.38068	2.00685	1	1	2.72315	2.02503	1	1	1	1
ENSG00000186910	5.67201	-1.47257	0.847032	-1.73851	0.0821218	0.999996	SERPINA11	1.46278	4.0286	5.52271	0	4.52076	2.35569	5.16945	15.3755	3.71301	22.6516	0.943896	2.32009	2.46278	5.0286	6.52271	1	5.52076	3.35569	6.16945	16.3755	4.71301	23.6516	1.9439	3.32009
ENSG00000273650	6.08206	-0.940405	0.540952	-1.73843	0.0821359	0.999996	AC100793.4	4.38833	1.34287	5.52271	4.02741	5.65095	3.92616	6.8926	2.05007	7.42602	8.89884	14.1584	8.70032	5.38833	2.34287	6.52271	5.02741	6.65095	4.92616	7.8926	3.05007	8.42602	9.89884	15.1584	9.70032
ENSG00000212206	2.49062	1.55701	0.895712	1.73829	0.0821595	0.999996	AC135178.1	7.31389	1.34287	1.38068	1.00685	5.65095	5.49662	1.72315	3.0751	0.928253	0.808985	0	1.16004	8.31389	2.34287	2.38068	2.00685	6.65095	6.49662	2.72315	4.0751	1.92825	1.80899	1	2.16004
ENSG00000207622	5.46931	0.976042	0.56156	1.73809	0.0821948	0.999996	MIR619	7.31389	8.05721	2.76136	6.04112	14.6925	5.49662	1.72315	5.12517	3.71301	3.23594	2.83169	4.64017	8.31389	9.05721	3.76136	7.04112	15.6925	6.49662	2.72315	6.12517	4.71301	4.23594	3.83169	5.64017
ENSG00000260468	13.1719	0.664752	0.382527	1.73779	0.082248	0.999996	LINC01290	13.165	20.143	11.7358	20.1371	14.6925	18.0603	10.3389	9.2253	6.49777	8.89884	6.60727	18.5607	14.165	21.143	12.7358	21.1371	15.6925	19.0603	11.3389	10.2253	7.49777	9.89884	7.60727	19.5607
ENSG00000259449	0.82372	3.24661	1.86844	1.7376	0.0822811	0.999996	NIFKP8	1.46278	0	0	3.02056	2.26038	3.14092	0	0	0	0	0	0	2.46278	1	1	4.02056	3.26038	4.14092	1	1	1	1	1	1
ENSG00000255680	2.81541	1.45109	0.835119	1.73758	0.0822842	0.999996	AC091564.6	4.38833	2.68574	1.38068	7.04798	4.52076	3.92616	5.16945	0	0	1.61797	1.88779	1.16004	5.38833	3.68574	2.38068	8.04798	5.52076	4.92616	6.16945	1	1	2.61797	2.88779	2.16004
ENSG00000073737	217.173	-0.661457	0.380727	-1.73735	0.0823253	0.999996	DHRS9	235.507	126.23	131.164	102.699	265.594	149.194	210.224	149.655	158.731	306.605	591.823	178.647	236.507	127.23	132.164	103.699	266.594	150.194	211.224	150.655	159.731	307.605	592.823	179.647
ENSG00000285560	8.06128	0.848326	0.488639	1.7361	0.0825462	0.999996	AC103739.3	7.31389	13.4287	6.90339	10.0685	15.8226	9.42277	1.72315	11.2754	7.42602	5.6629	1.88779	5.80021	8.31389	14.4287	7.90339	11.0685	16.8226	10.4228	2.72315	12.2754	8.42602	6.6629	2.88779	6.80021
ENSG00000280852	9.79893	-0.776247	0.447196	-1.73581	0.0825978	0.999996	AC025048.6	7.31389	6.71434	6.21305	11.0754	4.52076	7.06708	15.5084	9.2253	10.2108	19.4156	15.1023	5.22019	8.31389	7.71434	7.21305	12.0754	5.52076	8.06708	16.5084	10.2253	11.2108	20.4156	16.1023	6.22019
ENSG00000282440	2.83695	1.35838	0.78301	1.73482	0.0827734	0.999996	AC074099.1	5.85111	2.68574	1.38068	4.02741	9.04151	1.57046	1.72315	2.05007	1.85651	0.808985	1.88779	1.16004	6.85111	3.68574	2.38068	5.02741	10.0415	2.57046	2.72315	3.05007	2.85651	1.80899	2.88779	2.16004
ENSG00000101017	342.329	-0.408194	0.235386	-1.73415	0.0828922	0.999996	CD40	217.954	334.374	375.544	192.309	309.672	336.079	248.134	359.787	547.669	395.594	333.195	457.637	218.954	335.374	376.544	193.309	310.672	337.079	249.134	360.787	548.669	396.594	334.195	458.637
ENSG00000271992	4.64964	1.16553	0.672911	1.73207	0.0832606	0.999996	AL354872.2	5.85111	8.05721	4.83237	9.06168	6.78114	3.92616	1.72315	8.20027	0	2.42696	3.77558	1.16004	6.85111	9.05721	5.83237	10.0617	7.78114	4.92616	2.72315	9.20027	1	3.42696	4.77558	2.16004
ENSG00000230157	1.09179	2.49416	1.44002	1.73203	0.0832684	0.999996	ATP5MC1P1	1.46278	0	0.690339	2.01371	3.39057	3.92616	0	0	0	1.61797	0	0	2.46278	1	1.69034	3.01371	4.39057	4.92616	1	1	1	2.61797	1	1
ENSG00000117533	566.81	-0.350819	0.202612	-1.73148	0.0833654	0.999996	VAMP4	509.047	448.518	533.632	566.859	371.832	560.655	394.601	555.568	677.624	711.098	888.206	584.081	510.047	449.518	534.632	567.859	372.832	561.655	395.601	556.568	678.624	712.098	889.206	585.081
ENSG00000118518	1108.06	-0.280118	0.161795	-1.73131	0.0833959	0.999996	RNF146	952.268	909.122	1112.83	1136.74	848.772	1046.71	823.666	1094.74	1384.95	1318.65	1470.59	1197.74	953.268	910.122	1113.83	1137.74	849.772	1047.71	824.666	1095.74	1385.95	1319.65	1471.59	1198.74
ENSG00000177553	1.10537	2.34203	1.35285	1.73118	0.0834189	0.999996	AL953897.1	1.46278	1.34287	1.38068	3.02056	3.39057	0	1.72315	0	0	0	0.943896	0	2.46278	2.34287	2.38068	4.02056	4.39057	1	2.72315	1	1	1	1.9439	1
ENSG00000254887	7.73903	-0.921854	0.532527	-1.73109	0.0834351	0.999996	AC010247.1	5.85111	6.71434	5.52271	2.01371	2.26038	9.42277	10.3389	4.10014	16.7085	13.7527	10.3829	5.80021	6.85111	7.71434	6.52271	3.01371	3.26038	10.4228	11.3389	5.10014	17.7085	14.7527	11.3829	6.80021
ENSG00000211868	1.45871	1.99054	1.15077	1.72975	0.0836748	0.999996	TRAJ21	1.46278	5.37147	2.07102	3.02056	0	2.35569	0	1.02503	0	1.61797	0	0.580021	2.46278	6.37147	3.07102	4.02056	1	3.35569	1	2.02503	1	2.61797	1	1.58002
ENSG00000231441	25.7223	0.595426	0.344274	1.72951	0.0837175	0.999996	AL512422.1	13.165	33.5717	16.5681	49.3358	35.0359	37.6911	22.401	19.4756	16.7085	26.6965	18.8779	19.1407	14.165	34.5717	17.5681	50.3358	36.0359	38.6911	23.401	20.4756	17.7085	27.6965	19.8779	20.1407
ENSG00000200885	1.14602	2.18025	1.26077	1.7293	0.083756	0.999996	RNU1-146P	1.46278	1.34287	4.83237	2.01371	1.13019	0.785231	0	1.02503	0	0	0	1.16004	2.46278	2.34287	5.83237	3.01371	2.13019	1.78523	1	2.02503	1	1	1	2.16004
ENSG00000259006	1.41419	2.38387	1.37877	1.72898	0.0838118	0.999996	AC092143.2	1.46278	5.37147	2.07102	0	5.65095	0	0	1.02503	0	0.808985	0	0.580021	2.46278	6.37147	3.07102	1	6.65095	1	1	2.02503	1	1.80899	1	1.58002
ENSG00000283209	2.79809	1.32663	0.767663	1.72815	0.0839622	0.999996	AC106858.1	4.38833	4.0286	2.76136	5.03427	2.26038	5.49662	3.4463	0	0.928253	0.808985	0.943896	3.48013	5.38833	5.0286	3.76136	6.03427	3.26038	6.49662	4.4463	1	1.92825	1.80899	1.9439	4.48013
ENSG00000279461	1.32018	1.93726	1.1214	1.72754	0.0840703	0.999996	AC005480.2	2.92555	1.34287	1.38068	2.01371	2.26038	3.14092	0	0	0	1.61797	0	1.16004	3.92555	2.34287	2.38068	3.01371	3.26038	4.14092	1	1	1	2.61797	1	2.16004
ENSG00000025039	974.639	-0.339375	0.196468	-1.72738	0.0840994	0.999996	RRAGD	883.518	746.635	923.673	774.27	899.631	937.566	608.272	1027.08	1234.58	1046.83	1486.64	1126.98	884.518	747.635	924.673	775.27	900.631	938.566	609.272	1028.08	1235.58	1047.83	1487.64	1127.98
ENSG00000259618	13.601	-0.740465	0.429049	-1.72583	0.0843782	0.999996	AC012170.3	2.92555	20.143	13.8068	11.0754	4.52076	8.63754	13.7852	21.5257	17.6368	19.4156	9.43896	20.3007	3.92555	21.143	14.8068	12.0754	5.52076	9.63754	14.7852	22.5257	18.6368	20.4156	10.439	21.3007
ENSG00000213587	4.36847	1.16185	0.673536	1.72501	0.0845265	0.999996	AC126120.1	1.46278	5.37147	9.66474	10.0685	4.52076	4.71139	3.4463	2.05007	5.56952	3.23594	0	2.32009	2.46278	6.37147	10.6647	11.0685	5.52076	5.71139	4.4463	3.05007	6.56952	4.23594	1	3.32009
ENSG00000286858	1.56823	2.2549	1.30722	1.72497	0.0845336	0.999996	AL355361.1	5.85111	0	2.07102	3.02056	1.13019	2.35569	3.4463	0	0	0	0.943896	0	6.85111	1	3.07102	4.02056	2.13019	3.35569	4.4463	1	1	1	1.9439	1
ENSG00000184058	20.7755	0.713954	0.414177	1.72379	0.0847458	0.999996	TBX1	19.0161	20.143	12.4261	22.1508	46.3378	35.3354	13.7852	14.3505	21.3498	6.47188	14.1584	23.7809	20.0161	21.143	13.4261	23.1508	47.3378	36.3354	14.7852	15.3505	22.3498	7.47188	15.1584	24.7809
ENSG00000259195	2.4117	1.40061	0.812593	1.72362	0.0847757	0.999996	AC021739.1	4.38833	5.37147	2.76136	4.02741	3.39057	1.57046	0	2.05007	0	0.808985	2.83169	1.74006	5.38833	6.37147	3.76136	5.02741	4.39057	2.57046	1	3.05007	1	1.80899	3.83169	2.74006
ENSG00000207139	1.80815	1.69313	0.982478	1.72333	0.0848287	0.999996	Y_RNA	4.38833	4.0286	4.14203	2.01371	0	2.35569	0	0	1.85651	0.808985	0.943896	1.16004	5.38833	5.0286	5.14203	3.01371	1	3.35569	1	1	2.85651	1.80899	1.9439	2.16004
ENSG00000279369	22.2214	0.468108	0.271647	1.72322	0.0848483	0.999996	AC046185.3	29.2555	32.2288	19.3295	26.1782	27.1245	20.416	24.1241	20.5007	20.4216	15.3707	16.0462	15.6606	30.2555	33.2288	20.3295	27.1782	28.1245	21.416	25.1241	21.5007	21.4216	16.3707	17.0462	16.6606
ENSG00000232290	34.8753	0.689586	0.400174	1.72321	0.0848499	0.999996	AL133260.2	21.9417	34.9146	48.3237	78.5346	47.4679	28.2683	10.3389	35.8762	25.9911	38.8313	13.2145	34.8013	22.9417	35.9146	49.3237	79.5346	48.4679	29.2683	11.3389	36.8762	26.9911	39.8313	14.2145	35.8013
ENSG00000187959	5.42987	0.905132	0.525549	1.72226	0.0850224	0.999996	CPSF4L	5.85111	6.71434	4.83237	11.0754	5.65095	8.63754	3.4463	4.10014	4.64126	4.04493	0.943896	5.22019	6.85111	7.71434	5.83237	12.0754	6.65095	9.63754	4.4463	5.10014	5.64126	5.04493	1.9439	6.22019
ENSG00000101916	170.341	-0.947426	0.550267	-1.72176	0.0851136	0.999996	TLR8	57.0483	87.2864	287.181	115.788	68.9415	80.8788	77.5418	79.9526	368.516	196.583	540.852	83.5231	58.0483	88.2864	288.181	116.788	69.9415	81.8788	78.5418	80.9526	369.516	197.583	541.852	84.5231
ENSG00000278923	1.21146	2.60234	1.51275	1.72027	0.0853826	0.999996	AP005242.3	2.92555	0	0.690339	7.04798	0	1.57046	1.72315	0	0	0	0	0.580021	3.92555	1	1.69034	8.04798	1	2.57046	2.72315	1	1	1	1	1.58002
ENSG00000265684	4.2581	-1.06126	0.617079	-1.71981	0.0854664	0.999996	RN7SL378P	0	4.0286	4.83237	1.00685	1.13019	4.71139	6.8926	5.12517	5.56952	7.28087	4.71948	5.80021	1	5.0286	5.83237	2.00685	2.13019	5.71139	7.8926	6.12517	6.56952	8.28087	5.71948	6.80021
ENSG00000234601	2.23464	-1.87445	1.09033	-1.71916	0.0855843	0.999996	CHRM3-AS1	0	1.34287	2.07102	1.00685	0	0.785231	10.3389	5.12517	1.85651	0.808985	0	3.48013	1	2.34287	3.07102	2.00685	1	1.78523	11.3389	6.12517	2.85651	1.80899	1	4.48013
ENSG00000172296	176.145	0.360815	0.209886	1.7191	0.0855958	0.999996	SPTLC3	193.087	217.545	158.088	152.035	249.772	215.153	215.394	185.531	152.233	109.213	126.482	139.205	194.087	218.545	159.088	153.035	250.772	216.153	216.394	186.531	153.233	110.213	127.482	140.205
ENSG00000237470	1.10188	2.31533	1.34742	1.71834	0.0857349	0.999996	DCLRE1CP1	4.38833	1.34287	1.38068	1.00685	0	2.35569	1.72315	1.02503	0	0	0	0	5.38833	2.34287	2.38068	2.00685	1	3.35569	2.72315	2.02503	1	1	1	1
ENSG00000145569	450.166	-0.529597	0.308219	-1.71825	0.0857512	0.999996	OTULINL	348.141	413.603	483.927	257.755	429.472	277.972	387.709	385.413	744.459	374.56	971.269	327.712	349.141	414.603	484.927	258.755	430.472	278.972	388.709	386.413	745.459	375.56	972.269	328.712
ENSG00000230307	2.09002	1.6557	0.963966	1.71759	0.085871	0.999996	OR6C5P	5.85111	0	4.14203	4.02741	1.13019	3.14092	3.4463	1.02503	0.928253	0.808985	0	0.580021	6.85111	1	5.14203	5.02741	2.13019	4.14092	4.4463	2.02503	1.92825	1.80899	1	1.58002
ENSG00000233625	0.986451	-2.65211	1.54463	-1.71699	0.0859807	0.999996	AL035045.1	0	0	0	1.00685	0	0	6.8926	1.02503	0	0.808985	0.943896	1.16004	1	1	1	2.00685	1	1	7.8926	2.02503	1	1.80899	1.9439	2.16004
ENSG00000222986	0.817424	2.54194	1.48054	1.7169	0.0859973	0.999996	RNU5A-5P	2.92555	2.68574	1.38068	1.00685	0	0.785231	0	1.02503	0	0	0	0	3.92555	3.68574	2.38068	2.00685	1	1.78523	1	2.02503	1	1	1	1
ENSG00000188693	10.3906	0.800454	0.466305	1.71659	0.0860546	0.999996	CYP51A1-AS1	16.0906	16.1144	6.21305	17.1165	7.91132	17.2751	1.72315	10.2503	3.71301	9.70782	7.55117	11.0204	17.0906	17.1144	7.21305	18.1165	8.91132	18.2751	2.72315	11.2503	4.71301	10.7078	8.55117	12.0204
ENSG00000120539	379.707	-0.326947	0.190495	-1.7163	0.0861066	0.999996	MASTL	280.853	373.317	423.868	331.255	310.802	301.529	294.659	410.014	461.342	383.459	603.15	382.234	281.853	374.317	424.868	332.255	311.802	302.529	295.659	411.014	462.342	384.459	604.15	383.234
ENSG00000230123	1.24308	-3.04169	1.77234	-1.7162	0.0861247	0.999996	DLEC1P1	0	0	0	1.00685	0	0	10.3389	1.02503	0.928253	1.61797	0	0	1	1	1	2.00685	1	1	11.3389	2.02503	1.92825	2.61797	1	1
ENSG00000163735	446.47	0.864156	0.503634	1.71584	0.0861911	0.999996	CXCL5	680.191	535.804	1343.4	193.316	371.832	332.153	373.924	774.926	194.005	225.707	222.759	109.624	681.191	536.804	1344.4	194.316	372.832	333.153	374.924	775.926	195.005	226.707	223.759	110.624
ENSG00000236532	34.1804	0.779507	0.454561	1.71486	0.0863715	0.999996	LINC01695	51.1972	29.5431	73.8662	56.3838	19.2132	26.6979	56.864	20.5007	21.3498	26.6965	7.55117	20.3007	52.1972	30.5431	74.8662	57.3838	20.2132	27.6979	57.864	21.5007	22.3498	27.6965	8.55117	21.3007
ENSG00000095951	3278.9	-0.462076	0.269692	-1.71335	0.0866482	0.999996	HIVEP1	1888.45	2743.48	3749.23	3021.57	2787.05	2360.4	1873.06	3473.84	5050.62	5641.05	2848.68	3909.34	1889.45	2744.48	3750.23	3022.57	2788.05	2361.4	1874.06	3474.84	5051.62	5642.05	2849.68	3910.34
ENSG00000152266	1.29652	2.60616	1.52126	1.71316	0.0866829	0.999996	PTH	7.31389	1.34287	0	2.01371	0	2.35569	1.72315	0	0	0.808985	0	0	8.31389	2.34287	1	3.01371	1	3.35569	2.72315	1	1	1.80899	1	1
ENSG00000231468	15.049	0.763658	0.44596	1.71239	0.0868242	0.999996	PRDX3P2	5.85111	12.0858	28.9942	24.1645	16.9528	25.9126	5.16945	6.1502	15.7803	15.3707	8.49506	15.6606	6.85111	13.0858	29.9942	25.1645	17.9528	26.9126	6.16945	7.1502	16.7803	16.3707	9.49506	16.6606
ENSG00000280222	25.2573	-0.636346	0.372045	-1.7104	0.0871915	0.999996	AL365209.1	8.77666	24.1716	27.6136	14.096	27.1245	15.7046	34.463	28.7009	53.8386	23.4606	28.3169	16.8206	9.77666	25.1716	28.6136	15.096	28.1245	16.7046	35.463	29.7009	54.8386	24.4606	29.3169	17.8206
ENSG00000108688	22.8121	0.754858	0.441448	1.70996	0.0872737	0.999996	CCL7	46.8089	17.4573	32.4459	17.1165	24.8642	31.4092	37.9093	13.3254	3.71301	16.9887	16.0462	15.6606	47.8089	18.4573	33.4459	18.1165	25.8642	32.4092	38.9093	14.3254	4.71301	17.9887	17.0462	16.6606
ENSG00000254079	0.791058	3.18889	1.86498	1.70988	0.087288	0.999996	AC012339.2	2.92555	0	2.76136	3.02056	0	0.785231	0	0	0	0	0	0	3.92555	1	3.76136	4.02056	1	1.78523	1	1	1	1	1	1
ENSG00000279499	4.20262	-1.17034	0.684536	-1.70968	0.0873244	0.999996	AL157770.1	1.46278	4.0286	0.690339	2.01371	2.26038	5.49662	1.72315	5.12517	6.49777	7.28087	2.83169	11.0204	2.46278	5.0286	1.69034	3.01371	3.26038	6.49662	2.72315	6.12517	7.49777	8.28087	3.83169	12.0204
ENSG00000156171	629.534	-0.39132	0.228954	-1.70916	0.0874208	0.999996	DRAM2	523.674	484.775	612.33	554.776	367.312	725.554	468.697	508.417	789.943	720.806	997.698	800.429	524.674	485.775	613.33	555.776	368.312	726.554	469.697	509.417	790.943	721.806	998.698	801.429
ENSG00000234740	24.3989	0.686269	0.401662	1.70857	0.0875303	0.999996	AL162386.2	23.4044	56.4004	25.5425	26.1782	16.9528	33.7649	13.7852	18.4506	14.852	15.3707	10.3829	37.7014	24.4044	57.4004	26.5425	27.1782	17.9528	34.7649	14.7852	19.4506	15.852	16.3707	11.3829	38.7014
ENSG00000135744	145.637	0.694283	0.406811	1.70665	0.0878875	0.999996	AGT	90.6922	243.059	89.744	192.309	326.625	138.986	48.2482	190.656	58.4799	98.6962	150.079	120.064	91.6922	244.059	90.744	193.309	327.625	139.986	49.2482	191.656	59.4799	99.6962	151.079	121.064
ENSG00000120875	1043.53	0.554699	0.325032	1.7066	0.0878967	0.999996	DUSP4	1325.28	1819.59	843.594	511.482	1882.9	1068.7	785.757	1138.81	596.866	529.885	927.85	1091.6	1326.28	1820.59	844.594	512.482	1883.9	1069.7	786.757	1139.81	597.866	530.885	928.85	1092.6
ENSG00000288234	2.26307	1.43235	0.83931	1.70658	0.0879011	0.999996	BX255925.4	2.92555	2.68574	4.14203	1.00685	5.65095	3.92616	0	1.02503	1.85651	1.61797	0	2.32009	3.92555	3.68574	5.14203	2.00685	6.65095	4.92616	1	2.02503	2.85651	2.61797	1	3.32009
ENSG00000259732	4.4788	1.11526	0.653675	1.70614	0.0879826	0.999996	AC092757.2	2.92555	4.0286	3.45169	8.05483	10.1717	8.63754	0	6.1502	1.85651	4.04493	0.943896	3.48013	3.92555	5.0286	4.45169	9.05483	11.1717	9.63754	1	7.1502	2.85651	5.04493	1.9439	4.48013
ENSG00000256875	0.876808	2.55448	1.49735	1.70599	0.0880093	0.999996	AC079031.2	2.92555	0	0.690339	1.00685	3.39057	0.785231	1.72315	0	0	0	0	0	3.92555	1	1.69034	2.00685	4.39057	1.78523	2.72315	1	1	1	1	1
ENSG00000224321	3.5565	1.53087	0.897432	1.70583	0.0880392	0.999996	RPL12P14	16.0906	0	3.45169	2.01371	2.26038	7.85231	3.4463	0	0.928253	2.42696	1.88779	2.32009	17.0906	1	4.45169	3.01371	3.26038	8.85231	4.4463	1	1.92825	3.42696	2.88779	3.32009
ENSG00000169271	3.5026	1.73223	1.01554	1.70573	0.0880578	0.999996	HSPB3	14.6278	1.34287	2.07102	5.03427	5.65095	2.35569	8.61575	0	0	0.808985	0.943896	0.580021	15.6278	2.34287	3.07102	6.03427	6.65095	3.35569	9.61575	1	1	1.80899	1.9439	1.58002
ENSG00000092871	344.711	-0.366966	0.215279	-1.70461	0.0882681	0.999996	RFFL	216.491	290.059	322.388	277.892	357.14	343.931	213.671	353.637	451.131	512.897	393.605	403.695	217.491	291.059	323.388	278.892	358.14	344.931	214.671	354.637	452.131	513.897	394.605	404.695
ENSG00000175097	5.75388	1.08558	0.636875	1.70455	0.0882791	0.999996	RAG2	14.6278	9.40007	7.59373	8.05483	0	7.06708	6.8926	3.0751	1.85651	2.42696	2.83169	5.22019	15.6278	10.4001	8.59373	9.05483	1	8.06708	7.8926	4.0751	2.85651	3.42696	3.83169	6.22019
ENSG00000234948	114.228	0.603922	0.354743	1.70242	0.0886763	0.999996	LINC01524	74.6016	167.858	247.832	95.6511	81.3736	157.046	125.79	109.679	44.5561	72.8087	119.875	73.6627	75.6016	168.858	248.832	96.6511	82.3736	158.046	126.79	110.679	45.5561	73.8087	120.875	74.6627
ENSG00000151967	126.226	0.523427	0.307469	1.70237	0.0886852	0.999996	SCHIP1	80.4528	245.745	138.068	163.11	93.8057	173.536	68.926	126.079	105.821	117.303	63.241	138.625	81.4528	246.745	139.068	164.11	94.8057	174.536	69.926	127.079	106.821	118.303	64.241	139.625
ENSG00000238297	2.49879	-1.33978	0.787018	-1.70234	0.0886908	0.999996	U3	1.46278	1.34287	2.07102	2.01371	1.13019	0.785231	0	4.10014	2.78476	5.6629	2.83169	5.80021	2.46278	2.34287	3.07102	3.01371	2.13019	1.78523	1	5.10014	3.78476	6.6629	3.83169	6.80021
ENSG00000239958	1.29725	2.12743	1.24998	1.70198	0.0887595	0.999996	RN7SL51P	5.85111	0	2.76136	1.00685	1.13019	1.57046	1.72315	0	0	0	0.943896	0.580021	6.85111	1	3.76136	2.00685	2.13019	2.57046	2.72315	1	1	1	1.9439	1.58002
ENSG00000227908	12.3272	0.789392	0.463813	1.70196	0.0887622	0.999996	AC016596.1	38.0322	12.0858	10.3551	9.06168	7.91132	16.4899	10.3389	12.3004	6.49777	8.08985	10.3829	6.38023	39.0322	13.0858	11.3551	10.0617	8.91132	17.4899	11.3389	13.3004	7.49777	9.08985	11.3829	7.38023
ENSG00000102401	1503.84	-0.305932	0.179821	-1.70131	0.0888841	0.999996	ARMCX3	1487.64	1431.5	1541.53	1265.61	1081.59	1264.22	1125.22	1614.43	1774.82	1662.46	2319.15	1477.89	1488.64	1432.5	1542.53	1266.61	1082.59	1265.22	1126.22	1615.43	1775.82	1663.46	2320.15	1478.89
ENSG00000227502	61.9592	-0.898846	0.528361	-1.7012	0.0889058	0.999996	LINC01268	13.165	71.172	49.7044	74.5072	23.734	27.4831	27.5704	116.854	66.8342	191.729	42.4753	38.2814	14.165	72.172	50.7044	75.5072	24.734	28.4831	28.5704	117.854	67.8342	192.729	43.4753	39.2814
ENSG00000128609	803.945	-0.290474	0.170803	-1.70064	0.0890114	0.999996	NDUFA5	896.683	651.291	786.296	727.955	551.532	724.768	982.196	752.375	789.015	807.367	1200.64	777.229	897.683	652.291	787.296	728.955	552.532	725.768	983.196	753.375	790.015	808.367	1201.64	778.229
ENSG00000274070	281.147	0.54857	0.322572	1.70061	0.0890163	0.999996	CASTOR2	206.252	240.373	279.587	241.645	758.357	277.972	208.501	185.531	209.785	203.864	302.047	259.85	207.252	241.373	280.587	242.645	759.357	278.972	209.501	186.531	210.785	204.864	303.047	260.85
ENSG00000225905	1.34388	2.1907	1.28866	1.69999	0.0891336	0.999996	AL391244.1	2.92555	0	1.38068	1.00685	6.78114	0.785231	1.72315	0	0	0	0.943896	0.580021	3.92555	1	2.38068	2.00685	7.78114	1.78523	2.72315	1	1	1	1.9439	1.58002
ENSG00000161664	16.3504	0.723738	0.425804	1.6997	0.0891874	0.999996	ASB16	11.7022	29.5431	14.4971	11.0754	35.0359	21.2012	10.3389	14.3505	14.852	7.28087	6.60727	19.7207	12.7022	30.5431	15.4971	12.0754	36.0359	22.2012	11.3389	15.3505	15.852	8.28087	7.60727	20.7207
ENSG00000258861	38.6181	0.710352	0.418026	1.6993	0.0892626	0.999996	MIR381HG	17.5533	75.2006	29.6846	67.4592	68.9415	29.0536	20.6778	58.4269	22.2781	25.8875	27.373	20.8808	18.5533	76.2006	30.6846	68.4592	69.9415	30.0536	21.6778	59.4269	23.2781	26.8875	28.373	21.8808
ENSG00000225280	1.5711	2.8721	1.69172	1.69774	0.0895562	0.999996	AL158013.1	8.77666	0	0.690339	2.01371	0	3.92616	3.4463	0	0	0	0	0	9.77666	1	1.69034	3.01371	1	4.92616	4.4463	1	1	1	1	1
ENSG00000231193	2.43123	1.88482	1.11142	1.69588	0.089909	0.999996	AL157884.2	7.31389	0	2.07102	8.05483	0	5.49662	1.72315	0	0.928253	2.42696	0	1.16004	8.31389	1	3.07102	9.05483	1	6.49662	2.72315	1	1.92825	3.42696	1	2.16004
ENSG00000239005	2.5331	1.48949	0.878555	1.69539	0.0900012	0.999996	AC097376.1	2.92555	6.71434	2.07102	4.02741	2.26038	4.71139	0	4.10014	0	2.42696	0	1.16004	3.92555	7.71434	3.07102	5.02741	3.26038	5.71139	1	5.10014	1	3.42696	1	2.16004
ENSG00000182287	1244.7	-0.397664	0.234567	-1.69531	0.090016	0.999996	AP1S2	1019.56	850.035	1471.11	1271.66	730.102	1102.46	928.778	1165.46	1584.53	1550.02	2043.53	1219.2	1020.56	851.035	1472.11	1272.66	731.102	1103.46	929.778	1166.46	1585.53	1551.02	2044.53	1220.2
ENSG00000184898	419.186	-0.724837	0.427789	-1.69438	0.0901931	0.999996	RBM43	209.177	359.889	423.868	451.07	237.34	215.153	163.699	656.022	916.185	876.131	229.367	292.331	210.177	360.889	424.868	452.07	238.34	216.153	164.699	657.022	917.185	877.131	230.367	293.331
ENSG00000224014	3.87437	1.34182	0.791934	1.69436	0.0901976	0.999996	AL390728.3	8.77666	2.68574	4.14203	10.0685	0	7.85231	1.72315	1.02503	0.928253	5.6629	1.88779	1.74006	9.77666	3.68574	5.14203	11.0685	1	8.85231	2.72315	2.02503	1.92825	6.6629	2.88779	2.74006
ENSG00000175841	1.7132	2.03703	1.20246	1.69405	0.0902565	0.999996	FAM172BP	7.31389	0	2.76136	1.00685	1.13019	3.92616	1.72315	0	0	0.808985	1.88779	0	8.31389	1	3.76136	2.00685	2.13019	4.92616	2.72315	1	1	1.80899	2.88779	1
ENSG00000110315	700.525	-0.316751	0.187107	-1.69288	0.0904779	0.999996	RNF141	621.68	659.348	775.25	649.421	415.91	622.688	584.148	739.049	777.876	1058.96	804.199	697.766	622.68	660.348	776.25	650.421	416.91	623.688	585.148	740.049	778.876	1059.96	805.199	698.766
ENSG00000224690	9.96744	-0.970096	0.573067	-1.69282	0.0904904	0.999996	UBE2D3P3	1.46278	5.37147	18.6391	4.02741	4.52076	5.49662	6.8926	12.3004	24.1346	9.70782	8.49506	18.5607	2.46278	6.37147	19.6391	5.02741	5.52076	6.49662	7.8926	13.3004	25.1346	10.7078	9.49506	19.5607
ENSG00000187122	24.1965	-0.594365	0.351343	-1.6917	0.0907037	0.999996	SLIT1	17.5533	17.4573	11.7358	16.1097	29.3849	21.9865	58.5871	19.4756	26.9193	25.0785	21.7096	24.3609	18.5533	18.4573	12.7358	17.1097	30.3849	22.9865	59.5871	20.4756	27.9193	26.0785	22.7096	25.3609
ENSG00000274897	5.28171	0.908768	0.537358	1.69118	0.0908028	0.999996	PANO1	8.77666	2.68574	4.83237	7.04798	10.1717	7.06708	6.8926	3.0751	2.78476	2.42696	4.71948	2.90011	9.77666	3.68574	5.83237	8.04798	11.1717	8.06708	7.8926	4.0751	3.78476	3.42696	5.71948	3.90011
ENSG00000177576	86.8026	0.375679	0.222228	1.69051	0.0909307	0.999996	C18orf32	83.3783	96.6865	66.2725	115.788	122.06	105.221	58.5871	103.528	63.1212	61.4829	87.7823	77.7229	84.3783	97.6865	67.2725	116.788	123.06	106.221	59.5871	104.528	64.1212	62.4829	88.7823	78.7229
ENSG00000231212	1.06876	2.28827	1.35361	1.69049	0.0909338	0.999996	AL590399.3	2.92555	1.34287	2.76136	2.01371	1.13019	0	1.72315	0	0.928253	0	0	0	3.92555	2.34287	3.76136	3.01371	2.13019	1	2.72315	1	1.92825	1	1	1
ENSG00000212358	1.93436	2.2263	1.31696	1.69048	0.0909368	0.999996	RNU6-837P	10.2394	0	2.76136	3.02056	0	2.35569	3.4463	0	0	0.808985	0	0.580021	11.2394	1	3.76136	4.02056	1	3.35569	4.4463	1	1	1.80899	1	1.58002
ENSG00000167600	30.651	-0.67812	0.401196	-1.69025	0.0909808	0.999996	CYP2S1	23.4044	8.05721	29.6846	24.1645	33.9057	21.2012	44.8019	17.4256	49.1974	26.6965	66.0727	23.2009	24.4044	9.05721	30.6846	25.1645	34.9057	22.2012	45.8019	18.4256	50.1974	27.6965	67.0727	24.2009
ENSG00000136869	1728.22	-0.519568	0.307541	-1.68943	0.0911378	0.999996	TLR4	1224.34	1485.21	2086.2	1121.63	1191.22	1413.42	1171.74	1323.32	2619.53	1380.94	3840.71	1880.43	1225.34	1486.21	2087.2	1122.63	1192.22	1414.42	1172.74	1324.32	2620.53	1381.94	3841.71	1881.43
ENSG00000252444	3.68287	1.23277	0.729911	1.68893	0.0912331	0.999996	RNU6-344P	2.92555	12.0858	3.45169	5.03427	4.52076	3.92616	0	2.05007	3.71301	2.42696	0	4.06015	3.92555	13.0858	4.45169	6.03427	5.52076	4.92616	1	3.05007	4.71301	3.42696	1	5.06015
ENSG00000157303	6.84644	-0.815075	0.482707	-1.68855	0.0913056	0.999996	SUSD3	4.38833	2.68574	6.90339	3.02056	6.78114	5.49662	6.8926	9.2253	15.7803	6.47188	7.55117	6.96026	5.38833	3.68574	7.90339	4.02056	7.78114	6.49662	7.8926	10.2253	16.7803	7.47188	8.55117	7.96026
ENSG00000198060	568.323	-0.261835	0.155111	-1.68805	0.0914013	0.999996	2021-03-05	709.447	448.518	479.095	500.406	448.685	516.682	644.458	536.093	597.795	564.672	770.219	603.802	710.447	449.518	480.095	501.406	449.685	517.682	645.458	537.093	598.795	565.672	771.219	604.802
ENSG00000232615	8.63737	0.802676	0.475642	1.68756	0.0914951	0.999996	AC026412.2	14.6278	5.37147	9.66474	6.04112	15.8226	13.3489	12.0621	8.20027	2.78476	4.04493	4.71948	6.96026	15.6278	6.37147	10.6647	7.04112	16.8226	14.3489	13.0621	9.20027	3.78476	5.04493	5.71948	7.96026
ENSG00000203837	2.96073	2.0631	1.22278	1.68722	0.0915607	0.999996	PNLIPRP3	13.165	0	2.76136	5.03427	2.26038	4.71139	5.16945	0	0	2.42696	0	0	14.165	1	3.76136	6.03427	3.26038	5.71139	6.16945	1	1	3.42696	1	1
ENSG00000228857	7.20406	0.951706	0.564196	1.68684	0.0916347	0.999996	AC104653.1	7.31389	6.71434	4.14203	13.0891	9.04151	14.9194	13.7852	2.05007	2.78476	4.04493	5.66338	2.90011	8.31389	7.71434	5.14203	14.0891	10.0415	15.9194	14.7852	3.05007	3.78476	5.04493	6.66338	3.90011
ENSG00000168214	5504.14	-0.434091	0.257622	-1.68499	0.0919905	0.999996	RBPJ	4233.28	4505.32	6659.7	5342.37	3219.91	4133.46	3034.47	6523.32	8425.75	7468.55	7231.19	5272.39	4234.28	4506.32	6660.7	5343.37	3220.91	4134.46	3035.47	6524.32	8426.75	7469.55	7232.19	5273.39
ENSG00000252067	0.901671	-2.58069	1.53171	-1.68485	0.092018	0.999996	RNU4-71P	0	0	0.690339	0	0	0	5.16945	1.02503	0.928253	2.42696	0	0.580021	1	1	1.69034	1	1	1	6.16945	2.02503	1.92825	3.42696	1	1.58002
ENSG00000102794	21.7755	-1.15589	0.686509	-1.68371	0.0922369	0.999996	ACOD1	10.2394	2.68574	31.0652	17.1165	9.04151	10.208	18.9547	10.2503	23.2063	105.168	16.9901	6.38023	11.2394	3.68574	32.0652	18.1165	10.0415	11.208	19.9547	11.2503	24.2063	106.168	17.9901	7.38023
ENSG00000276067	10.0143	-0.814145	0.483633	-1.68339	0.0922993	0.999996	AC009542.2	8.77666	9.40007	3.45169	7.04798	2.26038	12.5637	17.2315	17.4256	9.28253	6.47188	9.43896	16.8206	9.77666	10.4001	4.45169	8.04798	3.26038	13.5637	18.2315	18.4256	10.2825	7.47188	10.439	17.8206
ENSG00000105696	26.8903	1.10763	0.658462	1.68214	0.092541	0.999996	TMEM59L	29.2555	13.4287	13.1164	9.06168	141.274	14.1342	18.9547	16.4005	17.6368	10.5168	30.2047	8.70032	30.2555	14.4287	14.1164	10.0617	142.274	15.1342	19.9547	17.4005	18.6368	11.5168	31.2047	9.70032
ENSG00000275029	12.9934	0.903268	0.537026	1.68198	0.0925721	0.999996	HMGB1P24	20.4789	4.0286	12.4261	35.2399	5.65095	22.7717	17.2315	6.1502	7.42602	10.5168	4.71948	9.28034	21.4789	5.0286	13.4261	36.2399	6.65095	23.7717	18.2315	7.1502	8.42602	11.5168	5.71948	10.2803
ENSG00000100122	19.7299	-0.751947	0.44708	-1.68191	0.0925871	0.999996	CRYBB1	11.7022	8.05721	20.7102	12.0822	21.4736	13.3489	27.5704	9.2253	21.3498	16.9887	55.6899	18.5607	12.7022	9.05721	21.7102	13.0822	22.4736	14.3489	28.5704	10.2253	22.3498	17.9887	56.6899	19.5607
ENSG00000256377	7.16456	0.905549	0.538463	1.68173	0.0926213	0.999996	AC009509.1	14.6278	10.7429	3.45169	5.03427	10.1717	11.7785	10.3389	2.05007	3.71301	4.85391	2.83169	6.38023	15.6278	11.7429	4.45169	6.03427	11.1717	12.7785	11.3389	3.05007	4.71301	5.85391	3.83169	7.38023
ENSG00000188760	19.3527	-0.75541	0.449309	-1.68127	0.0927098	0.999996	TMEM198	4.38833	10.7429	19.3295	6.04112	31.6453	13.3489	25.8473	38.9513	16.7085	16.1797	26.4291	22.6208	5.38833	11.7429	20.3295	7.04112	32.6453	14.3489	26.8473	39.9513	17.7085	17.1797	27.4291	23.6208
ENSG00000235595	0.851248	2.68376	1.59726	1.68023	0.092913	0.999996	GAPDHP23	2.92555	0	2.76136	2.01371	0	1.57046	0	0	0	0	0.943896	0	3.92555	1	3.76136	3.01371	1	2.57046	1	1	1	1	1.9439	1
ENSG00000174348	985.326	0.616802	0.367161	1.67992	0.0929725	0.999996	PODN	1525.68	801.692	968.545	532.626	2494.33	835.486	568.64	848.728	765.808	425.526	924.074	1132.78	1526.68	802.692	969.545	533.626	2495.33	836.486	569.64	849.728	766.808	426.526	925.074	1133.78
ENSG00000199638	0.960123	2.27117	1.35235	1.67943	0.0930686	0.999996	RNA5SP319	2.92555	2.68574	0.690339	0	2.26038	1.57046	0	0	0	0.808985	0	0.580021	3.92555	3.68574	1.69034	1	3.26038	2.57046	1	1	1	1.80899	1	1.58002
ENSG00000223968	0.742172	2.36725	1.41062	1.67817	0.0933148	0.999996	AC098614.1	2.92555	1.34287	0.690339	1.00685	1.13019	0.785231	0	1.02503	0	0	0	0	3.92555	2.34287	1.69034	2.00685	2.13019	1.78523	1	2.02503	1	1	1	1
ENSG00000015475	1048.29	-0.414146	0.246809	-1.678	0.0933472	0.999996	BID	1069.29	846.007	989.946	770.243	1147.14	570.863	1182.08	1080.39	1353.39	1562.15	1396.02	611.922	1070.29	847.007	990.946	771.243	1148.14	571.863	1183.08	1081.39	1354.39	1563.15	1397.02	612.922
ENSG00000189149	126.485	-0.342734	0.204317	-1.67746	0.0934526	0.999996	CRYM-AS1	112.634	81.9149	144.281	91.6237	101.717	135.06	148.191	97.3782	163.372	168.269	128.37	145.005	113.634	82.9149	145.281	92.6237	102.717	136.06	149.191	98.3782	164.372	169.269	129.37	146.005
ENSG00000248890	20.8186	-1.03857	0.619199	-1.67728	0.0934877	0.999996	HHIP-AS1	17.5533	0	26.9232	10.0685	13.5623	13.3489	10.3389	9.2253	64.0494	26.6965	37.7558	20.3007	18.5533	1	27.9232	11.0685	14.5623	14.3489	11.3389	10.2253	65.0494	27.6965	38.7558	21.3007
ENSG00000048392	1127.55	-0.331029	0.197396	-1.67698	0.0935463	0.999996	RRM2B	961.045	1152.18	1153.56	1016.92	662.291	1047.5	840.897	1377.65	1339.47	1152.8	1684.85	1141.48	962.045	1153.18	1154.56	1017.92	663.291	1048.5	841.897	1378.65	1340.47	1153.8	1685.85	1142.48
ENSG00000196151	170.698	-0.354152	0.211187	-1.67696	0.0935506	0.999996	WDSUB1	109.708	130.258	182.94	148.007	140.143	187.67	117.174	179.381	250.628	180.404	216.152	205.908	110.708	131.258	183.94	149.007	141.143	188.67	118.174	180.381	251.628	181.404	217.152	206.908
ENSG00000260891	11.723	0.723722	0.431599	1.67684	0.093574	0.999996	AC020978.3	7.31389	24.1716	15.1875	19.1302	9.04151	13.3489	5.16945	13.3254	10.2108	4.04493	7.55117	12.1804	8.31389	25.1716	16.1875	20.1302	10.0415	14.3489	6.16945	14.3254	11.2108	5.04493	8.55117	13.1804
ENSG00000170891	14.9903	0.907165	0.541105	1.6765	0.0936394	0.999996	CYTL1	14.6278	49.6861	20.7102	8.05483	13.5623	10.9932	6.8926	22.5507	7.42602	4.04493	13.2145	8.1203	15.6278	50.6861	21.7102	9.05483	14.5623	11.9932	7.8926	23.5507	8.42602	5.04493	14.2145	9.1203
ENSG00000222038	1.2154	2.49923	1.49126	1.67593	0.0937527	0.999996	POTEJ	5.85111	0	0.690339	3.02056	0	2.35569	1.72315	0	0	0	0.943896	0	6.85111	1	1.69034	4.02056	1	3.35569	2.72315	1	1	1	1.9439	1
ENSG00000274978	6.59406	0.964296	0.575456	1.67571	0.0937952	0.999996	RNU11	17.5533	6.71434	8.28407	4.02741	9.04151	5.49662	12.0621	5.12517	1.85651	3.23594	2.83169	2.90011	18.5533	7.71434	9.28407	5.02741	10.0415	6.49662	13.0621	6.12517	2.85651	4.23594	3.83169	3.90011
ENSG00000112182	221.511	0.319789	0.190888	1.67527	0.0938815	0.999996	BACH2	219.417	257.831	279.587	313.131	238.47	165.684	227.456	209.107	157.803	159.37	235.974	194.307	220.417	258.831	280.587	314.131	239.47	166.684	228.456	210.107	158.803	160.37	236.974	195.307
ENSG00000223552	18.0598	-0.608949	0.363535	-1.67508	0.0939195	0.999996	CCR5AS	17.5533	14.7715	17.9488	11.0754	13.5623	10.9932	18.9547	17.4256	22.2781	33.9774	28.3169	9.86036	18.5533	15.7715	18.9488	12.0754	14.5623	11.9932	19.9547	18.4256	23.2781	34.9774	29.3169	10.8604
ENSG00000151332	343.553	-0.288376	0.172219	-1.67447	0.0940382	0.999996	MBIP	365.694	311.545	343.098	313.131	253.162	271.69	292.936	334.161	355.521	434.425	509.704	337.572	366.694	312.545	344.098	314.131	254.162	272.69	293.936	335.161	356.521	435.425	510.704	338.572
ENSG00000036054	1828.98	-0.281785	0.168367	-1.67363	0.0942024	0.999996	TBC1D23	1685.12	1671.87	1977.82	1745.88	1249.99	1575.17	1673.18	1710.78	1952.12	2087.18	2804.31	1814.31	1686.12	1672.87	1978.82	1746.88	1250.99	1576.17	1674.18	1711.78	1953.12	2088.18	2805.31	1815.31
ENSG00000203870	4.74361	1.61225	0.963456	1.6734	0.0942484	0.999996	SMIM9	17.5533	1.34287	2.76136	10.0685	4.52076	5.49662	10.3389	1.02503	0	3.23594	0	0.580021	18.5533	2.34287	3.76136	11.0685	5.52076	6.49662	11.3389	2.02503	1	4.23594	1	1.58002
ENSG00000145416	901.965	-0.585464	0.350125	-1.67216	0.0944929	0.999996	2021-03-01	511.972	615.033	1127.32	890.059	386.525	797.01	463.527	756.475	1485.2	1189.21	1806.62	794.629	512.972	616.033	1128.32	891.059	387.525	798.01	464.527	757.475	1486.2	1190.21	1807.62	795.629
ENSG00000223539	1.10157	-2.80928	1.68064	-1.67156	0.0946118	0.999996	AC011431.1	1.46278	0	0	0	0	0	6.8926	0	1.85651	2.42696	0	0.580021	2.46278	1	1	1	1	1	7.8926	1	2.85651	3.42696	1	1.58002
ENSG00000237449	1.15572	2.46939	1.47734	1.67151	0.0946216	0.999996	TAAR4P	2.92555	0	4.83237	1.00685	0	2.35569	1.72315	1.02503	0	0	0	0	3.92555	1	5.83237	2.00685	1	3.35569	2.72315	2.02503	1	1	1	1
ENSG00000224117	15.723	0.564462	0.337902	1.67049	0.0948224	0.999996	PTPN2P2	17.5533	16.1144	15.1875	17.1165	23.734	24.3422	5.16945	14.3505	8.35427	12.9438	16.9901	16.8206	18.5533	17.1144	16.1875	18.1165	24.734	25.3422	6.16945	15.3505	9.35427	13.9438	17.9901	17.8206
ENSG00000234770	2.78035	1.80192	1.07899	1.67001	0.0949172	0.999996	GULOP	4.38833	1.34287	0.690339	1.00685	7.91132	10.208	3.4463	2.05007	0	0	0	2.32009	5.38833	2.34287	1.69034	2.00685	8.91132	11.208	4.4463	3.05007	1	1	1	3.32009
ENSG00000267603	1.92971	2.07162	1.24135	1.66885	0.0951473	0.999996	LINC01028	7.31389	0	0.690339	6.04112	2.26038	1.57046	3.4463	1.02503	0	0.808985	0	0	8.31389	1	1.69034	7.04112	3.26038	2.57046	4.4463	2.02503	1	1.80899	1	1
ENSG00000207807	0.753516	2.45181	1.47036	1.66749	0.0954168	0.999996	MIR95	1.46278	1.34287	1.38068	0	2.26038	1.57046	0	1.02503	0	0	0	0	2.46278	2.34287	2.38068	1	3.26038	2.57046	1	2.02503	1	1	1	1
ENSG00000224372	0.741438	3.08867	1.85247	1.66733	0.0954496	0.999996	HLA-N	2.92555	0	1.38068	3.02056	0	1.57046	0	0	0	0	0	0	3.92555	1	2.38068	4.02056	1	2.57046	1	1	1	1	1	1
ENSG00000224269	1.53033	-2.20682	1.32451	-1.66614	0.0956862	0.999996	AP000697.1	0	1.34287	0	1.00685	1.13019	0	0	5.12517	7.42602	0.808985	0.943896	0.580021	1	2.34287	1	2.00685	2.13019	1	1	6.12517	8.42602	1.80899	1.9439	1.58002
ENSG00000113583	1392.69	-0.308886	0.185446	-1.66564	0.0957848	0.999996	C5orf15	1277	1173.67	1485.61	1250.51	910.933	1368.66	961.518	1498.6	1660.64	1602.6	1950.09	1572.44	1278	1174.67	1486.61	1251.51	911.933	1369.66	962.518	1499.6	1661.64	1603.6	1951.09	1573.44
ENSG00000279299	1.1515	2.46306	1.47889	1.66548	0.0958174	0.999996	AP000648.3	0	0	0.690339	2.01371	4.52076	3.92616	1.72315	0	0	0	0.943896	0	1	1	1.69034	3.01371	5.52076	4.92616	2.72315	1	1	1	1.9439	1
ENSG00000233173	1.66009	2.50263	1.50269	1.66543	0.0958274	0.999996	VN1R34P	7.31389	0	2.76136	5.03427	0	0.785231	3.4463	0	0	0	0	0.580021	8.31389	1	3.76136	6.03427	1	1.78523	4.4463	1	1	1	1	1.58002
ENSG00000223945	2.99398	1.49163	0.895863	1.66503	0.0959075	0.999996	AC244033.1	4.38833	5.37147	3.45169	5.03427	0	8.63754	1.72315	0	0.928253	0.808985	0.943896	4.64017	5.38833	6.37147	4.45169	6.03427	1	9.63754	2.72315	1	1.92825	1.80899	1.9439	5.64017
ENSG00000135211	183.142	-0.375959	0.225921	-1.66411	0.09609	0.999996	TMEM60	190.161	130.258	164.991	136.932	178.57	155.476	198.162	161.955	209.785	161.797	345.466	164.146	191.161	131.258	165.991	137.932	179.57	156.476	199.162	162.955	210.785	162.797	346.466	165.146
ENSG00000267543	5.94294	1.00363	0.603391	1.66332	0.0962476	0.999996	AC015802.3	10.2394	6.71434	10.3551	9.06168	3.39057	7.85231	6.8926	1.02503	3.71301	2.42696	0.943896	8.70032	11.2394	7.71434	11.3551	10.0617	4.39057	8.85231	7.8926	2.02503	4.71301	3.42696	1.9439	9.70032
ENSG00000197361	6.81746	0.771371	0.463753	1.66332	0.0962481	0.999996	FBXL22	7.31389	13.4287	6.90339	7.04798	11.3019	6.28185	5.16945	4.10014	2.78476	4.85391	5.66338	6.96026	8.31389	14.4287	7.90339	8.04798	12.3019	7.28185	6.16945	5.10014	3.78476	5.85391	6.66338	7.96026
ENSG00000204241	168.314	0.611329	0.367607	1.663	0.0963132	0.999996	LINC02731	178.459	249.773	117.358	88.6031	445.295	140.556	196.439	129.154	142.951	121.348	109.492	100.344	179.459	250.773	118.358	89.6031	446.295	141.556	197.439	130.154	143.951	122.348	110.492	101.344
ENSG00000075429	1.42269	-2.64077	1.58854	-1.66239	0.0964352	0.999996	CACNG5	0	0	0	1.00685	1.13019	0	10.3389	2.05007	0.928253	1.61797	0	0	1	1	1	2.00685	2.13019	1	11.3389	3.05007	1.92825	2.61797	1	1
ENSG00000234309	0.987397	2.75629	1.65824	1.66218	0.0964773	0.999996	SLC25A18P1	5.85111	0	0.690339	2.01371	0	1.57046	1.72315	0	0	0	0	0	6.85111	1	1.69034	3.01371	1	2.57046	2.72315	1	1	1	1	1
ENSG00000143390	652.189	-0.303097	0.182358	-1.6621	0.0964935	0.999996	RFX5	497.344	605.633	637.873	645.393	582.047	537.098	466.974	807.727	808.508	968.355	614.476	654.844	498.344	606.633	638.873	646.393	583.047	538.098	467.974	808.727	809.508	969.355	615.476	655.844
ENSG00000232361	0.84066	3.25139	1.95625	1.66205	0.0965033	0.999996	AC069304.1	2.92555	1.34287	0	5.03427	0	0.785231	0	0	0	0	0	0	3.92555	2.34287	1	6.03427	1	1.78523	1	1	1	1	1	1
ENSG00000227963	9.2093	-0.918603	0.552869	-1.66152	0.0966093	0.999996	RBM15-AS1	2.92555	2.68574	7.59373	7.04798	6.78114	9.42277	29.2936	4.10014	9.28253	12.9438	13.2145	5.22019	3.92555	3.68574	8.59373	8.04798	7.78114	10.4228	30.2936	5.10014	10.2825	13.9438	14.2145	6.22019
ENSG00000078070	337.847	-0.216314	0.1302	-1.6614	0.0966328	0.999996	MCCC1	283.779	350.489	313.414	340.317	265.594	325.086	301.551	330.061	366.66	364.852	378.502	433.856	284.779	351.489	314.414	341.317	266.594	326.086	302.551	331.061	367.66	365.852	379.502	434.856
ENSG00000234587	0.813725	3.23121	1.9455	1.66087	0.0967404	0.999996	MRPL50P1	1.46278	0	0.690339	6.04112	0	1.57046	0	0	0	0	0	0	2.46278	1	1.69034	7.04112	1	2.57046	1	1	1	1	1	1
ENSG00000007171	310.35	-1.68696	1.01577	-1.66078	0.0967583	0.999996	NOS2	21.9417	147.715	555.723	85.5826	55.3793	15.7046	29.2936	625.271	1552.97	466.784	47.1948	120.644	22.9417	148.715	556.723	86.5826	56.3793	16.7046	30.2936	626.271	1553.97	467.784	48.1948	121.644
ENSG00000075073	59.0366	0.540204	0.325305	1.66061	0.0967918	0.999996	TACR2	64.3622	32.2288	44.1817	67.4592	142.404	69.1003	49.9714	43.0514	58.4799	48.5391	43.4192	45.2417	65.3622	33.2288	45.1817	68.4592	143.404	70.1003	50.9714	44.0514	59.4799	49.5391	44.4192	46.2417
ENSG00000134775	259.317	0.670191	0.403708	1.66009	0.0968963	0.999996	FHOD3	296.944	157.116	628.899	178.213	506.325	141.342	342.907	146.58	160.588	139.145	232.198	181.547	297.944	158.116	629.899	179.213	507.325	142.342	343.907	147.58	161.588	140.145	233.198	182.547
ENSG00000197406	273.833	0.873921	0.526548	1.65972	0.0969717	0.999996	DIO3	627.532	298.117	74.5566	455.098	427.212	242.636	373.924	191.681	49.1974	342.201	125.538	78.3029	628.532	299.117	75.5566	456.098	428.212	243.636	374.924	192.681	50.1974	343.201	126.538	79.3029
ENSG00000161929	46.3489	-0.654188	0.394169	-1.65967	0.0969818	0.999996	SCIMP	21.9417	45.6575	49.0141	48.329	33.9057	17.2751	31.0167	51.2517	64.9777	46.9211	115.155	30.7411	22.9417	46.6575	50.0141	49.329	34.9057	18.2751	32.0167	52.2517	65.9777	47.9211	116.155	31.7411
ENSG00000259301	1.16616	2.45727	1.48058	1.65966	0.0969819	0.999996	AC084759.1	4.38833	0	0.690339	4.02741	0	2.35569	1.72315	0	0	0.808985	0	0	5.38833	1	1.69034	5.02741	1	3.35569	2.72315	1	1	1.80899	1	1
ENSG00000178412	2.85879	1.32515	0.798528	1.65949	0.0970175	0.999996	AC068473.1	2.92555	2.68574	2.07102	2.01371	7.91132	6.28185	3.4463	2.05007	0.928253	0	2.83169	1.16004	3.92555	3.68574	3.07102	3.01371	8.91132	7.28185	4.4463	3.05007	1.92825	1	3.83169	2.16004
ENSG00000106034	1485.98	-0.349591	0.210723	-1.65901	0.0971143	0.999996	CPED1	1262.38	1000.44	1444.88	1418.66	1188.96	1525.7	1411.26	911.255	1885.28	1734.46	2034.1	2014.41	1263.38	1001.44	1445.88	1419.66	1189.96	1526.7	1412.26	912.255	1886.28	1735.46	2035.1	2015.41
ENSG00000165495	204.427	0.509266	0.30718	1.65787	0.0973431	0.999996	PKNOX2	389.099	135.63	142.21	301.049	281.417	191.596	232.625	142.48	103.964	202.246	135.921	194.887	390.099	136.63	143.21	302.049	282.417	192.596	233.625	143.48	104.964	203.246	136.921	195.887
ENSG00000211688	1.18705	2.08567	1.25813	1.65775	0.0973677	0.999996	TRGJP2	2.92555	2.68574	1.38068	2.01371	0	2.35569	1.72315	0	0	0	0	1.16004	3.92555	3.68574	2.38068	3.01371	1	3.35569	2.72315	1	1	1	1	2.16004
ENSG00000254069	1.43509	2.15053	1.29741	1.65755	0.097408	0.999996	AC134698.4	4.38833	0	2.07102	3.02056	1.13019	2.35569	3.4463	0	0	0.808985	0	0	5.38833	1	3.07102	4.02056	2.13019	3.35569	4.4463	1	1	1.80899	1	1
ENSG00000065833	711.705	-0.373573	0.225677	-1.65534	0.0978553	0.999996	ME1	573.409	584.148	773.87	496.379	524.408	767.956	525.561	804.652	881.84	603.503	1232.73	772.008	574.409	585.148	774.87	497.379	525.408	768.956	526.561	805.652	882.84	604.503	1233.73	773.008
ENSG00000272008	47.2874	-0.400183	0.24176	-1.65529	0.0978663	0.999996	AL139274.2	42.4205	48.3432	51.7754	28.1919	30.5151	43.1877	51.6945	58.4269	58.4799	33.9774	56.6338	63.8023	43.4205	49.3432	52.7754	29.1919	31.5151	44.1877	52.6945	59.4269	59.4799	34.9774	57.6338	64.8023
ENSG00000214651	2.81027	1.29402	0.781759	1.65526	0.0978709	0.999996	AL513122.1	4.38833	2.68574	3.45169	7.04798	2.26038	4.71139	0	1.02503	2.78476	0	1.88779	3.48013	5.38833	3.68574	4.45169	8.04798	3.26038	5.71139	1	2.02503	3.78476	1	2.88779	4.48013
ENSG00000250272	1.1055	2.37765	1.43661	1.65503	0.0979176	0.999996	TRMT112P1	4.38833	0	2.76136	2.01371	0	1.57046	1.72315	0	0	0.808985	0	0	5.38833	1	3.76136	3.01371	1	2.57046	2.72315	1	1	1.80899	1	1
ENSG00000000005	263.191	1.27126	0.768336	1.65456	0.0980145	0.999996	TNMD	263.3	67.1434	236.786	343.337	1254.51	67.5299	248.134	10.2503	79.8297	70.3817	452.126	64.9624	264.3	68.1434	237.786	344.337	1255.51	68.5299	249.134	11.2503	80.8297	71.3817	453.126	65.9624
ENSG00000287883	2.35056	-1.60455	0.969809	-1.6545	0.0980265	0.999996	AC093627.22	1.46278	0	2.07102	2.01371	0	0.785231	10.3389	4.10014	3.71301	1.61797	0.943896	1.16004	2.46278	1	3.07102	3.01371	1	1.78523	11.3389	5.10014	4.71301	2.61797	1.9439	2.16004
ENSG00000240095	4.93827	1.08246	0.654377	1.65418	0.098091	0.999996	AC055758.1	8.77666	2.68574	3.45169	6.04112	13.5623	5.49662	5.16945	1.02503	0.928253	5.6629	4.71948	1.74006	9.77666	3.68574	4.45169	7.04112	14.5623	6.49662	6.16945	2.02503	1.92825	6.6629	5.71948	2.74006
ENSG00000141452	593.844	0.20349	0.123035	1.65392	0.0981429	0.999996	RMC1	570.483	653.977	584.717	578.941	800.174	627.4	492.821	633.471	551.382	569.526	541.796	521.439	571.483	654.977	585.717	579.941	801.174	628.4	493.821	634.471	552.382	570.526	542.796	522.439
ENSG00000019102	30.59	0.411107	0.248578	1.65383	0.0981612	0.999996	VSIG2	33.6439	42.9718	33.8266	26.1782	29.3849	43.1877	27.5704	32.8011	26.9193	27.5055	16.9901	26.101	34.6439	43.9718	34.8266	27.1782	30.3849	44.1877	28.5704	33.8011	27.9193	28.5055	17.9901	27.101
ENSG00000256064	0.618014	2.80204	1.69455	1.65356	0.0982177	0.999996	AC063926.1	1.46278	2.68574	0.690339	1.00685	0	1.57046	0	0	0	0	0	0	2.46278	3.68574	1.69034	2.00685	1	2.57046	1	1	1	1	1	1
ENSG00000140332	1019.96	0.409586	0.247972	1.65174	0.0985875	0.999996	TLE3	1075.14	918.522	1012.04	866.901	2114.58	997.244	647.905	785.176	932.894	791.996	1156.27	940.795	1076.14	919.522	1013.04	867.901	2115.58	998.244	648.905	786.176	933.894	792.996	1157.27	941.795
ENSG00000256925	2.3701	-3.03099	1.83567	-1.65116	0.0987057	0.999996	ADGRA1-AS1	1.46278	0	0	0	0	1.57046	22.401	0	0	2.42696	0	0.580021	2.46278	1	1	1	1	2.57046	23.401	1	1	3.42696	1	1.58002
ENSG00000126337	2.08609	-2.23695	1.35483	-1.6511	0.0987189	0.999996	KRT36	1.46278	0	0.690339	1.00685	1.13019	0	13.7852	1.02503	0	4.04493	1.88779	0	2.46278	1	1.69034	2.00685	2.13019	1	14.7852	2.02503	1	5.04493	2.88779	1
ENSG00000224500	29.4814	-0.514566	0.311927	-1.64964	0.0990176	0.999996	AL731575.1	20.4789	21.4859	34.5169	22.1508	13.5623	32.9797	25.8473	22.5507	46.4126	40.4493	29.2608	44.0816	21.4789	22.4859	35.5169	23.1508	14.5623	33.9797	26.8473	23.5507	47.4126	41.4493	30.2608	45.0816
ENSG00000163541	598.607	-0.266758	0.161844	-1.64824	0.0993036	0.999996	SUCLG1	579.26	498.204	552.961	488.324	539.1	601.487	706.492	472.541	647.92	564.672	891.982	640.344	580.26	499.204	553.961	489.324	540.1	602.487	707.492	473.541	648.92	565.672	892.982	641.344
ENSG00000215811	1.31065	1.81689	1.10247	1.64802	0.0993483	0.999996	BTNL10	1.46278	2.68574	0.690339	2.01371	3.39057	2.35569	0	1.02503	0	0	0.943896	1.16004	2.46278	3.68574	1.69034	3.01371	4.39057	3.35569	1	2.02503	1	1	1.9439	2.16004
ENSG00000248901	2.01349	2.28664	1.38757	1.64795	0.0993637	0.999996	LINC01846	10.2394	0	0.690339	6.04112	0	2.35569	3.4463	0	0	0.808985	0	0.580021	11.2394	1	1.69034	7.04112	1	3.35569	4.4463	1	1	1.80899	1	1.58002
ENSG00000136754	1741.71	-0.286776	0.174028	-1.64787	0.0993796	0.999996	ABI1	1434.98	1740.36	2017.17	1487.12	1429.69	1306.62	1373.35	2064.42	2120.13	2283.76	2103	1539.96	1435.98	1741.36	2018.17	1488.12	1430.69	1307.62	1374.35	2065.42	2121.13	2284.76	2104	1540.96
ENSG00000260058	1.00587	2.78636	1.69183	1.64695	0.0995678	0.999996	AC018767.3	5.85111	0	0.690339	3.02056	0	0.785231	1.72315	0	0	0	0	0	6.85111	1	1.69034	4.02056	1	1.78523	2.72315	1	1	1	1	1
ENSG00000263787	2.63578	1.2984	0.788373	1.64693	0.0995715	0.999996	SKAP1-AS1	2.92555	1.34287	6.21305	7.04798	2.26038	2.35569	1.72315	1.02503	2.78476	2.42696	0.943896	0.580021	3.92555	2.34287	7.21305	8.04798	3.26038	3.35569	2.72315	2.02503	3.78476	3.42696	1.9439	1.58002
ENSG00000286519	10.6338	0.751897	0.456691	1.6464	0.0996809	0.999996	AC009236.1	26.33	12.0858	5.52271	8.05483	18.083	10.208	12.0621	6.1502	8.35427	5.6629	7.55117	7.54028	27.33	13.0858	6.52271	9.05483	19.083	11.208	13.0621	7.1502	9.35427	6.6629	8.55117	8.54028
ENSG00000271127	5.06001	1.06881	0.6495	1.64559	0.0998488	0.999996	AP000526.1	1.46278	12.0858	10.3551	8.05483	3.39057	4.71139	6.8926	5.12517	0.928253	1.61797	3.77558	2.32009	2.46278	13.0858	11.3551	9.05483	4.39057	5.71139	7.8926	6.12517	1.92825	2.61797	4.77558	3.32009
ENSG00000229752	0.79979	2.44225	1.48413	1.64557	0.0998517	0.999996	RPL7P10	1.46278	0	0.690339	3.02056	1.13019	1.57046	1.72315	0	0	0	0	0	2.46278	1	1.69034	4.02056	2.13019	2.57046	2.72315	1	1	1	1	1
ENSG00000223271	1.72543	-2.10283	1.27819	-1.64517	0.0999357	0.999996	Y_RNA	1.46278	0	2.07102	0	0	0	10.3389	1.02503	1.85651	2.42696	0.943896	0.580021	2.46278	1	3.07102	1	1	1	11.3389	2.02503	2.85651	3.42696	1.9439	1.58002
ENSG00000162551	128.89	0.778685	0.473387	1.64492	0.099986	0.999996	ALPL	171.145	294.088	237.477	48.329	148.055	77.7379	93.0501	210.132	110.462	42.8762	54.746	58.5822	172.145	295.088	238.477	49.329	149.055	78.7379	94.0501	211.132	111.462	43.8762	55.746	59.5822
ENSG00000233197	3.49569	-1.34472	0.817648	-1.64462	0.100049	0.999996	TMEM256P1	0	2.68574	2.76136	0	1.13019	4.71139	5.16945	2.05007	10.2108	1.61797	7.55117	4.06015	1	3.68574	3.76136	1	2.13019	5.71139	6.16945	3.05007	11.2108	2.61797	8.55117	5.06015
ENSG00000181552	1.52712	2.19261	1.33326	1.64455	0.100062	0.999996	EDDM3B	5.85111	1.34287	1.38068	3.02056	0	2.35569	3.4463	0	0.928253	0	0	0	6.85111	2.34287	2.38068	4.02056	1	3.35569	4.4463	1	1.92825	1	1	1
ENSG00000267317	15.3407	0.560723	0.341466	1.64211	0.100568	0.999996	AC027307.2	19.0161	10.7429	20.0198	16.1097	30.5151	13.3489	10.3389	16.4005	13.9238	11.3258	11.3268	11.0204	20.0161	11.7429	21.0198	17.1097	31.5151	14.3489	11.3389	17.4005	14.9238	12.3258	12.3268	12.0204
ENSG00000219159	1.40539	2.68327	1.63456	1.64159	0.100674	0.999996	AC011298.1	5.85111	0	1.38068	0	2.26038	3.92616	3.4463	0	0	0	0	0	6.85111	1	2.38068	1	3.26038	4.92616	4.4463	1	1	1	1	1
ENSG00000164985	925.828	-0.243113	0.148134	-1.64116	0.100763	0.999996	PSIP1	895.22	819.149	936.099	808.503	657.77	972.901	839.174	856.928	1147.32	930.333	1035.45	1211.08	896.22	820.149	937.099	809.503	658.77	973.901	840.174	857.928	1148.32	931.333	1036.45	1212.08
ENSG00000027697	1893.93	-0.21921	0.133594	-1.64086	0.100826	0.999996	IFNGR1	2039.11	1744.39	1673.38	1648.22	1520.1	1877.49	2097.07	1688.23	1840.72	2005.47	2602.32	1990.63	2040.11	1745.39	1674.38	1649.22	1521.1	1878.49	2098.07	1689.23	1841.72	2006.47	2603.32	1991.63
ENSG00000164385	65.9272	0.74432	0.453661	1.6407	0.10086	0.999996	LINC01600	156.517	80.5721	25.5425	52.3564	139.013	40.832	89.6038	64.5771	38.0584	38.8313	29.2608	35.9613	157.517	81.5721	26.5425	53.3564	140.013	41.832	90.6038	65.5771	39.0584	39.8313	30.2608	36.9613
ENSG00000233416	4.62282	1.00619	0.61372	1.6395	0.101109	0.999996	AC012065.2	10.2394	5.37147	8.28407	1.00685	7.91132	4.71139	1.72315	3.0751	4.64126	1.61797	2.83169	4.06015	11.2394	6.37147	9.28407	2.00685	8.91132	5.71139	2.72315	4.0751	5.64126	2.61797	3.83169	5.06015
ENSG00000224142	4.3065	0.974116	0.594598	1.63828	0.101364	0.999996	AMMECR1-IT1	4.38833	6.71434	4.83237	4.02741	6.78114	7.06708	5.16945	4.10014	2.78476	0.808985	0.943896	4.06015	5.38833	7.71434	5.83237	5.02741	7.78114	8.06708	6.16945	5.10014	3.78476	1.80899	1.9439	5.06015
ENSG00000213967	15.0089	0.621839	0.379629	1.63802	0.101418	0.999996	ZNF726	20.4789	8.05721	13.8068	20.1371	18.083	26.6979	20.6778	10.2503	8.35427	13.7527	12.2706	7.54028	21.4789	9.05721	14.8068	21.1371	19.083	27.6979	21.6778	11.2503	9.35427	14.7527	13.2706	8.54028
ENSG00000137462	2757.76	-0.720702	0.439998	-1.63797	0.101429	0.999996	TLR2	1114.64	2233.19	3280.49	2979.28	1686.24	1203.76	834.005	3596.84	3821.62	7235.56	3278.15	1829.39	1115.64	2234.19	3281.49	2980.28	1687.24	1204.76	835.005	3597.84	3822.62	7236.56	3279.15	1830.39
ENSG00000248565	1.51248	2.53003	1.54513	1.63743	0.101541	0.999996	TECRP2	10.2394	1.34287	0	2.01371	0	2.35569	0	0	0	1.61797	0	0.580021	11.2394	2.34287	1	3.01371	1	3.35569	1	1	1	2.61797	1	1.58002
ENSG00000170049	20.6835	0.624956	0.381694	1.63732	0.101563	0.999996	KCNAB3	20.4789	24.1716	26.9232	16.1097	33.9057	25.9126	36.1862	18.4506	12.0673	8.08985	16.0462	9.86036	21.4789	25.1716	27.9232	17.1097	34.9057	26.9126	37.1862	19.4506	13.0673	9.08985	17.0462	10.8604
ENSG00000248447	1.88744	2.20811	1.34884	1.63705	0.10162	0.999996	AC107058.1	11.7022	0	2.07102	3.02056	0	1.57046	1.72315	0	0	1.61797	0.943896	0	12.7022	1	3.07102	4.02056	1	2.57046	2.72315	1	1	2.61797	1.9439	1
ENSG00000125414	25.1689	1.90932	1.16632	1.63705	0.10162	0.999996	MYH2	23.4044	0	9.66474	15.1028	179.7	9.42277	51.6945	0	0.928253	4.85391	3.77558	3.48013	24.4044	1	10.6647	16.1028	180.7	10.4228	52.6945	1	1.92825	5.85391	4.77558	4.48013
ENSG00000220349	5.24382	1.30837	0.799229	1.63704	0.101623	0.999996	Z85996.1	14.6278	1.34287	2.07102	1.00685	21.4736	4.71139	1.72315	3.0751	4.64126	4.04493	1.88779	2.32009	15.6278	2.34287	3.07102	2.00685	22.4736	5.71139	2.72315	4.0751	5.64126	5.04493	2.88779	3.32009
ENSG00000206715	4.22304	1.19692	0.731192	1.63694	0.101643	0.999996	RNU6-444P	1.46278	14.7715	6.90339	6.04112	2.26038	3.92616	1.72315	6.1502	2.78476	0.808985	0.943896	2.90011	2.46278	15.7715	7.90339	7.04112	3.26038	4.92616	2.72315	7.1502	3.78476	1.80899	1.9439	3.90011
ENSG00000283199	35.1469	0.473918	0.289546	1.63677	0.10168	0.999996	C13orf46	29.2555	36.2574	28.3039	36.2467	62.1604	53.3957	29.2936	33.8261	23.2063	27.5055	21.7096	40.6015	30.2555	37.2574	29.3039	37.2467	63.1604	54.3957	30.2936	34.8261	24.2063	28.5055	22.7096	41.6015
ENSG00000224805	1.80504	-1.72109	1.05165	-1.63657	0.101721	0.999996	LINC00853	0	1.34287	1.38068	1.00685	1.13019	0	5.16945	0	2.78476	4.85391	2.83169	1.16004	1	2.34287	2.38068	2.00685	2.13019	1	6.16945	1	3.78476	5.85391	3.83169	2.16004
ENSG00000169218	8.90683	1.24683	0.761865	1.63655	0.101725	0.999996	RSPO1	16.0906	8.05721	2.07102	5.03427	33.9057	8.63754	18.9547	4.10014	0.928253	2.42696	3.77558	2.90011	17.0906	9.05721	3.07102	6.03427	34.9057	9.63754	19.9547	5.10014	1.92825	3.42696	4.77558	3.90011
ENSG00000258690	1.0063	2.3132	1.41458	1.63526	0.101994	0.999996	AL162464.2	5.85111	0	0.690339	2.01371	1.13019	0.785231	0	1.02503	0	0	0	0.580021	6.85111	1	1.69034	3.01371	2.13019	1.78523	1	2.02503	1	1	1	1.58002
ENSG00000187900	1.5179	1.88414	1.15238	1.635	0.10205	0.999996	OR5H7P	5.85111	1.34287	2.07102	4.02741	0	0.785231	1.72315	1.02503	0	0.808985	0	0.580021	6.85111	2.34287	3.07102	5.02741	1	1.78523	2.72315	2.02503	1	1.80899	1	1.58002
ENSG00000003147	294.213	-0.290329	0.177645	-1.63432	0.102192	0.999996	ICA1	193.087	342.431	311.343	240.638	242.991	258.341	241.241	326.986	381.512	347.864	355.849	288.271	194.087	343.431	312.343	241.638	243.991	259.341	242.241	327.986	382.512	348.864	356.849	289.271
ENSG00000186825	1.49121	-2.74812	1.68159	-1.63424	0.102209	0.999996	C2orf27B	0	0	0	1.00685	0	0.785231	13.7852	0	0.928253	0.808985	0	0.580021	1	1	1	2.00685	1	1.78523	14.7852	1	1.92825	1.80899	1	1.58002
ENSG00000163606	148.8	-0.602831	0.369239	-1.63263	0.102547	0.999996	CD200R1	153.592	147.715	153.946	83.5688	42.9472	127.993	79.2649	162.98	254.341	120.539	291.664	167.046	154.592	148.715	154.946	84.5688	43.9472	128.993	80.2649	163.98	255.341	121.539	292.664	168.046
ENSG00000063601	361.591	-0.215172	0.131819	-1.63233	0.10261	0.999996	MTMR1	365.694	334.374	333.434	392.673	245.251	338.435	351.523	417.189	368.516	395.594	382.278	414.135	366.694	335.374	334.434	393.673	246.251	339.435	352.523	418.189	369.516	396.594	383.278	415.135
ENSG00000207326	2.66902	1.31756	0.807249	1.63216	0.102645	0.999996	Y_RNA	5.85111	2.68574	4.83237	6.04112	0	3.92616	0	1.02503	2.78476	1.61797	0.943896	2.32009	6.85111	3.68574	5.83237	7.04112	1	4.92616	1	2.02503	3.78476	2.61797	1.9439	3.32009
ENSG00000225126	1.61989	1.92099	1.17705	1.63204	0.102672	0.999996	AL365194.1	1.46278	5.37147	1.38068	6.04112	0	1.57046	0	0	0.928253	0	0.943896	1.74006	2.46278	6.37147	2.38068	7.04112	1	2.57046	1	1	1.92825	1	1.9439	2.74006
ENSG00000266761	2.04487	-1.91096	1.17112	-1.63173	0.102736	0.999996	MIR3194	0	1.34287	0.690339	1.00685	0	1.57046	13.7852	1.02503	2.78476	0.808985	0.943896	0.580021	1	2.34287	1.69034	2.00685	1	2.57046	14.7852	2.02503	3.78476	1.80899	1.9439	1.58002
ENSG00000085719	1789.24	-0.309136	0.189453	-1.63173	0.102736	0.999996	CPNE3	1829.93	1408.67	1787.98	1428.73	1228.52	1906.54	1645.61	1429.92	2109.92	1792.71	2687.27	2215.1	1830.93	1409.67	1788.98	1429.73	1229.52	1907.54	1646.61	1430.92	2110.92	1793.71	2688.27	2216.1
ENSG00000212721	0.832743	3.21365	1.97003	1.63127	0.102833	0.999996	KRTAP4-11	5.85111	1.34287	0	2.01371	0	0.785231	0	0	0	0	0	0	6.85111	2.34287	1	3.01371	1	1.78523	1	1	1	1	1	1
ENSG00000254892	1.14492	1.9649	1.20463	1.63113	0.102863	0.999996	AP003396.4	2.92555	1.34287	2.07102	1.00685	2.26038	1.57046	0	0	0	1.61797	0.943896	0	3.92555	2.34287	3.07102	2.00685	3.26038	2.57046	1	1	1	2.61797	1.9439	1
ENSG00000108821	11217.9	1.17892	0.722816	1.63101	0.102889	0.999996	COL1A1	6091.01	7358.92	7115.32	1979.47	59394.8	11434.5	908.1	13488.4	4313.59	2180.21	11908.2	8442.21	6092.01	7359.92	7116.32	1980.47	59395.8	11435.5	909.1	13489.4	4314.59	2181.21	11909.2	8443.21
ENSG00000112299	45.8117	-0.697939	0.427943	-1.63091	0.102908	0.999996	VNN1	35.1067	17.4573	55.9174	32.2193	10.1717	58.1071	43.0788	29.726	41.7714	57.4379	73.6239	95.1235	36.1067	18.4573	56.9174	33.2193	11.1717	59.1071	44.0788	30.726	42.7714	58.4379	74.6239	96.1235
ENSG00000176125	20.3334	0.922837	0.565842	1.63091	0.102909	0.999996	UFSP1	33.6439	18.8001	9.66474	16.1097	70.0717	10.9932	24.1241	12.3004	4.64126	8.08985	24.5413	11.0204	34.6439	19.8001	10.6647	17.1097	71.0717	11.9932	25.1241	13.3004	5.64126	9.08985	25.5413	12.0204
ENSG00000233482	1.67965	2.28619	1.40268	1.62988	0.103127	0.999996	AC093579.1	2.92555	1.34287	2.76136	6.04112	1.13019	0.785231	5.16945	0	0	0	0	0	3.92555	2.34287	3.76136	7.04112	2.13019	1.78523	6.16945	1	1	1	1	1
ENSG00000223479	1.75481	1.94084	1.1913	1.62918	0.103275	0.999996	LINC02238	5.85111	0	2.07102	2.01371	1.13019	4.71139	3.4463	1.02503	0	0.808985	0	0	6.85111	1	3.07102	3.01371	2.13019	5.71139	4.4463	2.02503	1	1.80899	1	1
ENSG00000172986	343.281	0.3265	0.20044	1.62892	0.103331	0.999996	GXYLT2	510.509	432.403	352.763	285.946	353.749	358.851	279.15	419.239	237.633	250.785	274.674	363.673	511.509	433.403	353.763	286.946	354.749	359.851	280.15	420.239	238.633	251.785	275.674	364.673
ENSG00000232186	27.6692	-0.592439	0.363783	-1.62855	0.103409	0.999996	AL137013.1	17.5533	22.8288	26.9232	30.2056	13.5623	21.9865	10.3389	46.1265	37.1301	46.1122	19.8218	39.4415	18.5533	23.8288	27.9232	31.2056	14.5623	22.9865	11.3389	47.1265	38.1301	47.1122	20.8218	40.4415
ENSG00000137752	307.347	-0.293345	0.180237	-1.62755	0.103621	0.999996	CASP1	315.96	284.688	283.729	270.844	203.434	300.744	253.303	261.384	382.44	360.807	440.799	330.032	316.96	285.688	284.729	271.844	204.434	301.744	254.303	262.384	383.44	361.807	441.799	331.032
ENSG00000223651	2.07207	-2.96897	1.82465	-1.62714	0.103707	0.999996	AL049812.1	0	0	1.38068	0	0	0.785231	18.9547	0	1.85651	0	1.88779	0	1	1	2.38068	1	1	1.78523	19.9547	1	2.85651	1	2.88779	1
ENSG00000250510	48.7533	-0.445659	0.273975	-1.62664	0.103814	0.999996	GPR162	24.8672	49.6861	45.5624	35.2399	44.0774	47.1139	58.5871	78.9276	67.7624	33.9774	37.7558	61.4823	25.8672	50.6861	46.5624	36.2399	45.0774	48.1139	59.5871	79.9276	68.7624	34.9774	38.7558	62.4823
ENSG00000230489	6.23949	0.778287	0.478565	1.62629	0.103887	0.999996	VAV3-AS1	4.38833	12.0858	6.90339	8.05483	5.65095	10.208	5.16945	2.05007	5.56952	4.85391	4.71948	5.22019	5.38833	13.0858	7.90339	9.05483	6.65095	11.208	6.16945	3.05007	6.56952	5.85391	5.71948	6.22019
ENSG00000111237	706.465	-0.307515	0.189109	-1.62613	0.103923	0.999996	VPS29	712.373	538.49	719.333	645.393	467.898	705.923	603.103	608.87	864.203	730.514	1084.54	796.949	713.373	539.49	720.333	646.393	468.898	706.923	604.103	609.87	865.203	731.514	1085.54	797.949
ENSG00000234626	9.17585	-0.840716	0.517088	-1.62587	0.103978	0.999996	AL021937.3	10.2394	8.05721	6.21305	7.04798	2.26038	5.49662	18.9547	20.5007	5.56952	12.1348	3.77558	9.86036	11.2394	9.05721	7.21305	8.04798	3.26038	6.49662	19.9547	21.5007	6.56952	13.1348	4.77558	10.8604
ENSG00000100558	45.7362	-0.528304	0.324985	-1.62563	0.104029	0.999996	PLEK2	19.0161	33.5717	35.8976	37.2536	56.5095	42.4025	29.2936	44.0765	77.045	46.1122	85.8945	41.7615	20.0161	34.5717	36.8976	38.2536	57.5095	43.4025	30.2936	45.0765	78.045	47.1122	86.8945	42.7615
ENSG00000237906	1.19323	2.4849	1.52925	1.62492	0.104181	0.999996	MUPP	2.92555	0	0	6.04112	1.13019	1.57046	1.72315	0	0.928253	0	0	0	3.92555	1	1	7.04112	2.13019	2.57046	2.72315	1	1.92825	1	1	1
ENSG00000170054	9.98801	-1.16091	0.714664	-1.62442	0.104287	0.999996	SERPINA9	11.7022	5.37147	9.66474	5.03427	1.13019	3.92616	25.8473	8.20027	14.852	29.1235	0.943896	4.06015	12.7022	6.37147	10.6647	6.03427	2.13019	4.92616	26.8473	9.20027	15.852	30.1235	1.9439	5.06015
ENSG00000234223	3.04656	1.3909	0.856368	1.62419	0.104336	0.999996	AC003988.1	4.38833	1.34287	1.38068	7.04798	1.13019	10.208	5.16945	2.05007	0.928253	0.808985	0.943896	1.16004	5.38833	2.34287	2.38068	8.04798	2.13019	11.208	6.16945	3.05007	1.92825	1.80899	1.9439	2.16004
ENSG00000286542	1.79858	-1.96019	1.20695	-1.62408	0.104359	0.999996	AC124242.3	0	1.34287	0	2.01371	0	0.785231	10.3389	1.02503	1.85651	0.808985	2.83169	0.580021	1	2.34287	1	3.01371	1	1.78523	11.3389	2.02503	2.85651	1.80899	3.83169	1.58002
ENSG00000200554	3.98328	1.14507	0.705086	1.62401	0.104374	0.999996	RNU6-1020P	1.46278	8.05721	4.83237	11.0754	4.52076	3.92616	0	1.02503	2.78476	2.42696	1.88779	5.80021	2.46278	9.05721	5.83237	12.0754	5.52076	4.92616	1	2.02503	3.78476	3.42696	2.88779	6.80021
ENSG00000260920	30.0052	0.459811	0.28321	1.62357	0.104467	0.999996	AL031985.3	33.6439	30.886	31.7556	41.281	23.734	47.1139	25.8473	30.751	22.2781	16.9887	19.8218	35.9613	34.6439	31.886	32.7556	42.281	24.734	48.1139	26.8473	31.751	23.2781	17.9887	20.8218	36.9613
ENSG00000099399	1.14972	2.46344	1.51744	1.62342	0.1045	0.999996	MAGEB2	7.31389	0	1.38068	2.01371	0	0.785231	1.72315	0	0	0	0	0.580021	8.31389	1	2.38068	3.01371	1	1.78523	2.72315	1	1	1	1	1.58002
ENSG00000261120	0.726265	2.44584	1.50668	1.62333	0.104518	0.999996	AL133299.1	0	1.34287	1.38068	1.00685	3.39057	0.785231	0	0	0	0.808985	0	0	1	2.34287	2.38068	2.00685	4.39057	1.78523	1	1	1	1.80899	1	1
ENSG00000239392	0.678153	2.39743	1.47726	1.62288	0.104614	0.999996	AL354989.2	1.46278	0	1.38068	2.01371	1.13019	1.57046	0	0	0	0	0	0.580021	2.46278	1	2.38068	3.01371	2.13019	2.57046	1	1	1	1	1	1.58002
ENSG00000286970	166.269	0.455906	0.280933	1.62283	0.104627	0.999996	AC010491.2	87.7666	185.316	135.306	297.022	271.245	177.462	113.728	142.48	168.014	121.348	163.294	132.245	88.7666	186.316	136.306	298.022	272.245	178.462	114.728	143.48	169.014	122.348	164.294	133.245
ENSG00000172031	11.3996	1.01612	0.626308	1.62239	0.104719	0.999996	EPHX4	17.5533	25.5145	13.1164	15.1028	3.39057	15.7046	17.2315	16.4005	1.85651	3.23594	1.88779	5.80021	18.5533	26.5145	14.1164	16.1028	4.39057	16.7046	18.2315	17.4005	2.85651	4.23594	2.88779	6.80021
ENSG00000283578	1.49741	2.21678	1.36682	1.62186	0.104834	0.999996	MTND5P42	7.31389	0	1.38068	4.02741	0	1.57046	1.72315	1.02503	0.928253	0	0	0	8.31389	1	2.38068	5.02741	1	2.57046	2.72315	2.02503	1.92825	1	1	1
ENSG00000090339	9022.21	-0.736992	0.454534	-1.62143	0.104927	0.999996	ICAM1	3686.2	5255.98	13062.6	9496.64	6046.51	3051.41	3399.78	9580.99	14866.9	23805.2	6428.88	9585.43	3687.2	5256.98	13063.6	9497.64	6047.51	3052.41	3400.78	9581.99	14867.9	23806.2	6429.88	9586.43
ENSG00000207290	1.34002	2.15295	1.32825	1.62089	0.105042	0.999996	Y_RNA	1.46278	0	2.07102	5.03427	1.13019	2.35569	3.4463	0	0	0	0	0.580021	2.46278	1	3.07102	6.03427	2.13019	3.35569	4.4463	1	1	1	1	1.58002
ENSG00000253356	0.864085	2.69649	1.6641	1.62038	0.10515	0.999996	AC084024.3	0	4.0286	1.38068	3.02056	1.13019	0	0	0	0	0.808985	0	0	1	5.0286	2.38068	4.02056	2.13019	1	1	1	1	1.80899	1	1
ENSG00000248242	0.854143	2.70474	1.67023	1.61938	0.105366	0.999996	AC004053.1	4.38833	0	0.690339	3.02056	0	1.57046	0	0	0	0	0	0.580021	5.38833	1	1.69034	4.02056	1	2.57046	1	1	1	1	1	1.58002
ENSG00000105538	109.098	0.382459	0.236233	1.61899	0.105449	0.999996	RASIP1	106.783	132.944	122.19	93.6374	166.138	120.926	74.0955	133.254	77.9732	90.6063	64.1849	126.445	107.783	133.944	123.19	94.6374	167.138	121.926	75.0955	134.254	78.9732	91.6063	65.1849	127.445
ENSG00000108405	27.349	0.713658	0.440921	1.61856	0.105541	0.999996	P2RX1	65.825	37.6003	20.0198	42.2879	12.4321	25.1274	36.1862	18.4506	27.8476	19.4156	8.49506	14.5005	66.825	38.6003	21.0198	43.2879	13.4321	26.1274	37.1862	19.4506	28.8476	20.4156	9.49506	15.5005
ENSG00000157168	79.6231	0.992594	0.613456	1.61804	0.105655	0.999996	NRG1	160.906	28.2002	184.32	98.6717	92.6755	68.3151	187.823	29.726	12.9955	35.5953	40.5875	15.6606	161.906	29.2002	185.32	99.6717	93.6755	69.3151	188.823	30.726	13.9955	36.5953	41.5875	16.6606
ENSG00000287601	12.4914	0.531518	0.328793	1.61657	0.105971	0.999996	BX323046.2	13.165	14.7715	13.1164	15.1028	16.9528	15.7046	8.61575	7.17524	12.9955	11.3258	12.2706	8.70032	14.165	15.7715	14.1164	16.1028	17.9528	16.7046	9.61575	8.17524	13.9955	12.3258	13.2706	9.70032
ENSG00000133069	39.036	-0.654427	0.404892	-1.6163	0.10603	0.999996	TMCC2	24.8672	28.2002	41.4203	21.1439	38.4264	28.2683	24.1241	21.5257	75.1885	96.2692	33.0364	35.9613	25.8672	29.2002	42.4203	22.1439	39.4264	29.2683	25.1241	22.5257	76.1885	97.2692	34.0364	36.9613
ENSG00000226280	1.66921	2.33234	1.44307	1.61623	0.106045	0.999996	AL049641.1	5.85111	0	2.76136	3.02056	0	3.92616	3.4463	1.02503	0	0	0	0	6.85111	1	3.76136	4.02056	1	4.92616	4.4463	2.02503	1	1	1	1
ENSG00000170677	1252.43	-0.39612	0.245134	-1.61593	0.106109	0.999996	SOCS6	1072.22	1136.07	1325.45	1135.73	971.963	848.835	904.654	1125.49	1513.05	1575.09	2407.88	1012.72	1073.22	1137.07	1326.45	1136.73	972.963	849.835	905.654	1126.49	1514.05	1576.09	2408.88	1013.72
ENSG00000121933	35.0558	-0.922928	0.571469	-1.61501	0.106309	0.999996	TMIGD3	13.165	12.0858	56.6078	22.1508	29.3849	10.9932	29.2936	21.5257	61.2647	38.0223	115.155	11.0204	14.165	13.0858	57.6078	23.1508	30.3849	11.9932	30.2936	22.5257	62.2647	39.0223	116.155	12.0204
ENSG00000207343	0.904559	2.6316	1.63015	1.61433	0.106455	0.999996	RNU6-225P	4.38833	0	1.38068	1.00685	0	2.35569	1.72315	0	0	0	0	0	5.38833	1	2.38068	2.00685	1	3.35569	2.72315	1	1	1	1	1
ENSG00000188694	0.904559	2.6316	1.63015	1.61433	0.106455	0.999996	KRTAP24-1	4.38833	0	1.38068	1.00685	0	2.35569	1.72315	0	0	0	0	0	5.38833	1	2.38068	2.00685	1	3.35569	2.72315	1	1	1	1	1
ENSG00000226261	5.8089	0.94061	0.582675	1.6143	0.106463	0.999996	AC064836.1	7.31389	12.0858	3.45169	10.0685	6.78114	6.28185	5.16945	6.1502	0.928253	6.47188	0.943896	4.06015	8.31389	13.0858	4.45169	11.0685	7.78114	7.28185	6.16945	7.1502	1.92825	7.47188	1.9439	5.06015
ENSG00000267674	0.864694	2.67519	1.65727	1.61421	0.106481	0.999996	AC090227.3	4.38833	0	0.690339	2.01371	0	2.35569	0	0	0.928253	0	0	0	5.38833	1	1.69034	3.01371	1	3.35569	1	1	1.92825	1	1	1
ENSG00000249092	1.48704	2.1583	1.33787	1.61323	0.106694	0.999996	PPIAP77	2.92555	2.68574	0.690339	4.02741	0	3.14092	3.4463	0	0.928253	0	0	0	3.92555	3.68574	1.69034	5.02741	1	4.14092	4.4463	1	1.92825	1	1	1
ENSG00000141433	12.4652	1.37633	0.853163	1.61321	0.106698	0.999996	ADCYAP1	58.5111	12.0858	17.9488	11.0754	4.52076	3.14092	18.9547	3.0751	10.2108	8.89884	0	1.16004	59.5111	13.0858	18.9488	12.0754	5.52076	4.14092	19.9547	4.0751	11.2108	9.89884	1	2.16004
ENSG00000226361	2.79994	1.42296	0.882379	1.61264	0.106823	0.999996	TERF1P5	8.77666	2.68574	4.14203	5.03427	0	3.14092	5.16945	0	0.928253	1.61797	0.943896	1.16004	9.77666	3.68574	5.14203	6.03427	1	4.14092	6.16945	1	1.92825	2.61797	1.9439	2.16004
ENSG00000268163	1.72141	1.62084	1.00528	1.61232	0.106893	0.999996	AC004076.1	1.46278	2.68574	3.45169	3.02056	3.39057	0.785231	3.4463	1.02503	0	0.808985	0	0.580021	2.46278	3.68574	4.45169	4.02056	4.39057	1.78523	4.4463	2.02503	1	1.80899	1	1.58002
ENSG00000273455	5.45133	-1.02679	0.636864	-1.61226	0.106906	0.999996	AC072039.2	0	2.68574	3.45169	5.03427	1.13019	8.63754	3.4463	9.2253	8.35427	12.1348	3.77558	7.54028	1	3.68574	4.45169	6.03427	2.13019	9.63754	4.4463	10.2253	9.35427	13.1348	4.77558	8.54028
ENSG00000222747	1.10117	2.40303	1.49087	1.61183	0.106999	0.999996	RNA5SP25	5.85111	0	0.690339	2.01371	0	2.35569	1.72315	0	0	0	0	0.580021	6.85111	1	1.69034	3.01371	1	3.35569	2.72315	1	1	1	1	1.58002
ENSG00000223912	1.18955	2.35973	1.46482	1.61093	0.107196	0.999996	EEF1A1P36	4.38833	0	1.38068	2.01371	2.26038	0.785231	3.4463	0	0	0	0	0	5.38833	1	2.38068	3.01371	3.26038	1.78523	4.4463	1	1	1	1	1
ENSG00000137760	235.108	-0.267129	0.165983	-1.60938	0.107534	0.999996	ALKBH8	247.209	212.173	210.553	175.193	214.736	220.65	284.32	203.982	234.848	207.909	338.859	270.87	248.209	213.173	211.553	176.193	215.736	221.65	285.32	204.982	235.848	208.909	339.859	271.87
ENSG00000286297	2.56212	1.46955	0.913164	1.60929	0.107552	0.999996	AC006445.3	8.77666	1.34287	3.45169	4.02741	1.13019	3.14092	5.16945	0	0.928253	1.61797	0	1.16004	9.77666	2.34287	4.45169	5.02741	2.13019	4.14092	6.16945	1	1.92825	2.61797	1	2.16004
ENSG00000169006	0.57466	2.72501	1.6934	1.60919	0.107574	0.999996	NTSR2	1.46278	0	1.38068	1.00685	2.26038	0.785231	0	0	0	0	0	0	2.46278	1	2.38068	2.00685	3.26038	1.78523	1	1	1	1	1	1
ENSG00000249153	0.808853	2.60818	1.6211	1.60889	0.10764	0.999996	AC026414.1	2.92555	0	1.38068	3.02056	0	1.57046	0	0	0	0.808985	0	0	3.92555	1	2.38068	4.02056	1	2.57046	1	1	1	1.80899	1	1
ENSG00000202111	4.71743	1.4924	0.927595	1.60889	0.107641	0.999996	VTRNA1-2	11.7022	18.8001	1.38068	3.02056	4.52076	1.57046	8.61575	1.02503	0	1.61797	3.77558	0.580021	12.7022	19.8001	2.38068	4.02056	5.52076	2.57046	9.61575	2.02503	1	2.61797	4.77558	1.58002
ENSG00000232871	4.8795	0.923511	0.57402	1.60885	0.10765	0.999996	SEC1P	4.38833	4.0286	5.52271	4.02741	10.1717	9.42277	6.8926	3.0751	2.78476	3.23594	0.943896	4.06015	5.38833	5.0286	6.52271	5.02741	11.1717	10.4228	7.8926	4.0751	3.78476	4.23594	1.9439	5.06015
ENSG00000264864	0.984087	-2.01047	1.25001	-1.60836	0.107756	0.999996	MIR3613	1.46278	1.34287	0	0	0	0	1.72315	2.05007	0.928253	1.61797	0.943896	1.74006	2.46278	2.34287	1	1	1	1	2.72315	3.05007	1.92825	2.61797	1.9439	2.74006
ENSG00000113520	2.24877	1.49092	0.926992	1.60834	0.10776	0.999996	IL4	2.92555	1.34287	5.52271	3.02056	4.52076	1.57046	5.16945	0	0	0.808985	0.943896	1.16004	3.92555	2.34287	6.52271	4.02056	5.52076	2.57046	6.16945	1	1	1.80899	1.9439	2.16004
ENSG00000237429	1.79304	1.47805	0.919327	1.60775	0.10789	0.999996	BX293535.1	2.92555	4.0286	2.07102	2.01371	2.26038	2.35569	1.72315	2.05007	0.928253	0	0	1.16004	3.92555	5.0286	3.07102	3.01371	3.26038	3.35569	2.72315	3.05007	1.92825	1	1	2.16004
ENSG00000128965	153.003	0.639462	0.397768	1.60763	0.107917	0.999996	CHAC1	250.135	150.401	112.525	142.973	382.004	79.3083	217.117	90.203	64.9777	141.572	100.997	103.824	251.135	151.401	113.525	143.973	383.004	80.3083	218.117	91.203	65.9777	142.572	101.997	104.824
ENSG00000107864	281.931	-0.388224	0.241498	-1.60757	0.10793	0.999996	CPEB3	187.236	247.088	311.343	233.59	263.334	223.791	155.084	294.185	401.005	440.897	345.466	280.15	188.236	248.088	312.343	234.59	264.334	224.791	156.084	295.185	402.005	441.897	346.466	281.15
ENSG00000170458	1553.77	-0.654859	0.407583	-1.60669	0.108123	0.999996	CD14	646.548	1724.24	1450.4	940.401	1469.25	1012.16	415.279	2145.4	2151.69	1584.8	3699.13	1405.97	647.548	1725.24	1451.4	941.401	1470.25	1013.16	416.279	2146.4	2152.69	1585.8	3700.13	1406.97
ENSG00000047932	890.273	-0.312348	0.194408	-1.60666	0.108128	0.999996	GOPC	715.298	832.578	880.182	860.86	595.61	882.6	591.041	881.529	1190.95	1153.61	1155.33	943.695	716.298	833.578	881.182	861.86	596.61	883.6	592.041	882.529	1191.95	1154.61	1156.33	944.695
ENSG00000179630	514.73	-0.460694	0.286829	-1.60616	0.108238	0.999996	LACC1	428.594	310.202	738.662	455.098	326.625	339.22	434.234	451.015	828.001	746.693	746.622	371.794	429.594	311.202	739.662	456.098	327.625	340.22	435.234	452.015	829.001	747.693	747.622	372.794
ENSG00000181718	2.80853	2.04505	1.2736	1.60573	0.108333	0.999996	OR5T2	11.7022	0	2.76136	8.05483	0	3.92616	5.16945	0	0.928253	0	0	1.16004	12.7022	1	3.76136	9.05483	1	4.92616	6.16945	1	1.92825	1	1	2.16004
ENSG00000261215	5.77761	-0.881964	0.549366	-1.60542	0.108401	0.999996	AL162231.4	7.31389	1.34287	2.07102	7.04798	3.39057	3.14092	12.0621	10.2503	4.64126	5.6629	6.60727	5.80021	8.31389	2.34287	3.07102	8.04798	4.39057	4.14092	13.0621	11.2503	5.64126	6.6629	7.60727	6.80021
ENSG00000066185	16.1511	-0.833718	0.51937	-1.60525	0.108439	0.999996	ZMYND12	17.5533	9.40007	15.1875	7.04798	9.04151	10.9932	29.2936	4.10014	28.7758	16.1797	38.6997	7.54028	18.5533	10.4001	16.1875	8.04798	10.0415	11.9932	30.2936	5.10014	29.7758	17.1797	39.6997	8.54028
ENSG00000213935	1.63537	-1.86541	1.16212	-1.60517	0.108456	0.999996	RPL22P16	0	1.34287	0.690339	2.01371	0	0	6.8926	2.05007	0	2.42696	1.88779	2.32009	1	2.34287	1.69034	3.01371	1	1	7.8926	3.05007	1	3.42696	2.88779	3.32009
ENSG00000269139	1.39893	1.7704	1.10325	1.60472	0.108555	0.999996	AC010336.5	1.46278	1.34287	0.690339	2.01371	5.65095	1.57046	1.72315	0	0	0.808985	0.943896	0.580021	2.46278	2.34287	1.69034	3.01371	6.65095	2.57046	2.72315	1	1	1.80899	1.9439	1.58002
ENSG00000138764	1731.82	-0.587029	0.365985	-1.60397	0.10872	0.999996	CCNG2	876.204	1373.75	2053.07	1890.87	721.061	1390.64	565.193	2197.67	2434.81	2865.43	2546.63	1866.51	877.204	1374.75	2054.07	1891.87	722.061	1391.64	566.193	2198.67	2435.81	2866.43	2547.63	1867.51
ENSG00000149403	67.2263	-0.425212	0.265118	-1.60386	0.108745	0.999996	GRIK4	48.2717	51.029	64.2015	59.4044	65.551	53.3957	103.389	124.029	59.4082	46.9211	70.7922	60.3222	49.2717	52.029	65.2015	60.4044	66.551	54.3957	104.389	125.029	60.4082	47.9211	71.7922	61.3222
ENSG00000182247	541.329	-0.278221	0.173483	-1.60374	0.108772	0.999996	UBE2E2	425.668	498.204	579.194	527.591	418.17	488.414	396.325	560.694	612.647	798.468	608.813	581.761	426.668	499.204	580.194	528.591	419.17	489.414	397.325	561.694	613.647	799.468	609.813	582.761
ENSG00000241506	23.6294	-0.558864	0.348508	-1.60359	0.108804	0.999996	PSMC1P1	24.8672	16.1144	15.1875	11.0754	29.3849	17.2751	49.9714	19.4756	19.4933	28.3145	32.0925	20.3007	25.8672	17.1144	16.1875	12.0754	30.3849	18.2751	50.9714	20.4756	20.4933	29.3145	33.0925	21.3007
ENSG00000185112	185.858	0.400718	0.250025	1.60271	0.108998	0.999996	FAM43A	165.294	271.259	184.32	128.877	290.459	230.073	137.852	221.407	116.96	143.19	138.753	201.847	166.294	272.259	185.32	129.877	291.459	231.073	138.852	222.407	117.96	144.19	139.753	202.847
ENSG00000260381	5.473	0.94819	0.591657	1.6026	0.109023	0.999996	AC007610.2	13.165	5.37147	6.21305	9.06168	3.39057	6.28185	5.16945	1.02503	3.71301	7.28087	0.943896	4.06015	14.165	6.37147	7.21305	10.0617	4.39057	7.28185	6.16945	2.02503	4.71301	8.28087	1.9439	5.06015
ENSG00000259688	1.9941	1.62689	1.01539	1.60223	0.109106	0.999996	AC019288.1	1.46278	1.34287	3.45169	8.05483	0	3.92616	0	1.02503	0	1.61797	1.88779	1.16004	2.46278	2.34287	4.45169	9.05483	1	4.92616	1	2.02503	1	2.61797	2.88779	2.16004
ENSG00000187554	183.942	-0.567372	0.354207	-1.60181	0.109199	0.999996	TLR5	105.32	175.916	229.192	130.891	133.362	114.644	112.005	136.33	284.045	186.876	450.238	148.485	106.32	176.916	230.192	131.891	134.362	115.644	113.005	137.33	285.045	187.876	451.238	149.485
ENSG00000176731	238.404	-0.32114	0.200502	-1.60168	0.109227	0.999996	RBIS	292.555	233.659	187.082	200.364	154.836	203.375	344.63	197.832	249.7	244.314	322.812	229.688	293.555	234.659	188.082	201.364	155.836	204.375	345.63	198.832	250.7	245.314	323.812	230.688
ENSG00000010278	3202.51	-0.269815	0.168482	-1.60145	0.109278	0.999996	CD9	2688.58	3241.68	2707.51	2537.27	3224.43	3025.5	2856.98	3175.55	4307.09	2719	4694.94	3251.6	2689.58	3242.68	2708.51	2538.27	3225.43	3026.5	2857.98	3176.55	4308.09	2720	4695.94	3252.6
ENSG00000277590	6.00313	1.78823	1.11669	1.60136	0.109297	0.999996	MIR7845	2.92555	16.1144	2.07102	0	35.0359	0	0	4.10014	3.71301	1.61797	4.71948	1.74006	3.92555	17.1144	3.07102	1	36.0359	1	1	5.10014	4.71301	2.61797	5.71948	2.74006
ENSG00000287623	17.9697	-0.825101	0.515326	-1.60112	0.10935	0.999996	AC037193.1	10.2394	17.4573	26.9232	5.03427	13.5623	3.92616	25.8473	25.6258	20.4216	19.4156	39.6436	7.54028	11.2394	18.4573	27.9232	6.03427	14.5623	4.92616	26.8473	26.6258	21.4216	20.4156	40.6436	8.54028
ENSG00000211886	1.12214	2.00485	1.25216	1.60112	0.109351	0.999996	TRAJ3	1.46278	4.0286	2.76136	2.01371	0	0.785231	0	1.02503	0	0.808985	0	0.580021	2.46278	5.0286	3.76136	3.01371	1	1.78523	1	2.02503	1	1.80899	1	1.58002
ENSG00000255467	2.64866	1.37913	0.861363	1.6011	0.109355	0.999996	AP002433.1	4.38833	9.40007	0.690339	4.02741	1.13019	3.92616	0	1.02503	1.85651	3.23594	0.943896	1.16004	5.38833	10.4001	1.69034	5.02741	2.13019	4.92616	1	2.02503	2.85651	4.23594	1.9439	2.16004
ENSG00000250453	3.82345	1.50657	0.941156	1.60076	0.10943	0.999996	AC008825.1	16.0906	1.34287	4.14203	6.04112	0	5.49662	6.8926	2.05007	1.85651	0.808985	0	1.16004	17.0906	2.34287	5.14203	7.04112	1	6.49662	7.8926	3.05007	2.85651	1.80899	1	2.16004
ENSG00000167261	51.9491	-0.631123	0.394412	-1.60016	0.109563	0.999996	DPEP2	27.7928	22.8288	62.1305	35.2399	62.1604	33.7649	39.6325	37.9263	90.9688	46.1122	123.65	41.1815	28.7928	23.8288	63.1305	36.2399	63.1604	34.7649	40.6325	38.9263	91.9688	47.1122	124.65	42.1815
ENSG00000259010	3.58188	1.16116	0.726281	1.59878	0.10987	0.999996	AL049869.1	7.31389	8.05721	2.76136	3.02056	1.13019	7.06708	5.16945	1.02503	2.78476	0.808985	0.943896	2.90011	8.31389	9.05721	3.76136	4.02056	2.13019	8.06708	6.16945	2.02503	3.78476	1.80899	1.9439	3.90011
ENSG00000261194	2.1088	2.27734	1.42448	1.59871	0.109885	0.999996	LINC01898	11.7022	0	1.38068	6.04112	1.13019	0	3.4463	1.02503	0	0	0	0.580021	12.7022	1	2.38068	7.04112	2.13019	1	4.4463	2.02503	1	1	1	1.58002
ENSG00000255452	1.68394	2.42202	1.51499	1.59871	0.109886	0.999996	AC084851.2	7.31389	0	4.83237	3.02056	0	0.785231	3.4463	0	0	0.808985	0	0	8.31389	1	5.83237	4.02056	1	1.78523	4.4463	1	1	1.80899	1	1
ENSG00000171227	176.484	-0.705746	0.441525	-1.59843	0.109948	0.999996	TMEM37	130.187	158.458	167.752	73.5003	174.049	101.295	225.733	34.8512	176.368	156.134	429.473	290.011	131.187	159.458	168.752	74.5003	175.049	102.295	226.733	35.8512	177.368	157.134	430.473	291.011
ENSG00000262223	8.07358	0.73398	0.459215	1.59834	0.109968	0.999996	AC110285.1	8.77666	12.0858	4.14203	10.0685	12.4321	12.5637	10.3389	6.1502	4.64126	6.47188	2.83169	6.38023	9.77666	13.0858	5.14203	11.0685	13.4321	13.5637	11.3389	7.1502	5.64126	7.47188	3.83169	7.38023
ENSG00000228898	1.62894	2.46188	1.54039	1.59822	0.109994	0.999996	MTCO1P43	7.31389	0	1.38068	6.04112	0	0.785231	3.4463	0	0	0	0	0.580021	8.31389	1	2.38068	7.04112	1	1.78523	4.4463	1	1	1	1	1.58002
ENSG00000105290	26.5835	-0.575056	0.359844	-1.59807	0.110027	0.999996	APLP1	19.0161	28.2002	28.9942	17.1165	19.2132	14.1342	51.6945	25.6258	35.2736	36.4043	31.1486	12.1804	20.0161	29.2002	29.9942	18.1165	20.2132	15.1342	52.6945	26.6258	36.2736	37.4043	32.1486	13.1804
ENSG00000187094	5.24056	1.56221	0.977626	1.59796	0.110052	0.999996	CCK	11.7022	2.68574	4.14203	0	27.1245	0.785231	6.8926	1.02503	2.78476	0.808985	3.77558	1.16004	12.7022	3.68574	5.14203	1	28.1245	1.78523	7.8926	2.02503	3.78476	1.80899	4.77558	2.16004
ENSG00000270164	22.2233	-0.751541	0.470425	-1.59758	0.110137	0.999996	LINC01480	26.33	17.4573	19.3295	22.1508	7.91132	6.28185	29.2936	35.8762	40.8431	17.7977	35.868	7.54028	27.33	18.4573	20.3295	23.1508	8.91132	7.28185	30.2936	36.8762	41.8431	18.7977	36.868	8.54028
ENSG00000218632	3.17447	1.35022	0.845307	1.59732	0.110195	0.999996	RPL7P28	1.46278	5.37147	2.07102	9.06168	2.26038	7.06708	1.72315	4.10014	0	3.23594	0	1.74006	2.46278	6.37147	3.07102	10.0617	3.26038	8.06708	2.72315	5.10014	1	4.23594	1	2.74006
ENSG00000128191	519.156	0.263236	0.164826	1.59705	0.110255	0.999996	DGCR8	653.862	471.347	443.197	530.612	743.665	557.514	485.928	513.542	414.001	478.11	391.717	546.38	654.862	472.347	444.197	531.612	744.665	558.514	486.928	514.542	415.001	479.11	392.717	547.38
ENSG00000217809	1.11234	2.35335	1.47359	1.59702	0.110261	0.999996	FAT1P1	5.85111	0	1.38068	2.01371	0	1.57046	1.72315	0	0	0.808985	0	0	6.85111	1	2.38068	3.01371	1	2.57046	2.72315	1	1	1.80899	1	1
ENSG00000242052	5.65019	0.873042	0.546684	1.59698	0.110271	0.999996	RPL10P7	13.165	2.68574	5.52271	5.03427	7.91132	10.208	3.4463	2.05007	3.71301	4.85391	2.83169	6.38023	14.165	3.68574	6.52271	6.03427	8.91132	11.208	4.4463	3.05007	4.71301	5.85391	3.83169	7.38023
ENSG00000277051	1.19822	2.17032	1.35918	1.59679	0.110313	0.999996	Metazoa_SRP	0	0	1.38068	1.00685	5.65095	3.92616	0	1.02503	0	0.808985	0	0.580021	1	1	2.38068	2.00685	6.65095	4.92616	1	2.02503	1	1.80899	1	1.58002
ENSG00000240107	2.06564	1.96484	1.23145	1.59555	0.110589	0.999996	AC046144.1	5.85111	0	2.76136	5.03427	0	5.49662	3.4463	0	0	1.61797	0	0.580021	6.85111	1	3.76136	6.03427	1	6.49662	4.4463	1	1	2.61797	1	1.58002
ENSG00000156345	221.48	-0.261186	0.163706	-1.59545	0.110611	0.999996	CDK20	194.549	162.487	176.036	184.254	252.032	241.066	213.671	207.057	224.637	262.92	247.301	291.751	195.549	163.487	177.036	185.254	253.032	242.066	214.671	208.057	225.637	263.92	248.301	292.751
ENSG00000263556	1.42571	1.85765	1.16458	1.59512	0.110685	0.999996	RN7SL383P	4.38833	0	2.07102	4.02741	1.13019	1.57046	1.72315	0	0	1.61797	0	0.580021	5.38833	1	3.07102	5.02741	2.13019	2.57046	2.72315	1	1	2.61797	1	1.58002
ENSG00000278730	306.005	-0.271862	0.17044	-1.59506	0.110699	0.999996	AC005332.6	200.401	292.745	304.439	292.994	261.074	312.522	222.286	333.136	381.512	351.1	382.278	337.572	201.401	293.745	305.439	293.994	262.074	313.522	223.286	334.136	382.512	352.1	383.278	338.572
ENSG00000187848	1.63671	1.85261	1.16157	1.59491	0.110732	0.999996	P2RX2	4.38833	0	2.76136	3.02056	1.13019	3.14092	3.4463	0	0	0.808985	0.943896	0	5.38833	1	3.76136	4.02056	2.13019	4.14092	4.4463	1	1	1.80899	1.9439	1
ENSG00000242208	3.63659	1.25919	0.789524	1.59487	0.110741	0.999996	RPL5P29	11.7022	2.68574	2.76136	6.04112	1.13019	5.49662	6.8926	2.05007	0.928253	2.42696	0.943896	0.580021	12.7022	3.68574	3.76136	7.04112	2.13019	6.49662	7.8926	3.05007	1.92825	3.42696	1.9439	1.58002
ENSG00000212145	1.33285	2.38764	1.49707	1.59487	0.110741	0.999996	U8	5.85111	2.68574	4.14203	0	1.13019	0	0	1.02503	0	0	0	1.16004	6.85111	3.68574	5.14203	1	2.13019	1	1	2.02503	1	1	1	2.16004
ENSG00000279297	3.02232	1.29522	0.812155	1.59479	0.110759	0.999996	AP000720.1	5.85111	1.34287	2.76136	10.0685	3.39057	2.35569	3.4463	1.02503	0.928253	1.61797	0	3.48013	6.85111	2.34287	3.76136	11.0685	4.39057	3.35569	4.4463	2.02503	1.92825	2.61797	1	4.48013
ENSG00000248288	19.8307	0.723812	0.453937	1.59452	0.11082	0.999996	AC008868.1	14.6278	38.9432	28.9942	21.1439	31.6453	12.5637	12.0621	36.9012	12.0673	10.5168	10.3829	8.1203	15.6278	39.9432	29.9942	22.1439	32.6453	13.5637	13.0621	37.9012	13.0673	11.5168	11.3829	9.1203
ENSG00000265429	4.68306	0.885856	0.55558	1.59447	0.110831	0.999996	MIR4782	8.77666	4.0286	6.90339	5.03427	7.91132	4.71139	0	5.12517	3.71301	4.04493	1.88779	4.06015	9.77666	5.0286	7.90339	6.03427	8.91132	5.71139	1	6.12517	4.71301	5.04493	2.88779	5.06015
ENSG00000224252	0.895286	2.16349	1.35703	1.59429	0.110872	0.999996	AC113618.1	2.92555	1.34287	2.07102	2.01371	0	0.785231	0	1.02503	0	0	0	0.580021	3.92555	2.34287	3.07102	3.01371	1	1.78523	1	2.02503	1	1	1	1.58002
ENSG00000265799	2.33978	1.4258	0.894672	1.59366	0.111013	0.999996	AC090844.3	5.85111	0	2.76136	6.04112	2.26038	3.92616	0	0	1.85651	0.808985	2.83169	1.74006	6.85111	1	3.76136	7.04112	3.26038	4.92616	1	1	2.85651	1.80899	3.83169	2.74006
ENSG00000227581	0.856811	2.47138	1.55077	1.59365	0.111014	0.999996	AL121877.1	4.38833	1.34287	0.690339	1.00685	1.13019	0	1.72315	0	0	0	0	0	5.38833	2.34287	1.69034	2.00685	2.13019	1	2.72315	1	1	1	1	1
ENSG00000112874	172.308	-0.349753	0.219553	-1.59302	0.111155	0.999996	NUDT12	150.666	130.258	157.397	123.843	134.493	212.798	143.021	142.48	207.929	169.078	271.842	223.888	151.666	131.258	158.397	124.843	135.493	213.798	144.021	143.48	208.929	170.078	272.842	224.888
ENSG00000255440	2.13454	1.83621	1.15269	1.59297	0.111166	0.999996	AP001085.1	7.31389	0	0.690339	1.00685	6.78114	4.71139	0	0	0	2.42696	0.943896	1.74006	8.31389	1	1.69034	2.00685	7.78114	5.71139	1	1	1	3.42696	1.9439	2.74006
ENSG00000201176	4.12166	-0.991604	0.622649	-1.59256	0.11126	0.999996	RNU6-853P	1.46278	4.0286	3.45169	3.02056	1.13019	3.14092	5.16945	8.20027	9.28253	4.04493	1.88779	4.64017	2.46278	5.0286	4.45169	4.02056	2.13019	4.14092	6.16945	9.20027	10.2825	5.04493	2.88779	5.64017
ENSG00000170296	90.7909	-0.301673	0.189436	-1.59248	0.111278	0.999996	GABARAP	71.6761	76.5435	91.8151	82.562	84.7642	80.0936	84.4344	86.1028	106.749	88.1794	147.248	89.3233	72.6761	77.5435	92.8151	83.562	85.7642	81.0936	85.4344	87.1028	107.749	89.1794	148.248	90.3233
ENSG00000203644	46.4647	-0.347682	0.218406	-1.59191	0.111405	0.999996	AC083799.1	43.8833	33.5717	37.9686	48.329	33.9057	47.8991	41.3556	50.2267	53.8386	42.8762	72.68	51.0419	44.8833	34.5717	38.9686	49.329	34.9057	48.8991	42.3556	51.2267	54.8386	43.8762	73.68	52.0419
ENSG00000163803	78.2381	-0.43424	0.272936	-1.591	0.11161	0.999996	PLB1	62.8994	68.4863	84.9117	51.3495	57.6397	72.2413	110.282	64.5771	98.3948	49.3481	141.584	77.1428	63.8994	69.4863	85.9117	52.3495	58.6397	73.2413	111.282	65.5771	99.3948	50.3481	142.584	78.1428
ENSG00000252347	0.91412	2.0496	1.28856	1.59062	0.111696	0.999996	RNU6-1046P	2.92555	1.34287	0.690339	1.00685	1.13019	1.57046	1.72315	0	0	0	0	0.580021	3.92555	2.34287	1.69034	2.00685	2.13019	2.57046	2.72315	1	1	1	1	1.58002
ENSG00000140740	1755.3	-0.170704	0.107389	-1.58958	0.111929	0.999996	UQCRC2	1775.81	1718.87	1667.17	1573.71	1498.63	1677.25	1740.38	1651.33	1860.22	1829.12	2300.27	1770.81	1776.81	1719.87	1668.17	1574.71	1499.63	1678.25	1741.38	1652.33	1861.22	1830.12	2301.27	1771.81
ENSG00000141655	156.615	-0.428227	0.269422	-1.58943	0.111964	0.999996	TNFRSF11A	111.171	151.744	180.178	98.6717	128.842	129.563	163.699	170.156	219.996	98.6962	289.776	136.885	112.171	152.744	181.178	99.6717	129.842	130.563	164.699	171.156	220.996	99.6962	290.776	137.885
ENSG00000163661	682.739	1.14184	0.718471	1.58926	0.112002	0.999996	PTX3	475.403	130.258	3490.35	459.125	135.623	946.989	346.353	149.655	729.607	442.515	90.614	796.369	476.403	131.258	3491.35	460.125	136.623	947.989	347.353	150.655	730.607	443.515	91.614	797.369
ENSG00000244486	105.228	0.711434	0.447941	1.58823	0.112234	0.999996	SCARF2	81.9155	131.601	69.7242	76.5209	345.838	79.3083	37.9093	152.73	72.4037	66.3368	73.6239	74.8228	82.9155	132.601	70.7242	77.5209	346.838	80.3083	38.9093	153.73	73.4037	67.3368	74.6239	75.8228
ENSG00000283156	50.4441	0.424418	0.267323	1.58766	0.112364	0.999996	AC068620.3	62.8994	57.7433	55.9174	79.5414	32.7755	56.5366	56.864	44.0765	38.9866	58.2469	29.2608	32.4812	63.8994	58.7433	56.9174	80.5414	33.7755	57.5366	57.864	45.0765	39.9866	59.2469	30.2608	33.4812
ENSG00000280878	6.52175	1.04476	0.658675	1.58615	0.112704	0.999996	AC017002.5	11.7022	1.34287	8.28407	15.1028	10.1717	5.49662	8.61575	5.12517	0	6.47188	1.88779	4.06015	12.7022	2.34287	9.28407	16.1028	11.1717	6.49662	9.61575	6.12517	1	7.47188	2.88779	5.06015
ENSG00000164736	119.652	0.465528	0.293503	1.58611	0.112715	0.999996	SOX17	112.634	233.659	136.687	90.6168	181.96	78.5231	77.5418	145.555	107.677	101.123	84.0067	85.8432	113.634	234.659	137.687	91.6168	182.96	79.5231	78.5418	146.555	108.677	102.123	85.0067	86.8432
ENSG00000234702	1.10719	-2.0937	1.32007	-1.58606	0.112727	0.999996	VDAC1P3	1.46278	1.34287	0	0	0	0	5.16945	2.05007	0.928253	0.808985	0.943896	0.580021	2.46278	2.34287	1	1	1	1	6.16945	3.05007	1.92825	1.80899	1.9439	1.58002
ENSG00000257350	1.34826	2.13556	1.34662	1.58587	0.112768	0.999996	AC027287.1	2.92555	0	1.38068	6.04112	0	2.35569	1.72315	0	0	0.808985	0.943896	0	3.92555	1	2.38068	7.04112	1	3.35569	2.72315	1	1	1.80899	1.9439	1
ENSG00000183044	142.274	-0.406287	0.256241	-1.58557	0.112838	0.999996	ABAT	96.5433	94.0007	166.372	111.761	146.925	117.785	118.897	117.879	192.148	144.808	266.179	133.985	97.5433	95.0007	167.372	112.761	147.925	118.785	119.897	118.879	193.148	145.808	267.179	134.985
ENSG00000125347	2019.24	-0.540564	0.340947	-1.58548	0.112858	0.999996	IRF1	1620.76	1721.56	2722.01	1647.21	1459.07	701.997	1185.53	2346.3	3016.82	4103.98	1725.44	1980.19	1621.76	1722.56	2723.01	1648.21	1460.07	702.997	1186.53	2347.3	3017.82	4104.98	1726.44	1981.19
ENSG00000206062	1.1688	2.4254	1.52978	1.58546	0.112862	0.999996	AL121823.1	7.31389	0	1.38068	2.01371	0	0.785231	1.72315	0	0	0.808985	0	0	8.31389	1	2.38068	3.01371	1	1.78523	2.72315	1	1	1.80899	1	1
ENSG00000206929	1.1688	2.4254	1.52978	1.58546	0.112862	0.999996	Y_RNA	7.31389	0	1.38068	2.01371	0	0.785231	1.72315	0	0	0.808985	0	0	8.31389	1	2.38068	3.01371	1	1.78523	2.72315	1	1	1.80899	1	1
ENSG00000255525	0.922745	2.66154	1.67872	1.58546	0.112862	0.999996	AL137804.1	4.38833	0	0.690339	0	1.13019	3.14092	1.72315	0	0	0	0	0	5.38833	1	1.69034	1	2.13019	4.14092	2.72315	1	1	1	1	1
ENSG00000238575	3.58534	1.33824	0.844102	1.58541	0.112874	0.999996	AP005136.1	4.38833	5.37147	3.45169	11.0754	0	7.06708	0	2.05007	3.71301	2.42696	0	3.48013	5.38833	6.37147	4.45169	12.0754	1	8.06708	1	3.05007	4.71301	3.42696	1	4.48013
ENSG00000001561	903.604	-0.581171	0.366711	-1.58482	0.113007	0.999996	ENPP4	538.302	561.319	1386.89	837.702	556.053	463.286	489.375	740.074	1673.64	1338.06	1570.64	687.905	539.302	562.319	1387.89	838.702	557.053	464.286	490.375	741.074	1674.64	1339.06	1571.64	688.905
ENSG00000241404	16.7363	-0.595025	0.375584	-1.58427	0.113133	0.999996	EGFL8	4.38833	20.143	15.1875	17.1165	10.1717	12.5637	18.9547	29.726	20.4216	21.8426	9.43896	20.8808	5.38833	21.143	16.1875	18.1165	11.1717	13.5637	19.9547	30.726	21.4216	22.8426	10.439	21.8808
ENSG00000249955	1.71405	-1.67153	1.05514	-1.58418	0.113153	0.999996	AC084866.1	1.46278	0	1.38068	0	0	1.57046	6.8926	2.05007	0.928253	3.23594	1.88779	1.16004	2.46278	1	2.38068	1	1	2.57046	7.8926	3.05007	1.92825	4.23594	2.88779	2.16004
ENSG00000111727	859.163	-0.34009	0.214708	-1.58397	0.113202	0.999996	HCFC2	763.57	872.864	826.336	684.66	431.732	972.116	685.814	914.33	957.957	862.378	1194.97	1143.22	764.57	873.864	827.336	685.66	432.732	973.116	686.814	915.33	958.957	863.378	1195.97	1144.22
ENSG00000224040	0.906212	2.03663	1.28666	1.58287	0.11345	0.999996	HMGN1P4	2.92555	1.34287	1.38068	1.00685	1.13019	0.785231	1.72315	0	0	0	0	0.580021	3.92555	2.34287	2.38068	2.00685	2.13019	1.78523	2.72315	1	1	1	1	1.58002
ENSG00000096433	2090.71	-0.530913	0.335417	-1.58284	0.113457	0.999996	ITPR3	1004.93	1853.16	1834.23	944.429	3180.35	1445.61	1269.96	2244.82	3070.66	3896.07	2196.45	2147.82	1005.93	1854.16	1835.23	945.429	3181.35	1446.61	1270.96	2245.82	3071.66	3897.07	2197.45	2148.82
ENSG00000270956	12.1718	-0.674402	0.42632	-1.58192	0.113669	0.999996	AC009948.3	5.85111	12.0858	11.0454	17.1165	1.13019	8.63754	15.5084	14.3505	15.7803	16.9887	11.3268	16.2406	6.85111	13.0858	12.0454	18.1165	2.13019	9.63754	16.5084	15.3505	16.7803	17.9887	12.3268	17.2406
ENSG00000256678	2.65591	-1.35764	0.858307	-1.58177	0.113702	0.999996	AC025423.3	1.46278	1.34287	0.690339	2.01371	2.26038	0.785231	12.0621	2.05007	2.78476	2.42696	2.83169	1.16004	2.46278	2.34287	1.69034	3.01371	3.26038	1.78523	13.0621	3.05007	3.78476	3.42696	3.83169	2.16004
ENSG00000232409	0.837261	2.63807	1.66782	1.58175	0.113707	0.999996	AC019185.3	2.92555	0	1.38068	4.02741	0	0.785231	0	0	0.928253	0	0	0	3.92555	1	2.38068	5.02741	1	1.78523	1	1	1.92825	1	1	1
ENSG00000248625	1.14996	2.39128	1.5119	1.58164	0.113731	0.999996	AC079768.1	5.85111	0	0.690339	3.02056	0	1.57046	1.72315	0	0	0	0.943896	0	6.85111	1	1.69034	4.02056	1	2.57046	2.72315	1	1	1	1.9439	1
ENSG00000225555	3.75221	-1.27192	0.804308	-1.58138	0.113792	0.999996	AP000320.1	1.46278	0	1.38068	4.02741	0	5.49662	12.0621	3.0751	3.71301	7.28087	1.88779	4.64017	2.46278	1	2.38068	5.02741	1	6.49662	13.0621	4.0751	4.71301	8.28087	2.88779	5.64017
ENSG00000168925	9.05179	0.967903	0.612193	1.58104	0.113868	0.999996	CTRB1	5.85111	14.7715	2.76136	9.06168	28.2547	10.208	15.5084	5.12517	2.78476	5.6629	2.83169	5.80021	6.85111	15.7715	3.76136	10.0617	29.2547	11.208	16.5084	6.12517	3.78476	6.6629	3.83169	6.80021
ENSG00000217825	1.87379	1.72862	1.09383	1.58033	0.11403	0.999996	AC099552.1	2.92555	0	1.38068	2.01371	7.91132	2.35569	3.4463	0	0.928253	0	0.943896	0.580021	3.92555	1	2.38068	3.01371	8.91132	3.35569	4.4463	1	1.92825	1	1.9439	1.58002
ENSG00000225581	1.40223	2.66465	1.68675	1.57975	0.114164	0.999996	TRIM53AP	7.31389	0	0.690339	3.02056	0	2.35569	3.4463	0	0	0	0	0	8.31389	1	1.69034	4.02056	1	3.35569	4.4463	1	1	1	1	1
ENSG00000182782	185.863	-0.643109	0.407123	-1.57964	0.114189	0.999996	HCAR2	67.2878	155.773	256.806	162.103	127.711	100.51	112.005	168.106	139.238	372.133	429.473	139.205	68.2878	156.773	257.806	163.103	128.711	101.51	113.005	169.106	140.238	373.133	430.473	140.205
ENSG00000178172	6.81332	0.80603	0.510269	1.57962	0.114194	0.999996	SPINK6	7.31389	13.4287	6.90339	9.06168	5.65095	8.63754	8.61575	8.20027	3.71301	5.6629	2.83169	1.74006	8.31389	14.4287	7.90339	10.0617	6.65095	9.63754	9.61575	9.20027	4.71301	6.6629	3.83169	2.74006
ENSG00000223638	0.970635	2.13765	1.3536	1.57923	0.114283	0.999996	RFPL4A	2.92555	0	0.690339	2.01371	1.13019	2.35569	1.72315	0	0	0.808985	0	0	3.92555	1	1.69034	3.01371	2.13019	3.35569	2.72315	1	1	1.80899	1	1
ENSG00000240622	10.1176	0.802499	0.508177	1.57917	0.114296	0.999996	RPL7P15	14.6278	16.1144	4.83237	19.1302	7.91132	14.1342	10.3389	13.3254	5.56952	8.89884	1.88779	4.64017	15.6278	17.1144	5.83237	20.1302	8.91132	15.1342	11.3389	14.3254	6.56952	9.89884	2.88779	5.64017
ENSG00000225930	2.74647	1.79624	1.13761	1.57896	0.114345	0.999996	LINC02249	8.77666	1.34287	3.45169	5.03427	1.13019	4.71139	6.8926	0	0	1.61797	0	0	9.77666	2.34287	4.45169	6.03427	2.13019	5.71139	7.8926	1	1	2.61797	1	1
ENSG00000237685	0.998278	-2.11136	1.33738	-1.57873	0.114399	0.999996	AL139039.3	0	1.34287	0.690339	0	0	0	3.4463	1.02503	0	2.42696	1.88779	1.16004	1	2.34287	1.69034	1	1	1	4.4463	2.02503	1	3.42696	2.88779	2.16004
ENSG00000178081	2.91703	-1.42083	0.900288	-1.57819	0.114522	0.999996	ULK4P3	0	2.68574	0.690339	1.00685	1.13019	3.92616	0	10.2503	1.85651	2.42696	7.55117	3.48013	1	3.68574	1.69034	2.00685	2.13019	4.92616	1	11.2503	2.85651	3.42696	8.55117	4.48013
ENSG00000147206	52.023	-0.653042	0.413981	-1.57747	0.114688	0.999996	NXF3	23.4044	26.8574	91.8151	38.2604	36.1661	24.3422	65.4797	43.0514	115.103	48.5391	76.4556	34.8013	24.4044	27.8574	92.8151	39.2604	37.1661	25.3422	66.4797	44.0514	116.103	49.5391	77.4556	35.8013
ENSG00000233189	12.5088	0.642735	0.407602	1.57687	0.114826	0.999996	RPL12P29	11.7022	20.143	20.0198	17.1165	12.4321	10.9932	3.4463	18.4506	6.49777	10.5168	6.60727	12.1804	12.7022	21.143	21.0198	18.1165	13.4321	11.9932	4.4463	19.4506	7.49777	11.5168	7.60727	13.1804
ENSG00000154589	179.003	-0.446075	0.282953	-1.5765	0.114911	0.999996	LY96	222.342	130.258	185.701	117.802	100.587	152.335	224.01	140.43	237.633	125.393	329.42	182.127	223.342	131.258	186.701	118.802	101.587	153.335	225.01	141.43	238.633	126.393	330.42	183.127
ENSG00000007908	1332.69	-0.82715	0.524756	-1.57626	0.114967	0.999996	SELE	735.777	1651.73	1413.12	1367.31	371.832	225.361	971.857	2438.56	1708.91	3505.33	443.631	1158.88	736.777	1652.73	1414.12	1368.31	372.832	226.361	972.857	2439.56	1709.91	3506.33	444.631	1159.88
ENSG00000253516	15.6323	0.713597	0.452747	1.57615	0.114991	0.999996	HMGB1P41	20.4789	14.7715	10.3551	27.185	20.3434	24.3422	12.0621	7.17524	3.71301	16.9887	7.55117	22.6208	21.4789	15.7715	11.3551	28.185	21.3434	25.3422	13.0621	8.17524	4.71301	17.9887	8.55117	23.6208
ENSG00000145779	1712.82	-0.605586	0.384233	-1.57609	0.115005	0.999996	TNFAIP8	1045.89	1305.27	2122.79	2029.82	707.498	939.922	947.733	1976.27	2346.62	4320.79	1295.03	1516.18	1046.89	1306.27	2123.79	2030.82	708.498	940.922	948.733	1977.27	2347.62	4321.79	1296.03	1517.18
ENSG00000241246	1.29664	1.72661	1.09551	1.57609	0.115006	0.999996	RN7SL302P	0	1.34287	2.76136	2.01371	2.26038	3.14092	1.72315	0	0.928253	0.808985	0	0.580021	1	2.34287	3.76136	3.01371	3.26038	4.14092	2.72315	1	1.92825	1.80899	1	1.58002
ENSG00000261651	2.20202	1.88569	1.19649	1.57601	0.115023	0.999996	AC136285.2	8.77666	0	0.690339	2.01371	7.91132	1.57046	0	2.05007	0	0	2.83169	0.580021	9.77666	1	1.69034	3.01371	8.91132	2.57046	1	3.05007	1	1	3.83169	1.58002
ENSG00000265102	1.68507	1.69383	1.0749	1.5758	0.115072	0.999996	MIR3942	0	2.68574	4.14203	3.02056	1.13019	4.71139	0	0	0	2.42696	0.943896	1.16004	1	3.68574	5.14203	4.02056	2.13019	5.71139	1	1	1	3.42696	1.9439	2.16004
ENSG00000253119	8.12644	0.79389	0.503835	1.57569	0.115096	0.999996	HNRNPA3P7	14.6278	4.0286	8.9744	13.0891	9.04151	10.208	15.5084	4.10014	3.71301	5.6629	5.66338	2.90011	15.6278	5.0286	9.9744	14.0891	10.0415	11.208	16.5084	5.10014	4.71301	6.6629	6.66338	3.90011
ENSG00000216811	1.64907	2.36369	1.50044	1.57533	0.11518	0.999996	AL035698.1	8.77666	0	1.38068	3.02056	0	2.35569	3.4463	0	0	0.808985	0	0	9.77666	1	2.38068	4.02056	1	3.35569	4.4463	1	1	1.80899	1	1
ENSG00000174417	9.15758	0.909543	0.577461	1.57507	0.11524	0.999996	TRHR	5.85111	8.05721	10.3551	13.0891	9.04151	24.3422	10.3389	3.0751	0.928253	4.85391	14.1584	5.80021	6.85111	9.05721	11.3551	14.0891	10.0415	25.3422	11.3389	4.0751	1.92825	5.85391	15.1584	6.80021
ENSG00000240265	17.7243	-0.796244	0.505747	-1.57439	0.115397	0.999996	AC099328.1	4.38833	12.0858	24.8522	15.1028	9.04151	11.7785	8.61575	11.2754	33.4171	48.5391	17.934	15.6606	5.38833	13.0858	25.8522	16.1028	10.0415	12.7785	9.61575	12.2754	34.4171	49.5391	18.934	16.6606
ENSG00000185730	105.225	0.379939	0.241325	1.57439	0.115398	0.999996	ZNF696	137.501	104.744	91.1247	85.5826	197.783	97.3687	115.451	88.1529	81.6862	76.8536	84.9506	101.504	138.501	105.744	92.1247	86.5826	198.783	98.3687	116.451	89.1529	82.6862	77.8536	85.9506	102.504
ENSG00000145431	1058.19	-0.384572	0.244329	-1.57399	0.115489	0.999996	PDGFC	822.081	722.463	1157.01	1215.27	754.966	836.271	756.463	836.428	1457.36	1636.58	1504.57	998.797	823.081	723.463	1158.01	1216.27	755.966	837.271	757.463	837.428	1458.36	1637.58	1505.57	999.797
ENSG00000080644	22.5046	-0.79859	0.50738	-1.57395	0.115499	0.999996	CHRNA3	17.5533	6.71434	20.7102	15.1028	30.5151	7.85231	27.5704	7.17524	42.6996	34.7864	47.1948	12.1804	18.5533	7.71434	21.7102	16.1028	31.5151	8.85231	28.5704	8.17524	43.6996	35.7864	48.1948	13.1804
ENSG00000101082	36.9925	0.568678	0.361439	1.57337	0.115633	0.999996	SLA2	59.9739	65.8005	44.1817	33.2262	38.4264	23.5569	31.0167	53.3018	25.9911	33.1684	20.7657	14.5005	60.9739	66.8005	45.1817	34.2262	39.4264	24.5569	32.0167	54.3018	26.9911	34.1684	21.7657	15.5005
ENSG00000140678	1346.12	0.648658	0.412292	1.5733	0.11565	0.999996	ITGAX	1221.42	1546.98	1636.79	1210.24	3556.71	691.003	492.821	1962.94	802.01	1128.53	1320.51	583.501	1222.42	1547.98	1637.79	1211.24	3557.71	692.003	493.821	1963.94	803.01	1129.53	1321.51	584.501
ENSG00000243287	0.850467	2.54956	1.62056	1.57326	0.115658	0.999996	RPS17P14	2.92555	0	2.07102	0	1.13019	2.35569	1.72315	0	0	0	0	0	3.92555	1	3.07102	1	2.13019	3.35569	2.72315	1	1	1	1	1
ENSG00000176371	150.592	-0.415178	0.263967	-1.57284	0.115756	0.999996	ZSCAN2	92.155	163.83	142.9	131.898	129.972	115.429	75.8186	206.032	187.507	249.167	137.809	174.586	93.155	164.83	143.9	132.898	130.972	116.429	76.8186	207.032	188.507	250.167	138.809	175.586
ENSG00000233710	0.721903	3.02814	1.92549	1.57266	0.115797	0.999996	AL049564.1	4.38833	0	0.690339	2.01371	0	1.57046	0	0	0	0	0	0	5.38833	1	1.69034	3.01371	1	2.57046	1	1	1	1	1	1
ENSG00000236846	0.910099	2.12575	1.35292	1.57123	0.11613	0.999996	AL359979.2	2.92555	0	2.07102	1.00685	2.26038	0.785231	0	0	0.928253	0	0.943896	0	3.92555	1	3.07102	2.00685	3.26038	1.78523	1	1	1.92825	1	1.9439	1
ENSG00000234247	1.76443	1.71613	1.09239	1.57099	0.116186	0.999996	AC096537.2	0	4.0286	2.76136	7.04798	1.13019	1.57046	0	0	1.85651	1.61797	0	1.16004	1	5.0286	3.76136	8.04798	2.13019	2.57046	1	1	2.85651	2.61797	1	2.16004
ENSG00000233167	1.0975	2.27993	1.45132	1.57093	0.116199	0.999996	EEF1A1P26	1.46278	0	2.76136	2.01371	1.13019	2.35569	3.4463	0	0	0	0	0	2.46278	1	3.76136	3.01371	2.13019	3.35569	4.4463	1	1	1	1	1
ENSG00000143622	1158.6	-0.281922	0.179473	-1.57083	0.116222	0.999996	RIT1	1006.39	1132.04	1280.58	1020.95	803.565	1031.79	873.637	1319.22	1368.24	1335.63	1665.03	1066.08	1007.39	1133.04	1281.58	1021.95	804.565	1032.79	874.637	1320.22	1369.24	1336.63	1666.03	1067.08
ENSG00000265356	1.04797	2.27164	1.44687	1.57004	0.116406	0.999996	AC004147.4	4.38833	0	2.07102	2.01371	0	1.57046	1.72315	0	0	0.808985	0	0	5.38833	1	3.07102	3.01371	1	2.57046	2.72315	1	1	1.80899	1	1
ENSG00000188505	8.80163	-1.28517	0.818685	-1.5698	0.116463	0.999996	NCCRP1	11.7022	9.40007	2.76136	3.02056	3.39057	0.785231	29.2936	29.726	3.71301	5.6629	0.943896	5.22019	12.7022	10.4001	3.76136	4.02056	4.39057	1.78523	30.2936	30.726	4.71301	6.6629	1.9439	6.22019
ENSG00000141696	222.721	0.465237	0.296432	1.56946	0.116542	0.999996	P3H4	241.358	269.916	140.829	153.042	481.461	263.838	184.377	226.532	155.946	143.999	235.03	176.326	242.358	270.916	141.829	154.042	482.461	264.838	185.377	227.532	156.946	144.999	236.03	177.326
ENSG00000051108	5594.75	-0.432211	0.275447	-1.56913	0.116619	0.999996	HERPUD1	5086.08	4663.78	5031.19	6122.68	3621.13	4054.15	2960.37	5618.21	6417.94	8281.58	10400.8	4879.14	5087.08	4664.78	5032.19	6123.68	3622.13	4055.15	2961.37	5619.21	6418.94	8282.58	10401.8	4880.14
ENSG00000260190	7.47919	0.80176	0.511001	1.569	0.116648	0.999996	AL807752.5	7.31389	13.4287	11.0454	8.05483	10.1717	7.85231	1.72315	5.12517	8.35427	10.5168	0.943896	5.22019	8.31389	14.4287	12.0454	9.05483	11.1717	8.85231	2.72315	6.12517	9.35427	11.5168	1.9439	6.22019
ENSG00000150782	218.317	-0.591331	0.376937	-1.56878	0.116699	0.999996	IL18	117.022	173.23	312.723	200.364	106.238	135.06	110.282	201.932	331.386	314.695	467.229	149.646	118.022	174.23	313.723	201.364	107.238	136.06	111.282	202.932	332.386	315.695	468.229	150.646
ENSG00000117525	2600.93	-0.804152	0.512605	-1.56875	0.116705	0.999996	F3	1045.89	2383.59	1886.7	3284.36	498.413	2266.96	473.866	3472.81	4858.47	5587.66	1822.66	3629.77	1046.89	2384.59	1887.7	3285.36	499.413	2267.96	474.866	3473.81	4859.47	5588.66	1823.66	3630.77
ENSG00000186088	805.081	-0.42609	0.271667	-1.56843	0.116782	0.999996	GSAP	550.004	750.663	849.117	789.373	527.798	655.668	527.284	1022.98	1249.43	1442.42	676.773	619.463	551.004	751.663	850.117	790.373	528.798	656.668	528.284	1023.98	1250.43	1443.42	677.773	620.463
ENSG00000197208	132.413	0.426352	0.271872	1.56821	0.116832	0.999996	SLC22A4	176.996	217.545	82.1503	121.829	185.351	127.993	137.852	149.655	84.471	84.9434	89.6701	130.505	177.996	218.545	83.1503	122.829	186.351	128.993	138.852	150.655	85.471	85.9434	90.6701	131.505
ENSG00000234835	3.88059	1.17356	0.748503	1.56787	0.116911	0.999996	PHBP13	5.85111	5.37147	3.45169	6.04112	2.26038	9.42277	3.4463	3.0751	0	2.42696	0	5.22019	6.85111	6.37147	4.45169	7.04112	3.26038	10.4228	4.4463	4.0751	1	3.42696	1	6.22019
ENSG00000231655	10.4659	0.739196	0.471526	1.56767	0.116958	0.999996	AC011742.2	11.7022	21.4859	13.8068	17.1165	6.78114	8.63754	5.16945	9.2253	4.64126	13.7527	2.83169	10.4404	12.7022	22.4859	14.8068	18.1165	7.78114	9.63754	6.16945	10.2253	5.64126	14.7527	3.83169	11.4404
ENSG00000107249	4537.77	0.286461	0.182738	1.5676	0.116974	0.999996	GLIS3	5173.84	5164.67	3446.17	6391.51	4801.04	4946.96	3224.01	5217.42	3327.79	4550.54	3701.96	4507.35	5174.84	5165.67	3447.17	6392.51	4802.04	4947.96	3225.01	5218.42	3328.79	4551.54	3702.96	4508.35
ENSG00000232662	3.03577	1.27058	0.810669	1.56732	0.11704	0.999996	LDHBP1	1.46278	1.34287	2.76136	4.02741	6.78114	8.63754	3.4463	3.0751	0	2.42696	1.88779	0.580021	2.46278	2.34287	3.76136	5.02741	7.78114	9.63754	4.4463	4.0751	1	3.42696	2.88779	1.58002
ENSG00000111863	253.374	-0.591177	0.377255	-1.56705	0.117104	0.999996	ADTRP	125.799	149.058	347.24	166.131	288.198	135.845	218.84	142.48	523.534	370.515	401.156	171.686	126.799	150.058	348.24	167.131	289.198	136.845	219.84	143.48	524.534	371.515	402.156	172.686
ENSG00000134249	3.09024	1.34586	0.859064	1.56666	0.117195	0.999996	ADAM30	8.77666	0	3.45169	2.01371	9.04151	3.14092	3.4463	0	0.928253	3.23594	1.88779	1.16004	9.77666	1	4.45169	3.01371	10.0415	4.14092	4.4463	1	1.92825	4.23594	2.88779	2.16004
ENSG00000259708	2.93405	-1.39924	0.893179	-1.56659	0.117211	0.999996	AC090607.3	1.46278	1.34287	1.38068	1.00685	2.26038	1.57046	15.5084	3.0751	1.85651	0.808985	3.77558	1.16004	2.46278	2.34287	2.38068	2.00685	3.26038	2.57046	16.5084	4.0751	2.85651	1.80899	4.77558	2.16004
ENSG00000258803	75.0063	0.815302	0.52044	1.56656	0.117217	0.999996	AL355103.1	206.252	29.5431	86.9827	86.5894	135.623	28.2683	94.7733	27.6759	29.7041	63.1008	87.7823	23.7809	207.252	30.5431	87.9827	87.5894	136.623	29.2683	95.7733	28.6759	30.7041	64.1008	88.7823	24.7809
ENSG00000260089	4.05729	-1.02838	0.656663	-1.56607	0.117332	0.999996	ADAM3B	1.46278	4.0286	2.76136	4.02741	1.13019	2.35569	6.8926	10.2503	5.56952	4.04493	0.943896	5.22019	2.46278	5.0286	3.76136	5.02741	2.13019	3.35569	7.8926	11.2503	6.56952	5.04493	1.9439	6.22019
ENSG00000172927	89.0046	1.03985	0.664131	1.56573	0.117412	0.999996	MYEOV	188.698	76.5435	40.0396	30.2056	353.749	28.2683	144.745	26.6509	28.7758	42.8762	87.7823	19.7207	189.698	77.5435	41.0396	31.2056	354.749	29.2683	145.745	27.6509	29.7758	43.8762	88.7823	20.7207
ENSG00000160838	10.5043	-0.943537	0.602674	-1.56559	0.117446	0.999996	LRRC71	5.85111	5.37147	3.45169	4.02741	11.3019	11.7785	43.0788	8.20027	8.35427	8.08985	11.3268	5.22019	6.85111	6.37147	4.45169	5.02741	12.3019	12.7785	44.0788	9.20027	9.35427	9.08985	12.3268	6.22019
ENSG00000066294	1944.26	-0.769772	0.49177	-1.56531	0.11751	0.999996	CD84	909.848	1231.41	2759.97	1223.33	1618.43	881.815	684.091	1475.02	3163.48	1876.04	6520.43	987.196	910.848	1232.41	2760.97	1224.33	1619.43	882.815	685.091	1476.02	3164.48	1877.04	6521.43	988.196
ENSG00000206862	3.36521	-1.17625	0.751576	-1.56504	0.117573	0.999996	Y_RNA	0	4.0286	4.14203	0	1.13019	2.35569	8.61575	6.1502	4.64126	2.42696	2.83169	4.06015	1	5.0286	5.14203	1	2.13019	3.35569	9.61575	7.1502	5.64126	3.42696	3.83169	5.06015
ENSG00000288099	0.713996	3.01296	1.92519	1.56502	0.117577	0.999996	AL359259.1	4.38833	0	1.38068	2.01371	0	0.785231	0	0	0	0	0	0	5.38833	1	2.38068	3.01371	1	1.78523	1	1	1	1	1	1
ENSG00000226840	2.1288	1.86742	1.19377	1.5643	0.117747	0.999996	PAICSP3	7.31389	1.34287	0.690339	4.02741	1.13019	4.71139	5.16945	0	0	0	0	1.16004	8.31389	2.34287	1.69034	5.02741	2.13019	5.71139	6.16945	1	1	1	1	2.16004
ENSG00000162627	366.574	-0.304937	0.194974	-1.56399	0.11782	0.999996	SNX7	308.646	296.774	280.968	329.241	430.602	323.515	313.613	300.335	409.359	406.111	593.711	406.015	309.646	297.774	281.968	330.241	431.602	324.515	314.613	301.335	410.359	407.111	594.711	407.015
ENSG00000285231	2.73526	1.5826	1.01199	1.56385	0.117854	0.999996	OOSP3	8.77666	2.68574	4.14203	4.02741	2.26038	1.57046	6.8926	0	0	0	1.88779	0.580021	9.77666	3.68574	5.14203	5.02741	3.26038	2.57046	7.8926	1	1	1	2.88779	1.58002
ENSG00000278744	1.57323	1.92514	1.23125	1.56357	0.117919	0.999996	AL449363.1	0	2.68574	2.07102	4.02741	4.52076	1.57046	0	3.0751	0.928253	0	0	0	1	3.68574	3.07102	5.02741	5.52076	2.57046	1	4.0751	1.92825	1	1	1
ENSG00000288059	2.39595	-1.3287	0.849968	-1.56324	0.117997	0.999996	AL445213.2	1.46278	1.34287	1.38068	2.01371	1.13019	0.785231	3.4463	3.0751	7.42602	0.808985	4.71948	1.16004	2.46278	2.34287	2.38068	3.01371	2.13019	1.78523	4.4463	4.0751	8.42602	1.80899	5.71948	2.16004
ENSG00000243746	12.9763	-0.547945	0.350544	-1.56313	0.118022	0.999996	EEF1A1P10	10.2394	8.05721	16.5681	12.0822	9.04151	7.06708	12.0621	13.3254	19.4933	13.7527	16.0462	17.9807	11.2394	9.05721	17.5681	13.0822	10.0415	8.06708	13.0621	14.3254	20.4933	14.7527	17.0462	18.9807
ENSG00000287030	7.7608	1.0996	0.70357	1.56289	0.118079	0.999996	AC107032.3	21.9417	1.34287	8.9744	8.05483	6.78114	14.9194	17.2315	2.05007	2.78476	4.04493	0.943896	4.06015	22.9417	2.34287	9.9744	9.05483	7.78114	15.9194	18.2315	3.05007	3.78476	5.04493	1.9439	5.06015
ENSG00000254995	22.9239	-0.538082	0.344303	-1.56282	0.118096	0.999996	STX16-NPEPL1	7.31389	28.2002	24.1619	23.1576	16.9528	12.5637	18.9547	33.8261	36.2018	25.0785	17.934	30.7411	8.31389	29.2002	25.1619	24.1576	17.9528	13.5637	19.9547	34.8261	37.2018	26.0785	18.934	31.7411
ENSG00000120949	53.143	0.653194	0.418026	1.56257	0.118155	0.999996	TNFRSF8	108.246	77.8863	46.2527	38.2604	92.6755	25.1274	86.1575	45.1015	27.8476	29.9324	35.868	24.3609	109.246	78.8863	47.2527	39.2604	93.6755	26.1274	87.1575	46.1015	28.8476	30.9324	36.868	25.3609
ENSG00000273108	33.2266	-0.512352	0.327918	-1.56244	0.118185	0.999996	AL121929.2	14.6278	29.5431	40.0396	34.233	30.5151	14.9194	25.8473	57.4019	41.7714	46.1122	35.868	27.841	15.6278	30.5431	41.0396	35.233	31.5151	15.9194	26.8473	58.4019	42.7714	47.1122	36.868	28.841
ENSG00000160882	3.31303	-1.98369	1.27022	-1.56169	0.118361	0.999996	CYP11B1	4.38833	0	0	2.01371	0	1.57046	24.1241	2.05007	0	1.61797	2.83169	1.16004	5.38833	1	1	3.01371	1	2.57046	25.1241	3.05007	1	2.61797	3.83169	2.16004
ENSG00000231989	4.31979	1.22399	0.783901	1.56141	0.118427	0.999996	PPP1R2B	14.6278	1.34287	9.66474	2.01371	2.26038	5.49662	6.8926	1.02503	3.71301	0.808985	2.83169	1.16004	15.6278	2.34287	10.6647	3.01371	3.26038	6.49662	7.8926	2.02503	4.71301	1.80899	3.83169	2.16004
ENSG00000259349	5.68787	0.89145	0.571037	1.56111	0.118498	0.999996	AC011921.1	10.2394	8.05721	6.21305	9.06168	2.26038	8.63754	5.16945	2.05007	3.71301	0.808985	5.66338	6.38023	11.2394	9.05721	7.21305	10.0617	3.26038	9.63754	6.16945	3.05007	4.71301	1.80899	6.66338	7.38023
ENSG00000224743	780.667	0.552302	0.353832	1.56092	0.118543	0.999996	TEX26-AS1	451.998	1222.01	820.813	1806.3	758.357	511.185	373.924	995.308	592.225	746.693	491.77	597.422	452.998	1223.01	821.813	1807.3	759.357	512.185	374.924	996.308	593.225	747.693	492.77	598.422
ENSG00000276521	7.50385	-0.852294	0.546047	-1.56084	0.11856	0.999996	AP001486.3	4.38833	5.37147	6.21305	8.05483	4.52076	3.14092	12.0621	12.3004	11.139	16.1797	3.77558	2.90011	5.38833	6.37147	7.21305	9.05483	5.52076	4.14092	13.0621	13.3004	12.139	17.1797	4.77558	3.90011
ENSG00000135324	108.364	-0.47794	0.306315	-1.56029	0.118692	0.999996	MRAP2	64.3622	104.744	99.4088	104.713	118.67	51.8253	103.389	92.253	134.597	188.494	171.789	66.1224	65.3622	105.744	100.409	105.713	119.67	52.8253	104.389	93.253	135.597	189.494	172.789	67.1224
ENSG00000164039	635.884	-0.253239	0.162307	-1.56024	0.118703	0.999996	BDH2	595.35	746.635	568.149	501.413	556.053	517.467	496.267	811.827	773.234	705.435	760.78	598.002	596.35	747.635	569.149	502.413	557.053	518.467	497.267	812.827	774.234	706.435	761.78	599.002
ENSG00000234829	0.85075	2.55003	1.63473	1.55991	0.118782	0.999996	IFNA17	2.92555	0	2.76136	2.01371	0	0.785231	1.72315	0	0	0	0	0	3.92555	1	3.76136	3.01371	1	1.78523	2.72315	1	1	1	1	1
ENSG00000271508	0.85075	2.55003	1.63473	1.55991	0.118782	0.999996	AC090525.3	2.92555	0	2.76136	2.01371	0	0.785231	1.72315	0	0	0	0	0	3.92555	1	3.76136	3.01371	1	1.78523	2.72315	1	1	1	1	1
ENSG00000286773	2.33397	1.33814	0.857905	1.55977	0.118813	0.999996	AL353593.3	4.38833	2.68574	2.76136	4.02741	2.26038	3.14092	5.16945	1.02503	0	0.808985	0	1.74006	5.38833	3.68574	3.76136	5.02741	3.26038	4.14092	6.16945	2.02503	1	1.80899	1	2.74006
ENSG00000224969	1.8436	1.39808	0.896764	1.55903	0.118989	0.999996	AL645608.1	2.92555	2.68574	2.07102	3.02056	2.26038	2.35569	3.4463	1.02503	0	0.808985	0.943896	0.580021	3.92555	3.68574	3.07102	4.02056	3.26038	3.35569	4.4463	2.02503	1	1.80899	1.9439	1.58002
ENSG00000287413	2.9509	1.58404	1.01617	1.55883	0.119037	0.999996	AL449363.2	8.77666	1.34287	5.52271	4.02741	1.13019	4.71139	6.8926	0	0	2.42696	0	0.580021	9.77666	2.34287	6.52271	5.02741	2.13019	5.71139	7.8926	1	1	3.42696	1	1.58002
ENSG00000127423	10.6612	0.742602	0.476545	1.5583	0.119161	0.999996	AUNIP	23.4044	8.05721	9.66474	20.1371	9.04151	9.42277	13.7852	4.10014	2.78476	8.08985	11.3268	8.1203	24.4044	9.05721	10.6647	21.1371	10.0415	10.4228	14.7852	5.10014	3.78476	9.08985	12.3268	9.1203
ENSG00000257998	1.24818	2.50289	1.60625	1.55822	0.119181	0.999996	AC123904.3	2.92555	0	3.45169	2.01371	0	3.14092	3.4463	0	0	0	0	0	3.92555	1	4.45169	3.01371	1	4.14092	4.4463	1	1	1	1	1
ENSG00000204511	5.78567	1.05052	0.674332	1.55786	0.119266	0.999996	MCCD1	14.6278	5.37147	1.38068	7.04798	11.3019	6.28185	10.3389	4.10014	1.85651	0.808985	2.83169	3.48013	15.6278	6.37147	2.38068	8.04798	12.3019	7.28185	11.3389	5.10014	2.85651	1.80899	3.83169	4.48013
ENSG00000188199	23.6498	0.628876	0.403698	1.55779	0.119283	0.999996	NUTM2B	11.7022	24.1716	33.1363	38.2604	50.8585	14.9194	8.61575	18.4506	25.0628	26.6965	15.1023	16.8206	12.7022	25.1716	34.1363	39.2604	51.8585	15.9194	9.61575	19.4506	26.0628	27.6965	16.1023	17.8206
ENSG00000232294	28.0163	0.590969	0.379424	1.55754	0.119341	0.999996	AL031674.1	26.33	32.2288	62.1305	28.1919	21.4736	29.0536	41.3556	25.6258	9.28253	16.9887	22.6535	20.8808	27.33	33.2288	63.1305	29.1919	22.4736	30.0536	42.3556	26.6258	10.2825	17.9887	23.6535	21.8808
ENSG00000148357	898.949	0.786246	0.504927	1.55715	0.119435	0.999996	HMCN2	359.843	417.632	1667.86	614.181	2797.22	972.116	380.816	308.535	759.311	483.773	716.417	1309.69	360.843	418.632	1668.86	615.181	2798.22	973.116	381.816	309.535	760.311	484.773	717.417	1310.69
ENSG00000166797	415.98	-0.420977	0.270457	-1.55654	0.11958	0.999996	CIAO2A	390.562	298.117	526.038	313.131	296.11	310.166	325.675	354.662	660.916	366.47	771.163	378.754	391.562	299.117	527.038	314.131	297.11	311.166	326.675	355.662	661.916	367.47	772.163	379.754
ENSG00000250486	6.39255	0.848913	0.545416	1.55645	0.119601	0.999996	FAM218A	11.7022	2.68574	6.21305	8.05483	7.91132	11.7785	10.3389	2.05007	1.85651	3.23594	5.66338	5.22019	12.7022	3.68574	7.21305	9.05483	8.91132	12.7785	11.3389	3.05007	2.85651	4.23594	6.66338	6.22019
ENSG00000272009	5.2175	-0.832713	0.535109	-1.55616	0.119671	0.999996	AL121944.1	2.92555	1.34287	4.14203	5.03427	2.26038	6.28185	5.16945	5.12517	5.56952	6.47188	11.3268	6.96026	3.92555	2.34287	5.14203	6.03427	3.26038	7.28185	6.16945	6.12517	6.56952	7.47188	12.3268	7.96026
ENSG00000119698	1412.16	-0.899179	0.578132	-1.55532	0.119871	0.999996	PPP4R4	346.678	1044.75	2132.46	1419.66	698.457	272.475	580.702	1479.12	3192.26	4294.9	862.721	621.783	347.678	1045.75	2133.46	1420.66	699.457	273.475	581.702	1480.12	3193.26	4295.9	863.721	622.783
ENSG00000146826	148.896	0.3448	0.221699	1.55526	0.119885	0.999996	MAP11	165.294	162.487	141.519	131.898	271.245	128.778	113.728	145.555	121.601	106.786	163.294	134.565	166.294	163.487	142.519	132.898	272.245	129.778	114.728	146.555	122.601	107.786	164.294	135.565
ENSG00000224359	0.930438	2.64628	1.7017	1.55508	0.119927	0.999996	AL358176.1	4.38833	1.34287	0.690339	3.02056	0	0	1.72315	0	0	0	0	0	5.38833	2.34287	1.69034	4.02056	1	1	2.72315	1	1	1	1	1
ENSG00000081052	244.28	0.558847	0.359381	1.55503	0.11994	0.999996	COL4A4	155.054	453.889	383.828	209.426	344.708	200.234	158.53	231.658	140.166	89.7973	203.882	360.193	156.054	454.889	384.828	210.426	345.708	201.234	159.53	232.658	141.166	90.7973	204.882	361.193
ENSG00000231208	3.42762	1.04386	0.671285	1.55502	0.119941	0.999996	ZBTB46-AS1	1.46278	5.37147	3.45169	6.04112	5.65095	6.28185	0	1.02503	2.78476	4.85391	1.88779	2.32009	2.46278	6.37147	4.45169	7.04112	6.65095	7.28185	1	2.02503	3.78476	5.85391	2.88779	3.32009
ENSG00000261117	8.88681	0.801716	0.515646	1.55478	0.119999	0.999996	AC009486.1	19.0161	12.0858	4.14203	6.04112	18.083	7.85231	13.7852	4.10014	5.56952	5.6629	5.66338	4.64017	20.0161	13.0858	5.14203	7.04112	19.083	8.85231	14.7852	5.10014	6.56952	6.6629	6.66338	5.64017
ENSG00000100739	856.278	-0.68488	0.440569	-1.55454	0.120057	0.999996	BDKRB1	431.519	864.807	1190.83	682.647	582.047	189.241	232.625	1150.09	1430.44	1332.4	1141.17	1047.52	432.519	865.807	1191.83	683.647	583.047	190.241	233.625	1151.09	1431.44	1333.4	1142.17	1048.52
ENSG00000280368	0.999202	2.15275	1.38506	1.55427	0.12012	0.999996	AC034229.5	1.46278	1.34287	0.690339	0	3.39057	2.35569	1.72315	1.02503	0	0	0	0	2.46278	2.34287	1.69034	1	4.39057	3.35569	2.72315	2.02503	1	1	1	1
ENSG00000258214	1.38772	1.8272	1.17576	1.55405	0.120172	0.999996	AC108721.1	2.92555	0	2.07102	5.03427	1.13019	1.57046	1.72315	0	0	1.61797	0	0.580021	3.92555	1	3.07102	6.03427	2.13019	2.57046	2.72315	1	1	2.61797	1	1.58002
ENSG00000232991	1.3152	2.57859	1.65953	1.55381	0.120231	0.999996	GACAT1	4.38833	0	4.14203	3.02056	0	0.785231	3.4463	0	0	0	0	0	5.38833	1	5.14203	4.02056	1	1.78523	4.4463	1	1	1	1	1
ENSG00000104432	78.0915	-0.428119	0.275553	-1.55367	0.120263	0.999996	IL7	68.7505	56.4004	86.2923	60.4112	35.0359	91.0868	86.1575	77.9026	128.099	111.64	72.68	62.6423	69.7505	57.4004	87.2923	61.4112	36.0359	92.0868	87.1575	78.9026	129.099	112.64	73.68	63.6423
ENSG00000267365	10.979	0.774615	0.498576	1.55365	0.120267	0.999996	KCNJ2-AS1	23.4044	21.4859	11.0454	5.03427	9.04151	13.3489	6.8926	18.4506	6.49777	5.6629	5.66338	5.22019	24.4044	22.4859	12.0454	6.03427	10.0415	14.3489	7.8926	19.4506	7.49777	6.6629	6.66338	6.22019
ENSG00000100906	12428.9	-0.455849	0.293432	-1.55351	0.120302	0.999996	NFKBIA	10185.3	10877.2	15875.7	11121.7	10337.8	4491.52	10282	13752.9	17899.5	21536.8	13267.4	9518.73	10186.3	10878.2	15876.7	11122.7	10338.8	4492.52	10283	13753.9	17900.5	21537.8	13268.4	9519.73
ENSG00000216775	110.179	-0.371054	0.238874	-1.55335	0.12034	0.999996	AL109918.1	134.576	102.058	59.3691	98.6717	102.847	81.664	115.451	103.528	134.597	181.213	114.211	93.9635	135.576	103.058	60.3691	99.6717	103.847	82.664	116.451	104.528	135.597	182.213	115.211	94.9635
ENSG00000153253	49.9114	0.623688	0.401513	1.55335	0.120341	0.999996	SCN3A	83.3783	71.172	71.1049	61.4181	23.734	50.2548	87.8807	29.726	38.9866	24.2696	16.9901	40.0215	84.3783	72.172	72.1049	62.4181	24.734	51.2548	88.8807	30.726	39.9866	25.2696	17.9901	41.0215
ENSG00000271537	3.0995	1.15631	0.744456	1.55323	0.120368	0.999996	AC009220.3	2.92555	2.68574	2.07102	8.05483	5.65095	4.71139	1.72315	2.05007	0.928253	0.808985	0.943896	4.64017	3.92555	3.68574	3.07102	9.05483	6.65095	5.71139	2.72315	3.05007	1.92825	1.80899	1.9439	5.64017
ENSG00000198520	17.28	-0.593854	0.382362	-1.55312	0.120395	0.999996	ARMH1	14.6278	16.1144	14.4971	8.05483	6.78114	21.2012	32.7399	20.5007	24.1346	23.4606	11.3268	13.9205	15.6278	17.1144	15.4971	9.05483	7.78114	22.2012	33.7399	21.5007	25.1346	24.4606	12.3268	14.9205
ENSG00000277011	2.35177	1.31318	0.845562	1.55302	0.120417	0.999996	AC148477.4	4.38833	2.68574	2.76136	1.00685	7.91132	1.57046	1.72315	0	0.928253	1.61797	1.88779	1.74006	5.38833	3.68574	3.76136	2.00685	8.91132	2.57046	2.72315	1	1.92825	2.61797	2.88779	2.74006
ENSG00000236994	0.810341	2.39403	1.54218	1.55236	0.120575	0.999996	YBX1P9	4.38833	0	0.690339	1.00685	1.13019	0.785231	1.72315	0	0	0	0	0	5.38833	1	1.69034	2.00685	2.13019	1.78523	2.72315	1	1	1	1	1
ENSG00000249531	1.0827	2.34079	1.50801	1.55223	0.120607	0.999996	AC098799.2	2.92555	0	0.690339	2.01371	0	4.71139	1.72315	0	0.928253	0	0	0	3.92555	1	1.69034	3.01371	1	5.71139	2.72315	1	1.92825	1	1	1
ENSG00000088543	90.391	-0.342478	0.220725	-1.5516	0.120757	0.999996	C3orf18	65.825	95.3436	71.1049	46.3153	106.238	94.2277	89.6038	108.654	108.606	80.8985	104.772	113.104	66.825	96.3436	72.1049	47.3153	107.238	95.2277	90.6038	109.654	109.606	81.8985	105.772	114.104
ENSG00000240198	9.59602	-0.785892	0.506538	-1.5515	0.120783	0.999996	ARHGEF3-AS1	5.85111	4.0286	6.90339	15.1028	2.26038	7.85231	13.7852	12.3004	11.139	7.28087	6.60727	22.0408	6.85111	5.0286	7.90339	16.1028	3.26038	8.85231	14.7852	13.3004	12.139	8.28087	7.60727	23.0408
ENSG00000126262	29.6334	-0.823308	0.530694	-1.55138	0.120811	0.999996	FFAR2	5.85111	33.5717	46.2527	14.096	14.6925	13.3489	25.8473	12.3004	72.4037	34.7864	60.4093	22.0408	6.85111	34.5717	47.2527	15.096	15.6925	14.3489	26.8473	13.3004	73.4037	35.7864	61.4093	23.0408
ENSG00000112972	761.081	-0.242041	0.156037	-1.55117	0.120861	0.999996	HMGCS1	835.246	695.606	841.523	575.92	495.023	740.473	820.22	894.855	739.817	905.254	801.368	787.669	836.246	696.606	842.523	576.92	496.023	741.473	821.22	895.855	740.817	906.254	802.368	788.669
ENSG00000252942	8.86346	-0.659267	0.425044	-1.55105	0.120889	0.999996	RNA5SP290	4.38833	6.71434	7.59373	8.05483	6.78114	7.06708	12.0621	14.3505	11.139	15.3707	4.71948	8.1203	5.38833	7.71434	8.59373	9.05483	7.78114	8.06708	13.0621	15.3505	12.139	16.3707	5.71948	9.1203
ENSG00000228272	1.4624	2.72951	1.76005	1.55081	0.120947	0.999996	AC106874.1	10.2394	0	2.07102	1.00685	0	0.785231	3.4463	0	0	0	0	0	11.2394	1	3.07102	2.00685	1	1.78523	4.4463	1	1	1	1	1
ENSG00000272417	2.10614	1.32172	0.852707	1.55003	0.121135	0.999996	AC034229.4	2.92555	2.68574	2.07102	6.04112	1.13019	3.14092	1.72315	1.02503	0	2.42696	0.943896	1.16004	3.92555	3.68574	3.07102	7.04112	2.13019	4.14092	2.72315	2.02503	1	3.42696	1.9439	2.16004
ENSG00000164117	411.305	-0.336649	0.217278	-1.54939	0.121288	0.999996	FBXO8	288.167	414.946	367.26	369.515	376.353	365.918	313.613	364.912	457.629	473.256	756.061	388.034	289.167	415.946	368.26	370.515	377.353	366.918	314.613	365.912	458.629	474.256	757.061	389.034
ENSG00000286578	0.920622	2.63424	1.701	1.54865	0.121467	0.999996	AC092819.2	4.38833	0	0	3.02056	1.13019	0.785231	1.72315	0	0	0	0	0	5.38833	1	1	4.02056	2.13019	1.78523	2.72315	1	1	1	1	1
ENSG00000198894	440.907	-0.249509	0.161135	-1.54845	0.121515	0.999996	CIPC	405.189	410.918	414.203	367.502	410.259	410.676	389.432	398.738	523.534	414.2	683.381	462.857	406.189	411.918	415.203	368.502	411.259	411.676	390.432	399.738	524.534	415.2	684.381	463.857
ENSG00000280063	29.1489	0.566369	0.365813	1.54825	0.121563	0.999996	AC012676.5	16.0906	17.4573	24.8522	39.2673	64.4208	46.3286	24.1241	25.6258	23.2063	21.8426	16.9901	29.5811	17.0906	18.4573	25.8522	40.2673	65.4208	47.3286	25.1241	26.6258	24.2063	22.8426	17.9901	30.5811
ENSG00000251484	14.2449	0.581749	0.375869	1.54774	0.121684	0.999996	AL356488.1	17.5533	8.05721	10.3551	24.1645	22.6038	19.6308	12.0621	16.4005	9.28253	10.5168	7.55117	12.7605	18.5533	9.05721	11.3551	25.1645	23.6038	20.6308	13.0621	17.4005	10.2825	11.5168	8.55117	13.7605
ENSG00000261465	0.704676	2.3783	1.53684	1.54752	0.121737	0.999996	AC099518.4	1.46278	0	0.690339	1.00685	1.13019	3.14092	0	1.02503	0	0	0	0	2.46278	1	1.69034	2.00685	2.13019	4.14092	1	2.02503	1	1	1	1
ENSG00000157445	68.2379	-0.392477	0.253638	-1.54739	0.12177	0.999996	CACNA2D3	43.8833	72.5149	66.2725	60.4112	62.1604	47.8991	80.9881	57.4019	106.749	62.2919	106.66	51.6219	44.8833	73.5149	67.2725	61.4112	63.1604	48.8991	81.9881	58.4019	107.749	63.2919	107.66	52.6219
ENSG00000179363	3.4333	1.63853	1.05898	1.54728	0.121796	0.999996	TMEM31	16.0906	1.34287	1.38068	5.03427	2.26038	3.92616	8.61575	1.02503	0	0	0.943896	0.580021	17.0906	2.34287	2.38068	6.03427	3.26038	4.92616	9.61575	2.02503	1	1	1.9439	1.58002
ENSG00000164751	453.452	-0.298794	0.193138	-1.54705	0.121851	0.999996	PEX2	449.073	421.66	407.99	348.371	415.91	398.897	367.031	455.115	525.391	411.773	787.209	452.997	450.073	422.66	408.99	349.371	416.91	399.897	368.031	456.115	526.391	412.773	788.209	453.997
ENSG00000253155	2.27387	1.30884	0.846077	1.54695	0.121876	0.999996	AC008676.2	0	5.37147	4.83237	3.02056	2.26038	3.14092	3.4463	1.02503	1.85651	0.808985	0.943896	0.580021	1	6.37147	5.83237	4.02056	3.26038	4.14092	4.4463	2.02503	2.85651	1.80899	1.9439	1.58002
ENSG00000239605	14.9688	0.568623	0.367648	1.54665	0.121948	0.999996	STPG4	23.4044	14.7715	8.28407	23.1576	15.8226	22.7717	10.3389	14.3505	12.9955	10.5168	7.55117	15.6606	24.4044	15.7715	9.28407	24.1576	16.8226	23.7717	11.3389	15.3505	13.9955	11.5168	8.55117	16.6606
ENSG00000229815	3.96856	1.26026	0.815432	1.54551	0.122223	0.999996	CCNB1IP1P1	5.85111	5.37147	4.83237	8.05483	3.39057	7.06708	0	2.05007	0	4.04493	0	6.96026	6.85111	6.37147	5.83237	9.05483	4.39057	8.06708	1	3.05007	1	5.04493	1	7.96026
ENSG00000156958	461.619	-0.262241	0.169753	-1.54484	0.122384	0.999996	GALK2	359.843	476.718	425.249	418.851	377.483	463.286	311.89	513.542	585.727	476.492	572.945	557.4	360.843	477.718	426.249	419.851	378.483	464.286	312.89	514.542	586.727	477.492	573.945	558.4
ENSG00000243671	1.39453	2.21688	1.43524	1.5446	0.122442	0.999996	RN7SL761P	5.85111	0	1.38068	3.02056	0	3.14092	1.72315	0	0	1.61797	0	0	6.85111	1	2.38068	4.02056	1	4.14092	2.72315	1	1	2.61797	1	1
ENSG00000243433	7.39641	0.730908	0.473302	1.54427	0.122522	0.999996	AC010973.1	7.31389	10.7429	7.59373	8.05483	15.8226	6.28185	5.16945	4.10014	6.49777	9.70782	2.83169	4.64017	8.31389	11.7429	8.59373	9.05483	16.8226	7.28185	6.16945	5.10014	7.49777	10.7078	3.83169	5.64017
ENSG00000133805	1055.06	-0.621424	0.402433	-1.54417	0.122548	0.999996	AMPD3	544.153	700.977	1477.32	988.73	827.299	449.152	544.516	1106.01	1603.09	2769.97	740.014	909.473	545.153	701.977	1478.32	989.73	828.299	450.152	545.516	1107.01	1604.09	2770.97	741.014	910.473
ENSG00000201010	0.837413	2.61171	1.69155	1.54398	0.122594	0.999996	RN7SKP224	4.38833	2.68574	1.38068	0	0	0.785231	0	0	0	0.808985	0	0	5.38833	3.68574	2.38068	1	1	1.78523	1	1	1	1.80899	1	1
ENSG00000148908	309.634	-0.481375	0.3118	-1.54386	0.122623	0.999996	RGS10	272.077	200.087	321.698	209.426	316.453	230.858	272.258	219.357	410.288	269.392	746.622	247.089	273.077	201.087	322.698	210.426	317.453	231.858	273.258	220.357	411.288	270.392	747.622	248.089
ENSG00000105383	118.562	-0.411199	0.266408	-1.5435	0.12271	0.999996	CD33	86.3039	100.715	129.093	88.6031	93.8057	111.503	105.112	102.503	125.314	109.213	258.627	111.944	87.3039	101.715	130.093	89.6031	94.8057	112.503	106.112	103.503	126.314	110.213	259.627	112.944
ENSG00000261429	6.30873	1.05067	0.680762	1.54337	0.12274	0.999996	DPPA2P4	19.0161	2.68574	5.52271	4.02741	4.52076	14.1342	12.0621	4.10014	2.78476	2.42696	0.943896	3.48013	20.0161	3.68574	6.52271	5.02741	5.52076	15.1342	13.0621	5.10014	3.78476	3.42696	1.9439	4.48013
ENSG00000100985	530.782	0.731002	0.473954	1.54235	0.122989	0.999996	MMP9	772.346	398.832	1583.64	135.925	802.434	281.113	322.229	566.844	308.18	295.28	589.935	312.631	773.346	399.832	1584.64	136.925	803.434	282.113	323.229	567.844	309.18	296.28	590.935	313.631
ENSG00000172460	4.85729	1.00112	0.649208	1.54206	0.12306	0.999996	PRSS30P	1.46278	8.05721	4.83237	5.03427	13.5623	4.71139	8.61575	4.10014	1.85651	2.42696	1.88779	1.74006	2.46278	9.05721	5.83237	6.03427	14.5623	5.71139	9.61575	5.10014	2.85651	3.42696	2.88779	2.74006
ENSG00000197249	585.362	-0.713305	0.462581	-1.54201	0.123071	0.999996	SERPINA1	365.694	284.688	800.103	399.721	678.114	132.704	413.556	387.463	1191.88	1229.66	861.777	278.99	366.694	285.688	801.103	400.721	679.114	133.704	414.556	388.463	1192.88	1230.66	862.777	279.99
ENSG00000272987	1.26533	2.03355	1.31891	1.54184	0.123111	0.999996	OR5AL1	2.92555	0	2.76136	2.01371	0	3.92616	1.72315	1.02503	0	0.808985	0	0	3.92555	1	3.76136	3.01371	1	4.92616	2.72315	2.02503	1	1.80899	1	1
ENSG00000199169	1.09533	-1.90845	1.23812	-1.54141	0.123218	0.999996	MIR367	0	0	1.38068	1.00685	0	0	1.72315	1.02503	0.928253	3.23594	0.943896	2.90011	1	1	2.38068	2.00685	1	1	2.72315	2.02503	1.92825	4.23594	1.9439	3.90011
ENSG00000261706	0.839243	1.995	1.29448	1.54116	0.123278	0.999996	LINC00165	1.46278	1.34287	0.690339	1.00685	2.26038	1.57046	0	0	0.928253	0.808985	0	0	2.46278	2.34287	1.69034	2.00685	3.26038	2.57046	1	1	1.92825	1.80899	1	1
ENSG00000231927	1.95758	-1.82231	1.18273	-1.54077	0.123372	0.999996	AC093734.1	0	1.34287	0.690339	1.00685	0	1.57046	13.7852	1.02503	0.928253	1.61797	0.943896	0.580021	1	2.34287	1.69034	2.00685	1	2.57046	14.7852	2.02503	1.92825	2.61797	1.9439	1.58002
ENSG00000248514	3.35368	-1.45714	0.945836	-1.54058	0.123419	0.999996	AC008443.4	7.31389	0	0.690339	1.00685	1.13019	0.785231	15.5084	2.05007	5.56952	1.61797	2.83169	1.74006	8.31389	1	1.69034	2.00685	2.13019	1.78523	16.5084	3.05007	6.56952	2.61797	3.83169	2.74006
ENSG00000143198	990.803	-0.305299	0.198179	-1.54053	0.123432	0.999996	MGST3	839.634	987.008	879.492	656.469	767.399	1187.27	1118.32	829.252	1144.54	848.625	1509.29	1122.34	840.634	988.008	880.492	657.469	768.399	1188.27	1119.32	830.252	1145.54	849.625	1510.29	1123.34
ENSG00000071054	6681.24	0.394745	0.256269	1.54036	0.123473	0.999996	MAP4K4	13497	5713.9	6327.65	4805.71	8756.71	6437.33	7168.31	5511.61	4414.77	4954.22	6507.22	6080.36	13498	5714.9	6328.65	4806.71	8757.71	6438.33	7169.31	5512.61	4415.77	4955.22	6508.22	6081.36
ENSG00000125962	245.632	-0.279966	0.181871	-1.53937	0.123714	0.999996	ARMCX5	250.135	261.859	200.889	267.823	155.966	196.308	239.518	252.158	298.897	303.369	312.43	208.228	251.135	262.859	201.889	268.823	156.966	197.308	240.518	253.158	299.897	304.369	313.43	209.228
ENSG00000147251	2529.43	-0.35551	0.230948	-1.53935	0.12372	0.999996	DOCK11	1680.73	2516.53	2395.48	1959.34	1916.8	2848.03	1778.29	2477.51	3263.74	2045.11	3888.85	3582.79	1681.73	2517.53	2396.48	1960.34	1917.8	2849.03	1779.29	2478.51	3264.74	2046.11	3889.85	3583.79
ENSG00000218565	13.594	-0.787143	0.511373	-1.53928	0.123737	0.999996	AL592429.1	7.31389	17.4573	10.3551	13.0891	2.26038	9.42277	13.7852	29.726	7.42602	30.7414	12.2706	9.28034	8.31389	18.4573	11.3551	14.0891	3.26038	10.4228	14.7852	30.726	8.42602	31.7414	13.2706	10.2803
ENSG00000267939	2.8821	-1.26447	0.821529	-1.53916	0.123764	0.999996	AC008946.1	0	1.34287	2.07102	1.00685	3.39057	1.57046	12.0621	1.02503	2.78476	3.23594	3.77558	2.32009	1	2.34287	3.07102	2.00685	4.39057	2.57046	13.0621	2.02503	3.78476	4.23594	4.77558	3.32009
ENSG00000248585	8.60896	0.800048	0.520036	1.53845	0.123939	0.999996	AC084024.2	8.77666	8.05721	7.59373	22.1508	5.65095	13.3489	6.8926	7.17524	8.35427	5.6629	0.943896	8.70032	9.77666	9.05721	8.59373	23.1508	6.65095	14.3489	7.8926	8.17524	9.35427	6.6629	1.9439	9.70032
ENSG00000252951	8.77614	-0.844828	0.549166	-1.53838	0.123955	0.999996	RNA5SP165	4.38833	8.05721	11.7358	4.02741	2.26038	7.06708	5.16945	13.3254	13.9238	18.6067	2.83169	13.9205	5.38833	9.05721	12.7358	5.02741	3.26038	8.06708	6.16945	14.3254	14.9238	19.6067	3.83169	14.9205
ENSG00000285581	20.1324	0.555684	0.361316	1.53794	0.124062	0.999996	AC091196.1	20.4789	20.143	27.6136	32.2193	30.5151	13.3489	15.5084	18.4506	19.4933	11.3258	7.55117	24.9409	21.4789	21.143	28.6136	33.2193	31.5151	14.3489	16.5084	19.4506	20.4933	12.3258	8.55117	25.9409
ENSG00000204642	779.228	-0.374321	0.24343	-1.5377	0.124122	0.999996	HLA-F	694.819	808.406	916.77	410.796	822.778	419.313	737.508	1021.96	1061.92	981.299	824.965	650.204	695.819	809.406	917.77	411.796	823.778	420.313	738.508	1022.96	1062.92	982.299	825.965	651.204
ENSG00000162981	105.33	-0.478952	0.311582	-1.53716	0.124254	0.999996	LRATD1	73.1389	87.2864	75.9373	109.747	102.847	80.0936	77.5418	90.203	104.893	258.875	119.875	83.5231	74.1389	88.2864	76.9373	110.747	103.847	81.0936	78.5418	91.203	105.893	259.875	120.875	84.5231
ENSG00000144228	930.257	-0.236019	0.153558	-1.537	0.124293	0.999996	SPOPL	791.363	837.95	963.023	948.456	612.563	972.901	777.141	958.407	1086.06	1052.49	1143.06	1019.68	792.363	838.95	964.023	949.456	613.563	973.901	778.141	959.407	1087.06	1053.49	1144.06	1020.68
ENSG00000172748	93.2119	0.347126	0.225902	1.53662	0.124386	0.999996	ZNF596	114.097	102.058	66.9629	107.733	90.4151	145.268	91.327	83.0277	55.6952	79.2805	81.1751	101.504	115.097	103.058	67.9629	108.733	91.4151	146.268	92.327	84.0277	56.6952	80.2805	82.1751	102.504
ENSG00000153898	137.76	-0.605183	0.393856	-1.53656	0.124401	0.999996	MCOLN2	58.5111	131.601	164.301	118.809	82.5038	99.7244	63.7566	176.306	297.041	243.505	146.304	70.7626	59.5111	132.601	165.301	119.809	83.5038	100.724	64.7566	177.306	298.041	244.505	147.304	71.7626
ENSG00000127325	15.4153	1.08078	0.703395	1.53651	0.124412	0.999996	BEST3	38.0322	0	13.1164	22.1508	29.3849	21.9865	24.1241	1.02503	7.42602	12.1348	10.3829	5.22019	39.0322	1	14.1164	23.1508	30.3849	22.9865	25.1241	2.02503	8.42602	13.1348	11.3829	6.22019
ENSG00000119686	102.668	-0.570878	0.371548	-1.53649	0.124419	0.999996	FLVCR2	46.8089	79.2292	156.707	74.5072	84.7642	53.3957	51.6945	74.8275	181.938	158.561	165.182	104.404	47.8089	80.2292	157.707	75.5072	85.7642	54.3957	52.6945	75.8275	182.938	159.561	166.182	105.404
ENSG00000270137	14.6495	0.551089	0.358672	1.53647	0.124423	0.999996	AF230666.2	14.6278	20.143	12.4261	23.1576	12.4321	21.9865	6.8926	19.4756	10.2108	8.89884	15.1023	10.4404	15.6278	21.143	13.4261	24.1576	13.4321	22.9865	7.8926	20.4756	11.2108	9.89884	16.1023	11.4404
ENSG00000140090	52.902	-0.587153	0.382209	-1.53621	0.124487	0.999996	SLC24A4	46.8089	53.7147	61.4402	25.1713	35.0359	30.624	82.7112	73.8024	59.4082	25.0785	108.548	32.4812	47.8089	54.7147	62.4402	26.1713	36.0359	31.624	83.7112	74.8024	60.4082	26.0785	109.548	33.4812
ENSG00000271882	11.6822	0.662152	0.43117	1.53571	0.12461	0.999996	AP001330.4	24.8672	6.71434	11.0454	11.0754	9.04151	23.5569	8.61575	7.17524	6.49777	8.08985	11.3268	12.1804	25.8672	7.71434	12.0454	12.0754	10.0415	24.5569	9.61575	8.17524	7.49777	9.08985	12.3268	13.1804
ENSG00000212207	1.60946	-1.53252	0.99798	-1.53562	0.124631	0.999996	RNU6-1321P	1.46278	1.34287	0.690339	1.00685	0	0.785231	0	2.05007	5.56952	1.61797	1.88779	2.90011	2.46278	2.34287	1.69034	2.00685	1	1.78523	1	3.05007	6.56952	2.61797	2.88779	3.90011
ENSG00000023041	643.199	-0.205142	0.133616	-1.53531	0.124707	0.999996	ZDHHC6	538.302	615.033	660.654	530.612	634.036	607.769	551.408	640.646	768.593	652.042	855.17	664.124	539.302	616.033	661.654	531.612	635.036	608.769	552.408	641.646	769.593	653.042	856.17	665.124
ENSG00000233814	0.944949	-2.58179	1.68184	-1.5351	0.124759	0.999996	AL590664.1	1.46278	0	0	0	0	0	3.4463	3.0751	0.928253	2.42696	0	0	2.46278	1	1	1	1	1	4.4463	4.0751	1.92825	3.42696	1	1
ENSG00000067191	254.936	-0.48183	0.313945	-1.53476	0.124842	0.999996	CACNB1	99.4689	218.887	245.761	273.864	270.115	168.825	132.683	270.609	438.135	389.122	313.373	238.389	100.469	219.887	246.761	274.864	271.115	169.825	133.683	271.609	439.135	390.122	314.373	239.389
ENSG00000151623	274.586	-0.297676	0.193959	-1.53474	0.124849	0.999996	NR3C2	270.614	263.202	299.607	197.343	191.002	256.771	275.704	220.382	403.79	249.167	342.634	324.812	271.614	264.202	300.607	198.343	192.002	257.771	276.704	221.382	404.79	250.167	343.634	325.812
ENSG00000178878	1256.1	0.457541	0.298222	1.53423	0.124973	0.999996	APOLD1	2164.91	1888.07	1694.78	1324.01	595.61	1055.35	961.518	1448.37	1252.21	956.22	695.651	1036.5	2165.91	1889.07	1695.78	1325.01	596.61	1056.35	962.518	1449.37	1253.21	957.22	696.651	1037.5
ENSG00000164096	2710.23	-0.262199	0.170916	-1.53408	0.12501	0.999996	C4orf3	3023.56	2304.36	2586.7	2567.48	2137.19	2170.38	2417.58	2582.06	3171.84	3006.19	4151.25	2404.19	3024.56	2305.36	2587.7	2568.48	2138.19	2171.38	2418.58	2583.06	3172.84	3007.19	4152.25	2405.19
ENSG00000151413	228.814	-0.320339	0.208854	-1.53379	0.125081	0.999996	NUBPL	247.209	142.344	216.076	215.467	178.57	220.65	260.196	159.905	328.601	246.74	309.598	220.408	248.209	143.344	217.076	216.467	179.57	221.65	261.196	160.905	329.601	247.74	310.598	221.408
ENSG00000257864	3.11005	-1.25933	0.821062	-1.53378	0.125084	0.999996	AC025030.1	1.46278	2.68574	2.76136	3.02056	1.13019	0	5.16945	7.17524	0.928253	5.6629	0.943896	6.38023	2.46278	3.68574	3.76136	4.02056	2.13019	1	6.16945	8.17524	1.92825	6.6629	1.9439	7.38023
ENSG00000287709	1.1149	2.26498	1.47698	1.53352	0.125147	0.999996	AC008780.2	2.92555	0	2.07102	3.02056	1.13019	0.785231	3.4463	0	0	0	0	0	3.92555	1	3.07102	4.02056	2.13019	1.78523	4.4463	1	1	1	1	1
ENSG00000183072	0.756842	-2.30744	1.50491	-1.53327	0.125208	0.999996	NKX2-5	0	0	0	0	0	0.785231	3.4463	1.02503	1.85651	0.808985	0	1.16004	1	1	1	1	1	1.78523	4.4463	2.02503	2.85651	1.80899	1	2.16004
ENSG00000199032	3.38881	1.05989	0.691493	1.53275	0.125336	0.999996	MIR425	1.46278	4.0286	2.76136	5.03427	5.65095	8.63754	0	4.10014	1.85651	1.61797	3.77558	1.74006	2.46278	5.0286	3.76136	6.03427	6.65095	9.63754	1	5.10014	2.85651	2.61797	4.77558	2.74006
ENSG00000252657	2.58063	-1.19887	0.782389	-1.53232	0.125444	0.999996	SNORA70	0	1.34287	2.76136	3.02056	1.13019	0.785231	1.72315	7.17524	4.64126	3.23594	2.83169	2.32009	1	2.34287	3.76136	4.02056	2.13019	1.78523	2.72315	8.17524	5.64126	4.23594	3.83169	3.32009
ENSG00000287957	37.5796	0.458531	0.299289	1.53207	0.125506	0.999996	AC007695.1	27.7928	47.0004	52.4657	49.3358	24.8642	58.1071	41.3556	28.7009	33.4171	26.6965	18.8779	42.3416	28.7928	48.0004	53.4657	50.3358	25.8642	59.1071	42.3556	29.7009	34.4171	27.6965	19.8779	43.3416
ENSG00000183773	21.0575	-0.582499	0.380213	-1.53203	0.125514	0.999996	AIFM3	16.0906	13.4287	20.7102	10.0685	25.9944	13.3489	44.8019	15.3755	33.4171	23.4606	22.6535	13.3405	17.0906	14.4287	21.7102	11.0685	26.9944	14.3489	45.8019	16.3755	34.4171	24.4606	23.6535	14.3405
ENSG00000277831	1.01039	2.25716	1.47331	1.53203	0.125515	0.999996	AL138960.1	0	0	1.38068	3.02056	1.13019	3.92616	1.72315	0	0	0	0.943896	0	1	1	2.38068	4.02056	2.13019	4.92616	2.72315	1	1	1	1.9439	1
ENSG00000225802	1.37713	-2.49615	1.62953	-1.53182	0.125567	0.999996	WARSP1	2.92555	0	0	0	0	0	10.3389	0	0.928253	0.808985	0.943896	0.580021	3.92555	1	1	1	1	1	11.3389	1	1.92825	1.80899	1.9439	1.58002
ENSG00000069482	41.1446	1.04811	0.684282	1.5317	0.125597	0.999996	GAL	57.0483	24.1716	91.8151	14.096	136.753	7.85231	56.864	8.20027	54.7669	11.3258	19.8218	11.0204	58.0483	25.1716	92.8151	15.096	137.753	8.85231	57.864	9.20027	55.7669	12.3258	20.8218	12.0204
ENSG00000170312	89.1484	-0.544089	0.355276	-1.53145	0.125658	0.999996	CDK1	46.8089	77.8863	102.17	57.3907	30.5151	120.14	46.5251	97.3782	119.745	100.314	126.482	144.425	47.8089	78.8863	103.17	58.3907	31.5151	121.14	47.5251	98.3782	120.745	101.314	127.482	145.425
ENSG00000218020	3.33417	1.67429	1.09367	1.53089	0.125796	0.999996	THAP12P5	1.46278	4.0286	2.76136	10.0685	0	10.9932	6.8926	2.05007	0	0.808985	0.943896	0	2.46278	5.0286	3.76136	11.0685	1	11.9932	7.8926	3.05007	1	1.80899	1.9439	1
ENSG00000265545	0.753879	2.301	1.50381	1.53011	0.125988	0.999996	AP005403.1	2.92555	0	0.690339	1.00685	1.13019	1.57046	1.72315	0	0	0	0	0	3.92555	1	1.69034	2.00685	2.13019	2.57046	2.72315	1	1	1	1	1
ENSG00000234855	2.00288	-1.89564	1.23929	-1.52961	0.126113	0.999996	SLIT1-AS1	1.46278	0	0.690339	1.00685	0	1.57046	12.0621	3.0751	0	2.42696	0	1.74006	2.46278	1	1.69034	2.00685	1	2.57046	13.0621	4.0751	1	3.42696	1	2.74006
ENSG00000286473	4.46769	1.37953	0.90194	1.52951	0.126137	0.999996	AC133485.7	8.77666	1.34287	2.76136	17.1165	2.26038	5.49662	8.61575	3.0751	0	2.42696	0	1.74006	9.77666	2.34287	3.76136	18.1165	3.26038	6.49662	9.61575	4.0751	1	3.42696	1	2.74006
ENSG00000130600	221.317	1.05445	0.689519	1.52926	0.126201	0.999996	H19	76.0644	378.689	214.005	48.329	901.891	174.321	37.9093	370.037	55.6952	39.6403	128.37	230.848	77.0644	379.689	215.005	49.329	902.891	175.321	38.9093	371.037	56.6952	40.6403	129.37	231.848
ENSG00000254358	0.810103	2.49303	1.63033	1.52916	0.126226	0.999996	CYCSP22	1.46278	0	1.38068	2.01371	0	3.14092	1.72315	0	0	0	0	0	2.46278	1	2.38068	3.01371	1	4.14092	2.72315	1	1	1	1	1
ENSG00000278276	1.2341	1.75935	1.15065	1.529	0.126265	0.999996	AL110115.2	1.46278	2.68574	0.690339	4.02741	2.26038	0.785231	0	0	0.928253	0.808985	0	1.16004	2.46278	3.68574	1.69034	5.02741	3.26038	1.78523	1	1	1.92825	1.80899	1	2.16004
ENSG00000283914	1.48281	1.54466	1.01053	1.52857	0.126372	0.999996	AC087645.4	1.46278	1.34287	1.38068	2.01371	4.52076	2.35569	1.72315	1.02503	0	0.808985	0	1.16004	2.46278	2.34287	2.38068	3.01371	5.52076	3.35569	2.72315	2.02503	1	1.80899	1	2.16004
ENSG00000267076	1.4614	2.11585	1.38451	1.52823	0.126455	0.999996	CCDC58P3	4.38833	1.34287	0.690339	2.01371	0	4.71139	3.4463	0	0	0	0.943896	0	5.38833	2.34287	1.69034	3.01371	1	5.71139	4.4463	1	1	1	1.9439	1
ENSG00000106392	3030.11	-0.350831	0.229697	-1.52737	0.12667	0.999996	C1GALT1	2710.53	2508.48	3297.06	3239.05	1454.55	2771.87	2088.46	3548.67	3684.23	4285.19	3668.92	3104.27	2711.53	2509.48	3298.06	3240.05	1455.55	2772.87	2089.46	3549.67	3685.23	4286.19	3669.92	3105.27
ENSG00000257057	0.959955	2.6899	1.76195	1.52667	0.126844	0.999996	C11orf97	7.31389	0	0.690339	1.00685	0	0.785231	1.72315	0	0	0	0	0	8.31389	1	1.69034	2.00685	1	1.78523	2.72315	1	1	1	1	1
ENSG00000183010	289.102	0.495989	0.324905	1.52657	0.126869	0.999996	PYCR1	488.568	228.288	203.65	218.487	628.385	263.052	279.15	195.781	161.516	218.426	342.634	241.289	489.568	229.288	204.65	219.487	629.385	264.052	280.15	196.781	162.516	219.426	343.634	242.289
ENSG00000203785	1.61441	2.27396	1.48975	1.5264	0.126911	0.999996	SPRR2E	7.31389	0	2.07102	4.02741	0	1.57046	3.4463	0	0	0	0.943896	0	8.31389	1	3.07102	5.02741	1	2.57046	4.4463	1	1	1	1.9439	1
ENSG00000215054	1.6904	2.34005	1.53347	1.52598	0.127016	0.999996	HNRNPCP10	10.2394	0	2.07102	2.01371	0	1.57046	3.4463	0	0	0	0.943896	0	11.2394	1	3.07102	3.01371	1	2.57046	4.4463	1	1	1	1.9439	1
ENSG00000267871	56.9757	0.338777	0.222019	1.52589	0.127037	0.999996	ZNF460-AS1	71.6761	68.4863	49.0141	53.3632	87.0246	54.1809	53.4177	49.2016	35.2736	53.393	47.1948	61.4823	72.6761	69.4863	50.0141	54.3632	88.0246	55.1809	54.4177	50.2016	36.2736	54.393	48.1948	62.4823
ENSG00000139330	50.5991	0.871037	0.571118	1.52514	0.127224	0.999996	KERA	29.2555	36.2574	91.8151	28.1919	177.44	29.8388	13.7852	39.9763	36.2018	12.9438	83.0628	28.421	30.2555	37.2574	92.8151	29.1919	178.44	30.8388	14.7852	40.9763	37.2018	13.9438	84.0628	29.421
ENSG00000254895	8.33242	-0.837776	0.549426	-1.52482	0.127304	0.999996	MTCO3P15	5.85111	4.0286	5.52271	10.0685	4.52076	4.71139	25.8473	8.20027	13.9238	8.89884	3.77558	4.64017	6.85111	5.0286	6.52271	11.0685	5.52076	5.71139	26.8473	9.20027	14.9238	9.89884	4.77558	5.64017
ENSG00000120149	128.75	0.635931	0.41711	1.52461	0.127356	0.999996	MSX2	160.906	252.459	135.997	93.6374	219.257	78.5231	63.7566	184.506	72.4037	38.8313	169.901	74.8228	161.906	253.459	136.997	94.6374	220.257	79.5231	64.7566	185.506	73.4037	39.8313	170.901	75.8228
ENSG00000272545	1.63364	1.79082	1.17466	1.52455	0.12737	0.999996	AC023813.4	8.77666	0	2.07102	2.01371	1.13019	1.57046	0	1.02503	1.85651	0	0	1.16004	9.77666	1	3.07102	3.01371	2.13019	2.57046	1	2.02503	2.85651	1	1	2.16004
ENSG00000143320	354.587	0.833987	0.547095	1.52439	0.127411	0.999996	CRABP2	476.865	193.373	392.112	107.733	1236.43	319.589	272.258	106.604	185.651	91.4153	508.76	364.253	477.865	194.373	393.112	108.733	1237.43	320.589	273.258	107.604	186.651	92.4153	509.76	365.253
ENSG00000233139	2.47383	-2.22689	1.46086	-1.52437	0.127416	0.999996	AC244636.2	1.46278	0	0.690339	2.01371	0	0.785231	22.401	0	0	0.808985	0.943896	0.580021	2.46278	1	1.69034	3.01371	1	1.78523	23.401	1	1	1.80899	1.9439	1.58002
ENSG00000243667	57.5779	0.339857	0.222955	1.52433	0.127427	0.999996	WDR92	61.4367	57.7433	49.7044	81.5551	58.7698	76.9527	56.864	42.0264	34.3453	55.82	51.9143	63.8023	62.4367	58.7433	50.7044	82.5551	59.7698	77.9527	57.864	43.0264	35.3453	56.82	52.9143	64.8023
ENSG00000144048	565.305	-0.202999	0.133186	-1.52418	0.127463	0.999996	DUSP11	615.829	499.547	545.368	539.674	456.596	497.051	597.933	551.468	555.095	700.581	716.417	508.099	616.829	500.547	546.368	540.674	457.596	498.051	598.933	552.468	556.095	701.581	717.417	509.099
ENSG00000114021	568.487	-0.203745	0.133718	-1.52369	0.127587	0.999996	NIT2	443.222	499.547	560.555	608.14	449.815	607.769	525.561	553.518	674.84	618.874	684.325	595.682	444.222	500.547	561.555	609.14	450.815	608.769	526.561	554.518	675.84	619.874	685.325	596.682
ENSG00000258815	1.26396	2.58235	1.69504	1.52347	0.127641	0.999996	LINC02820	4.38833	0	2.07102	6.04112	0	0	1.72315	0	0	0	0.943896	0	5.38833	1	3.07102	7.04112	1	1	2.72315	1	1	1	1.9439	1
ENSG00000259828	6.02373	1.36256	0.894458	1.52334	0.127673	0.999996	AL355596.1	17.5533	5.37147	5.52271	10.0685	0	12.5637	12.0621	1.02503	0	4.85391	0.943896	2.32009	18.5533	6.37147	6.52271	11.0685	1	13.5637	13.0621	2.02503	1	5.85391	1.9439	3.32009
ENSG00000264031	1.61624	1.96325	1.28965	1.52231	0.127931	0.999996	ABHD15-AS1	0	6.71434	4.83237	2.01371	2.26038	0	0	1.02503	0	0.808985	0	1.74006	1	7.71434	5.83237	3.01371	3.26038	1	1	2.02503	1	1.80899	1	2.74006
ENSG00000228111	0.745971	2.28493	1.50164	1.52162	0.128103	0.999996	TPT1P2	2.92555	0	1.38068	1.00685	1.13019	0.785231	1.72315	0	0	0	0	0	3.92555	1	2.38068	2.00685	2.13019	1.78523	2.72315	1	1	1	1	1
ENSG00000249675	1.85238	1.86781	1.22752	1.5216	0.128109	0.999996	AC097487.1	2.92555	0	4.14203	5.03427	0	4.71139	3.4463	0	0	0.808985	0	1.16004	3.92555	1	5.14203	6.03427	1	5.71139	4.4463	1	1	1.80899	1	2.16004
ENSG00000167202	1449.77	-0.418106	0.274792	-1.52154	0.128125	0.999996	TBC1D2B	713.835	1344.21	1395.17	1109.55	1438.73	1446.4	718.554	1595.98	2215.74	1955.32	1424.34	2039.35	714.835	1345.21	1396.17	1110.55	1439.73	1447.4	719.554	1596.98	2216.74	1956.32	1425.34	2040.35
ENSG00000251702	0.903493	2.59834	1.70824	1.52107	0.128243	0.999996	RNU6-857P	5.85111	0	0.690339	1.00685	0	1.57046	1.72315	0	0	0	0	0	6.85111	1	1.69034	2.00685	1	2.57046	2.72315	1	1	1	1	1
ENSG00000137804	3.30822	1.12908	0.74241	1.52082	0.128304	0.999996	NUSAP1	7.31389	4.0286	2.76136	4.02741	5.65095	3.14092	5.16945	2.05007	0	3.23594	0	2.32009	8.31389	5.0286	3.76136	5.02741	6.65095	4.14092	6.16945	3.05007	1	4.23594	1	3.32009
ENSG00000225832	4.25177	1.11634	0.734158	1.52057	0.128368	0.999996	AL035090.1	8.77666	5.37147	7.59373	7.04798	0	5.49662	6.8926	1.02503	0.928253	4.04493	0.943896	2.90011	9.77666	6.37147	8.59373	8.04798	1	6.49662	7.8926	2.02503	1.92825	5.04493	1.9439	3.90011
ENSG00000228187	3.03991	1.06697	0.701802	1.52033	0.128429	0.999996	AC093433.1	4.38833	2.68574	3.45169	5.03427	3.39057	5.49662	3.4463	0	1.85651	4.04493	0.943896	1.74006	5.38833	3.68574	4.45169	6.03427	4.39057	6.49662	4.4463	1	2.85651	5.04493	1.9439	2.74006
ENSG00000125878	4.44182	0.854396	0.56202	1.52022	0.128455	0.999996	TCF15	5.85111	6.71434	8.28407	4.02741	5.65095	3.14092	5.16945	4.10014	2.78476	2.42696	2.83169	2.32009	6.85111	7.71434	9.28407	5.02741	6.65095	4.14092	6.16945	5.10014	3.78476	3.42696	3.83169	3.32009
ENSG00000115718	14.5091	-0.605576	0.39847	-1.51975	0.128573	0.999996	PROC	13.165	6.71434	17.2585	15.1028	7.91132	7.85231	24.1241	8.20027	26.9193	15.3707	16.9901	14.5005	14.165	7.71434	18.2585	16.1028	8.91132	8.85231	25.1241	9.20027	27.9193	16.3707	17.9901	15.5005
ENSG00000260932	4.1251	1.08451	0.713686	1.51959	0.128614	0.999996	AC009119.2	7.31389	4.0286	2.07102	5.03427	12.4321	3.14092	3.4463	1.02503	3.71301	3.23594	0	4.06015	8.31389	5.0286	3.07102	6.03427	13.4321	4.14092	4.4463	2.02503	4.71301	4.23594	1	5.06015
ENSG00000269755	2.75726	1.2441	0.818806	1.51941	0.128659	0.999996	AC008758.6	1.46278	6.71434	1.38068	5.03427	4.52076	3.92616	1.72315	2.05007	3.71301	1.61797	0.943896	0	2.46278	7.71434	2.38068	6.03427	5.52076	4.92616	2.72315	3.05007	4.71301	2.61797	1.9439	1
ENSG00000286003	3.8792	1.51631	0.997999	1.51935	0.128675	0.999996	AC110992.1	10.2394	1.34287	5.52271	7.04798	0	9.42277	6.8926	3.0751	0	2.42696	0	0.580021	11.2394	2.34287	6.52271	8.04798	1	10.4228	7.8926	4.0751	1	3.42696	1	1.58002
ENSG00000170142	1376.47	-0.278572	0.183379	-1.5191	0.128737	0.999996	UBE2E1	1774.35	996.408	1306.12	1214.27	922.234	1250.09	1776.57	1220.82	1456.43	1744.98	1530.06	1325.35	1775.35	997.408	1307.12	1215.27	923.234	1251.09	1777.57	1221.82	1457.43	1745.98	1531.06	1326.35
ENSG00000216802	15.7194	0.654675	0.431068	1.51873	0.128831	0.999996	AL590617.1	7.31389	21.4859	30.3749	14.096	15.8226	26.6979	5.16945	12.3004	16.7085	16.1797	5.66338	16.8206	8.31389	22.4859	31.3749	15.096	16.8226	27.6979	6.16945	13.3004	17.7085	17.1797	6.66338	17.8206
ENSG00000159023	775.689	-0.418523	0.275592	-1.51863	0.128855	0.999996	EPB41	516.36	711.72	818.742	843.743	532.319	561.44	553.131	671.397	955.172	1635.77	846.675	661.804	517.36	712.72	819.742	844.743	533.319	562.44	554.131	672.397	956.172	1636.77	847.675	662.804
ENSG00000040275	152.451	0.31278	0.205963	1.51862	0.128858	0.999996	SPDL1	222.342	161.144	156.707	119.816	161.617	191.596	158.53	137.355	106.749	95.4602	166.126	151.966	223.342	162.144	157.707	120.816	162.617	192.596	159.53	138.355	107.749	96.4602	167.126	152.966
ENSG00000201668	1.22256	-2.35516	1.55094	-1.51854	0.128878	0.999996	Y_RNA	1.46278	0	0	1.00685	0	0	6.8926	1.02503	1.85651	2.42696	0	0	2.46278	1	1	2.00685	1	1	7.8926	2.02503	2.85651	3.42696	1	1
ENSG00000253838	3.75977	1.4746	0.971084	1.51851	0.128885	0.999996	AC007991.2	7.31389	2.68574	14.4971	5.03427	0	3.14092	3.4463	2.05007	3.71301	3.23594	0	0	8.31389	3.68574	15.4971	6.03427	1	4.14092	4.4463	3.05007	4.71301	4.23594	1	1
ENSG00000173213	0.776963	-2.98169	1.96399	-1.51818	0.128969	0.999996	TUBB8P12	0	0	0	0	0	0	5.16945	1.02503	0	0.808985	0	2.32009	1	1	1	1	1	1	6.16945	2.02503	1	1.80899	1	3.32009
ENSG00000207428	0.700293	2.99904	1.97543	1.51817	0.128971	0.999996	RNU6-95P	1.46278	1.34287	0	4.02741	0	1.57046	0	0	0	0	0	0	2.46278	2.34287	1	5.02741	1	2.57046	1	1	1	1	1	1
ENSG00000177738	77.2454	0.273156	0.179944	1.518	0.129013	0.999996	AC025171.1	86.3039	96.6865	68.3435	70.4798	88.1548	97.3687	82.7112	65.6022	71.4754	60.6739	58.5216	80.623	87.3039	97.6865	69.3435	71.4798	89.1548	98.3687	83.7112	66.6022	72.4754	61.6739	59.5216	81.623
ENSG00000184792	111.612	-0.349918	0.230515	-1.51799	0.129017	0.999996	OSBP2	70.2133	112.801	96.6474	62.4249	109.628	137.415	93.0501	141.455	116.032	105.977	143.472	150.226	71.2133	113.801	97.6474	63.4249	110.628	138.415	94.0501	142.455	117.032	106.977	144.472	151.226
ENSG00000251501	0.883968	2.57207	1.69458	1.51782	0.129059	0.999996	AC114774.1	4.38833	0	0.690339	3.02056	0	0.785231	1.72315	0	0	0	0	0	5.38833	1	1.69034	4.02056	1	1.78523	2.72315	1	1	1	1	1
ENSG00000225214	2.03638	1.66752	1.09885	1.51751	0.129138	0.999996	AC079790.1	5.85111	0	2.07102	7.04798	0	3.92616	0	1.02503	0.928253	2.42696	0	1.16004	6.85111	1	3.07102	8.04798	1	4.92616	1	2.02503	1.92825	3.42696	1	2.16004
ENSG00000215127	1.61008	1.88326	1.24157	1.51684	0.129307	0.999996	SYT14P1	5.85111	1.34287	0	3.02056	1.13019	3.14092	3.4463	0	0	0.808985	0	0.580021	6.85111	2.34287	1	4.02056	2.13019	4.14092	4.4463	1	1	1.80899	1	1.58002
ENSG00000203335	3.11447	-1.61511	1.06495	-1.5166	0.129368	0.999996	AC006019.1	5.85111	0	0.690339	1.00685	0	1.57046	18.9547	1.02503	1.85651	2.42696	2.83169	1.16004	6.85111	1	1.69034	2.00685	1	2.57046	19.9547	2.02503	2.85651	3.42696	3.83169	2.16004
ENSG00000173988	8.8328	0.842687	0.555664	1.51654	0.129383	0.999996	LRRC63	24.8672	5.37147	9.66474	14.096	5.65095	7.85231	10.3389	3.0751	7.42602	6.47188	9.43896	1.74006	25.8672	6.37147	10.6647	15.096	6.65095	8.85231	11.3389	4.0751	8.42602	7.47188	10.439	2.74006
ENSG00000234072	49.1336	0.321663	0.212152	1.51619	0.129472	0.999996	AC074117.1	58.5111	59.0862	47.6334	43.2947	70.0717	48.6843	58.5871	41.0014	38.0584	40.4493	34.9242	49.3018	59.5111	60.0862	48.6334	44.2947	71.0717	49.6843	59.5871	42.0014	39.0584	41.4493	35.9242	50.3018
ENSG00000218793	1.4921	1.84861	1.21933	1.51609	0.129496	0.999996	AL049697.3	7.31389	1.34287	2.07102	2.01371	1.13019	0.785231	0	0	0.928253	0	0	2.32009	8.31389	2.34287	3.07102	3.01371	2.13019	1.78523	1	1	1.92825	1	1	3.32009
ENSG00000111144	1126.95	-0.576501	0.380277	-1.516	0.129519	0.999996	LTA4H	547.079	805.721	1637.48	764.202	953.88	719.272	677.198	916.38	1993.89	1055.73	2686.33	766.208	548.079	806.721	1638.48	765.202	954.88	720.272	678.198	917.38	1994.89	1056.73	2687.33	767.208
ENSG00000178082	16.7092	0.49829	0.328799	1.51549	0.129649	0.999996	TWF1P1	20.4789	22.8288	28.9942	13.0891	18.083	13.3489	13.7852	15.3755	13.9238	13.7527	16.9901	9.86036	21.4789	23.8288	29.9942	14.0891	19.083	14.3489	14.7852	16.3755	14.9238	14.7527	17.9901	10.8604
ENSG00000261644	137.824	-0.437241	0.288516	-1.51548	0.12965	0.999996	AC007728.2	74.6016	107.429	191.914	101.692	137.883	87.9459	127.513	127.104	228.35	221.662	138.753	109.044	75.6016	108.429	192.914	102.692	138.883	88.9459	128.513	128.104	229.35	222.662	139.753	110.044
ENSG00000165168	6885.07	-0.671664	0.443207	-1.51546	0.129655	0.999996	CYBB	3143.51	5254.64	10194.9	4422.1	5440.73	3407.9	2445.15	6866.7	13006.7	7010.67	17461.1	3966.77	3144.51	5255.64	10195.9	4423.1	5441.73	3408.9	2446.15	6867.7	13007.7	7011.67	17462.1	3967.77
ENSG00000260902	6.46258	-0.902636	0.595618	-1.51546	0.129656	0.999996	LINC02011	7.31389	1.34287	4.14203	6.04112	3.39057	3.92616	18.9547	9.2253	8.35427	4.04493	8.49506	2.32009	8.31389	2.34287	5.14203	7.04112	4.39057	4.92616	19.9547	10.2253	9.35427	5.04493	9.49506	3.32009
ENSG00000175197	1341.95	-0.484917	0.320018	-1.51528	0.129702	0.999996	DDIT3	963.97	1029.98	1285.41	1035.05	1210.43	1187.27	504.883	1207.49	1542.76	1613.12	2976.1	1546.92	964.97	1030.98	1286.41	1036.05	1211.43	1188.27	505.883	1208.49	1543.76	1614.12	2977.1	1547.92
ENSG00000213774	1.1461	-2.35166	1.55221	-1.51504	0.129763	0.999996	AC010904.1	0	0	0.690339	1.00685	0	0	6.8926	3.0751	0.928253	0	0	1.16004	1	1	1.69034	2.00685	1	1	7.8926	4.0751	1.92825	1	1	2.16004
ENSG00000227368	1.48746	2.2228	1.46728	1.51491	0.129795	0.999996	CDK8P2	10.2394	0	0.690339	1.00685	0	2.35569	1.72315	1.02503	0	0.808985	0	0	11.2394	1	1.69034	2.00685	1	3.35569	2.72315	2.02503	1	1.80899	1	1
ENSG00000222432	3.14021	-1.05188	0.694413	-1.51478	0.129829	0.999996	Y_RNA	2.92555	2.68574	2.07102	3.02056	0	1.57046	5.16945	4.10014	6.49777	4.85391	1.88779	2.90011	3.92555	3.68574	3.07102	4.02056	1	2.57046	6.16945	5.10014	7.49777	5.85391	2.88779	3.90011
ENSG00000100448	82.321	1.22837	0.811122	1.51441	0.129921	0.999996	CTSG	432.982	36.2574	63.5112	28.1919	120.93	9.42277	156.807	25.6258	21.3498	11.3258	69.8483	11.6004	433.982	37.2574	64.5112	29.1919	121.93	10.4228	157.807	26.6258	22.3498	12.3258	70.8483	12.6004
ENSG00000114439	2962.68	-0.316536	0.209097	-1.51382	0.130071	0.999996	BBX	2034.72	3132.91	2894.59	2983.31	2110.06	2679.99	1773.12	3422.59	3542.21	3856.43	3849.21	3273.06	2035.72	3133.91	2895.59	2984.31	2111.06	2680.99	1774.12	3423.59	3543.21	3857.43	3850.21	3274.06
ENSG00000273113	7.33455	0.820876	0.542307	1.51367	0.130109	0.999996	AC133528.1	14.6278	8.05721	4.14203	8.05483	6.78114	13.3489	13.7852	3.0751	5.56952	4.04493	1.88779	4.64017	15.6278	9.05721	5.14203	9.05483	7.78114	14.3489	14.7852	4.0751	6.56952	5.04493	2.88779	5.64017
ENSG00000248327	4.3191	1.25776	0.831292	1.51302	0.130276	0.999996	NOL8P1	11.7022	1.34287	7.59373	6.04112	2.26038	6.28185	10.3389	0	0.928253	3.23594	0.943896	1.16004	12.7022	2.34287	8.59373	7.04112	3.26038	7.28185	11.3389	1	1.92825	4.23594	1.9439	2.16004
ENSG00000127507	245.884	0.485254	0.320733	1.51296	0.130291	0.999996	ADGRE2	301.332	337.06	292.704	252.72	427.212	109.932	210.224	269.584	218.139	226.516	212.377	92.8034	302.332	338.06	293.704	253.72	428.212	110.932	211.224	270.584	219.139	227.516	213.377	93.8034
ENSG00000286094	1.85366	-1.53573	1.01508	-1.51291	0.130301	0.999996	AC026740.3	1.46278	1.34287	0.690339	1.00685	1.13019	0	8.61575	2.05007	0.928253	0.808985	1.88779	2.32009	2.46278	2.34287	1.69034	2.00685	2.13019	1	9.61575	3.05007	1.92825	1.80899	2.88779	3.32009
ENSG00000247774	79.6033	-0.421617	0.2787	-1.5128	0.130332	0.999996	PCED1B-AS1	71.6761	76.5435	93.8861	69.4729	51.9887	43.9729	89.6038	93.2781	107.677	76.8536	132.145	48.1418	72.6761	77.5435	94.8861	70.4729	52.9887	44.9729	90.6038	94.2781	108.677	77.8536	133.145	49.1418
ENSG00000250441	6.66573	-0.723585	0.478411	-1.51248	0.130413	0.999996	AC109481.1	1.46278	2.68574	6.21305	8.05483	4.52076	6.28185	8.61575	7.17524	12.0673	9.70782	5.66338	7.54028	2.46278	3.68574	7.21305	9.05483	5.52076	7.28185	9.61575	8.17524	13.0673	10.7078	6.66338	8.54028
ENSG00000248956	2.3768	1.55194	1.0261	1.51247	0.130415	0.999996	HMGB1P44	10.2394	0	1.38068	3.02056	2.26038	3.92616	3.4463	2.05007	0	1.61797	0	0.580021	11.2394	1	2.38068	4.02056	3.26038	4.92616	4.4463	3.05007	1	2.61797	1	1.58002
ENSG00000251101	0.687619	2.96376	1.95978	1.51229	0.130459	0.999996	AC147055.4	4.38833	0	2.07102	1.00685	0	0.785231	0	0	0	0	0	0	5.38833	1	3.07102	2.00685	1	1.78523	1	1	1	1	1	1
ENSG00000139174	266.692	0.362842	0.239976	1.51199	0.130535	0.999996	PRICKLE1	210.64	275.288	331.363	268.83	407.998	308.596	143.021	227.558	245.987	188.494	226.535	365.993	211.64	276.288	332.363	269.83	408.998	309.596	144.021	228.558	246.987	189.494	227.535	366.993
ENSG00000177191	15.7348	0.619456	0.409768	1.51172	0.130605	0.999996	B3GNT8	7.31389	25.5145	16.5681	22.1508	28.2547	15.7046	5.16945	16.4005	6.49777	19.4156	11.3268	14.5005	8.31389	26.5145	17.5681	23.1508	29.2547	16.7046	6.16945	17.4005	7.49777	20.4156	12.3268	15.5005
ENSG00000108852	201.048	-0.543086	0.359711	-1.50979	0.131098	0.999996	MPP2	78.99	243.059	199.508	182.241	151.445	127.207	84.4344	270.609	244.13	190.92	437.024	203.007	79.99	244.059	200.508	183.241	152.445	128.207	85.4344	271.609	245.13	191.92	438.024	204.007
ENSG00000205436	10.5477	-0.795453	0.526928	-1.5096	0.131144	0.999996	EXOC3L4	5.85111	16.1144	2.76136	5.03427	11.3019	6.28185	8.61575	20.5007	11.139	22.6516	4.71948	11.6004	6.85111	17.1144	3.76136	6.03427	12.3019	7.28185	9.61575	21.5007	12.139	23.6516	5.71948	12.6004
ENSG00000227400	2.75056	1.36088	0.901693	1.50925	0.131234	0.999996	AC012501.2	8.77666	2.68574	2.76136	7.04798	1.13019	0.785231	5.16945	0	0.928253	1.61797	0.943896	1.16004	9.77666	3.68574	3.76136	8.04798	2.13019	1.78523	6.16945	1	1.92825	2.61797	1.9439	2.16004
ENSG00000232518	5.81896	0.886327	0.587314	1.50912	0.131268	0.999996	AC074366.1	10.2394	8.05721	2.07102	7.04798	10.1717	8.63754	1.72315	3.0751	2.78476	9.70782	2.83169	3.48013	11.2394	9.05721	3.07102	8.04798	11.1717	9.63754	2.72315	4.0751	3.78476	10.7078	3.83169	4.48013
ENSG00000163501	1.91544	-1.47406	0.976831	-1.50902	0.131293	0.999996	IHH	0	0	0	2.01371	2.26038	1.57046	5.16945	2.05007	1.85651	0.808985	3.77558	3.48013	1	1	1	3.01371	3.26038	2.57046	6.16945	3.05007	2.85651	1.80899	4.77558	4.48013
ENSG00000179817	1.43858	-2.69401	1.78583	-1.50855	0.131414	0.999996	MRGPRX4	1.46278	0	0.690339	0	0	0	12.0621	0	0	0	1.88779	1.16004	2.46278	1	1.69034	1	1	1	13.0621	1	1	1	2.88779	2.16004
ENSG00000257991	0.888682	2.08871	1.38498	1.50812	0.131523	0.999996	AC089984.3	1.46278	1.34287	2.76136	2.01371	1.13019	0	0	1.02503	0.928253	0	0	0	2.46278	2.34287	3.76136	3.01371	2.13019	1	1	2.02503	1.92825	1	1	1
ENSG00000095585	88.1486	-0.6262	0.415242	-1.50803	0.131546	0.999996	BLNK	121.411	45.6575	104.931	54.3701	35.0359	54.1809	125.79	46.1265	129.027	59.8649	204.825	76.5628	122.411	46.6575	105.931	55.3701	36.0359	55.1809	126.79	47.1265	130.027	60.8649	205.825	77.5628
ENSG00000272440	14.2195	0.609981	0.404643	1.50745	0.131694	0.999996	AC080013.6	8.77666	12.0858	17.9488	31.2125	19.2132	14.9194	5.16945	9.2253	11.139	12.9438	9.43896	18.5607	9.77666	13.0858	18.9488	32.2125	20.2132	15.9194	6.16945	10.2253	12.139	13.9438	10.439	19.5607
ENSG00000172183	381.043	0.396445	0.263001	1.50739	0.131711	0.999996	ISG20	545.616	476.718	491.521	216.474	537.97	329.797	372.201	441.79	336.027	196.583	318.093	309.731	546.616	477.718	492.521	217.474	538.97	330.797	373.201	442.79	337.027	197.583	319.093	310.731
ENSG00000232717	4.81344	1.73864	1.15381	1.50687	0.131843	0.999996	TRIM51JP	14.6278	0	7.59373	15.1028	1.13019	4.71139	12.0621	1.02503	0.928253	0	0	0.580021	15.6278	1	8.59373	16.1028	2.13019	5.71139	13.0621	2.02503	1.92825	1	1	1.58002
ENSG00000137094	329.434	-0.289863	0.192393	-1.50662	0.131908	0.999996	DNAJB5	370.083	307.517	259.567	279.905	320.974	241.066	415.279	332.111	307.252	332.493	517.255	269.71	371.083	308.517	260.567	280.905	321.974	242.066	416.279	333.111	308.252	333.493	518.255	270.71
ENSG00000267316	2.88507	1.17302	0.778689	1.50641	0.131963	0.999996	AC090409.2	5.85111	9.40007	2.76136	4.02741	1.13019	1.57046	0	1.02503	1.85651	2.42696	2.83169	1.74006	6.85111	10.4001	3.76136	5.02741	2.13019	2.57046	1	2.02503	2.85651	3.42696	3.83169	2.74006
ENSG00000254864	7.32823	-0.78004	0.518037	-1.50576	0.132128	0.999996	AC107884.2	2.92555	5.37147	10.3551	5.03427	3.39057	4.71139	5.16945	9.2253	14.852	4.04493	14.1584	8.70032	3.92555	6.37147	11.3551	6.03427	4.39057	5.71139	6.16945	10.2253	15.852	5.04493	15.1584	9.70032
ENSG00000285756	68.6712	0.425049	0.282292	1.50571	0.132143	0.999996	BX890604.2	96.5433	100.715	50.3947	58.3975	72.3321	94.2277	75.8186	72.7774	37.1301	45.3032	41.5314	78.8829	97.5433	101.715	51.3947	59.3975	73.3321	95.2277	76.8186	73.7774	38.1301	46.3032	42.5314	79.8829
ENSG00000219545	253.339	-0.427508	0.284033	-1.50513	0.132289	0.999996	UMAD1	131.65	205.459	289.942	281.919	196.653	190.811	146.468	226.532	342.525	390.74	403.044	234.329	132.65	206.459	290.942	282.919	197.653	191.811	147.468	227.532	343.525	391.74	404.044	235.329
ENSG00000267567	2.17838	1.33078	0.884333	1.50485	0.132364	0.999996	AC008736.2	5.85111	0	4.14203	5.03427	1.13019	2.35569	1.72315	1.02503	0.928253	2.42696	0.943896	0.580021	6.85111	1	5.14203	6.03427	2.13019	3.35569	2.72315	2.02503	1.92825	3.42696	1.9439	1.58002
ENSG00000106829	579.085	-0.270388	0.179681	-1.50482	0.13237	0.999996	TLE4	577.797	522.376	699.313	489.331	437.383	422.454	661.69	498.166	710.113	738.603	702.259	489.538	578.797	523.376	700.313	490.331	438.383	423.454	662.69	499.166	711.113	739.603	703.259	490.538
ENSG00000235127	1.37559	-1.98507	1.31941	-1.50451	0.13245	0.999996	AC068286.1	1.46278	0	0.690339	1.00685	0	0	8.61575	1.02503	0.928253	1.61797	0	1.16004	2.46278	1	1.69034	2.00685	1	1	9.61575	2.02503	1.92825	2.61797	1	2.16004
ENSG00000253358	2.5677	1.30954	0.870421	1.50449	0.132455	0.999996	AC087439.1	4.38833	4.0286	0.690339	3.02056	3.39057	7.06708	0	2.05007	0	0.808985	1.88779	3.48013	5.38833	5.0286	1.69034	4.02056	4.39057	8.06708	1	3.05007	1	1.80899	2.88779	4.48013
ENSG00000233538	15.1183	0.725408	0.482179	1.50444	0.132469	0.999996	AC017104.3	26.33	21.4859	11.7358	18.1234	16.9528	17.2751	27.5704	5.12517	2.78476	16.9887	6.60727	10.4404	27.33	22.4859	12.7358	19.1234	17.9528	18.2751	28.5704	6.12517	3.78476	17.9887	7.60727	11.4404
ENSG00000137726	216.714	-0.456045	0.303153	-1.50434	0.132494	0.999996	FXYD6	209.177	153.087	157.397	148.007	330.015	99.7244	211.948	279.834	296.113	195.774	360.568	158.926	210.177	154.087	158.397	149.007	331.015	100.724	212.948	280.834	297.113	196.774	361.568	159.926
ENSG00000174937	1.33129	2.0628	1.37167	1.50386	0.132617	0.999996	OR5M3	5.85111	0	2.76136	3.02056	0	0.785231	1.72315	1.02503	0	0.808985	0	0	6.85111	1	3.76136	4.02056	1	1.78523	2.72315	2.02503	1	1.80899	1	1
ENSG00000261360	14.6599	0.611829	0.406861	1.50378	0.132639	0.999996	AC010491.1	20.4789	25.5145	4.83237	18.1234	18.083	18.8455	18.9547	11.2754	10.2108	10.5168	10.3829	8.70032	21.4789	26.5145	5.83237	19.1234	19.083	19.8455	19.9547	12.2754	11.2108	11.5168	11.3829	9.70032
ENSG00000144741	447.357	-0.184772	0.122916	-1.50324	0.132777	0.999996	SLC25A26	449.073	435.089	434.913	428.92	437.383	328.227	477.313	513.542	432.566	527.458	490.826	412.975	450.073	436.089	435.913	429.92	438.383	329.227	478.313	514.542	433.566	528.458	491.826	413.975
ENSG00000183185	21.4917	1.12665	0.749711	1.50277	0.132898	0.999996	GABRR3	64.3622	2.68574	13.1164	41.281	35.0359	18.8455	48.2482	3.0751	2.78476	12.1348	12.2706	4.06015	65.3622	3.68574	14.1164	42.281	36.0359	19.8455	49.2482	4.0751	3.78476	13.1348	13.2706	5.06015
ENSG00000224903	16.7603	0.526511	0.350365	1.50275	0.132904	0.999996	AC005534.1	21.9417	14.7715	13.8068	21.1439	18.083	29.0536	15.5084	9.2253	13.9238	21.0336	7.55117	15.0806	22.9417	15.7715	14.8068	22.1439	19.083	30.0536	16.5084	10.2253	14.9238	22.0336	8.55117	16.0806
ENSG00000230785	4.26025	1.35722	0.903201	1.50267	0.132923	0.999996	AC006326.1	17.5533	0	3.45169	5.03427	1.13019	8.63754	8.61575	2.05007	0.928253	1.61797	0.943896	1.16004	18.5533	1	4.45169	6.03427	2.13019	9.63754	9.61575	3.05007	1.92825	2.61797	1.9439	2.16004
ENSG00000233806	16.4721	-0.644016	0.428728	-1.50215	0.133057	0.999996	LINC01237	5.85111	25.5145	15.1875	8.05483	9.04151	13.3489	15.5084	24.6008	16.7085	25.8875	29.2608	8.70032	6.85111	26.5145	16.1875	9.05483	10.0415	14.3489	16.5084	25.6008	17.7085	26.8875	30.2608	9.70032
ENSG00000270852	3.14133	1.8114	1.20591	1.5021	0.133071	0.999996	AL390816.3	8.77666	0	7.59373	5.03427	2.26038	4.71139	6.8926	0	0	2.42696	0	0	9.77666	1	8.59373	6.03427	3.26038	5.71139	7.8926	1	1	3.42696	1	1
ENSG00000224778	1.52779	2.18297	1.45384	1.50152	0.133221	0.999996	CENPIP1	2.92555	0	2.76136	5.03427	0	3.14092	3.4463	1.02503	0	0	0	0	3.92555	1	3.76136	6.03427	1	4.14092	4.4463	2.02503	1	1	1	1
ENSG00000091704	7.21874	-1.05357	0.701711	-1.50142	0.133246	0.999996	CPA1	7.31389	2.68574	2.76136	6.04112	1.13019	7.85231	24.1241	1.02503	4.64126	8.08985	4.71948	16.2406	8.31389	3.68574	3.76136	7.04112	2.13019	8.85231	25.1241	2.02503	5.64126	9.08985	5.71948	17.2406
ENSG00000263823	9.24677	-0.627261	0.417829	-1.50124	0.133294	0.999996	AC009831.1	11.7022	8.05721	5.52271	5.03427	9.04151	4.71139	17.2315	7.17524	8.35427	12.9438	11.3268	9.86036	12.7022	9.05721	6.52271	6.03427	10.0415	5.71139	18.2315	8.17524	9.35427	13.9438	12.3268	10.8604
ENSG00000263417	1.57491	1.99455	1.32865	1.50118	0.133309	0.999996	GTSCR1	8.77666	0	1.38068	2.01371	0	3.14092	0	1.02503	0	1.61797	0.943896	0	9.77666	1	2.38068	3.01371	1	4.14092	1	2.02503	1	2.61797	1.9439	1
ENSG00000146070	32.6095	0.59863	0.398879	1.50078	0.133412	0.999996	PLA2G7	43.8833	44.3146	50.3947	32.2193	12.4321	50.2548	48.2482	36.9012	20.4216	16.9887	13.2145	22.0408	44.8833	45.3146	51.3947	33.2193	13.4321	51.2548	49.2482	37.9012	21.4216	17.9887	14.2145	23.0408
ENSG00000223611	4.59875	1.16187	0.774254	1.50063	0.133452	0.999996	SUPT20HL2	10.2394	2.68574	2.07102	2.01371	12.4321	8.63754	5.16945	3.0751	0	0.808985	2.83169	5.22019	11.2394	3.68574	3.07102	3.01371	13.4321	9.63754	6.16945	4.0751	1	1.80899	3.83169	6.22019
ENSG00000117859	1584.68	-0.161009	0.107299	-1.50056	0.133469	0.999996	OSBPL9	1445.22	1595.33	1680.28	1519.34	1256.77	1483.3	1438.83	1559.08	1731.19	1838.82	1760.37	1707.58	1446.22	1596.33	1681.28	1520.34	1257.77	1484.3	1439.83	1560.08	1732.19	1839.82	1761.37	1708.58
ENSG00000252707	14.7685	0.516654	0.344321	1.5005	0.133485	0.999996	RNU11-2P	14.6278	16.1144	17.9488	24.1645	12.4321	18.8455	12.0621	14.3505	9.28253	18.6067	6.60727	12.1804	15.6278	17.1144	18.9488	25.1645	13.4321	19.8455	13.0621	15.3505	10.2825	19.6067	7.60727	13.1804
ENSG00000123374	290.499	-0.231867	0.154535	-1.50042	0.133507	0.999996	CDK2	225.268	290.059	305.13	242.652	227.168	313.307	251.58	342.361	346.238	286.381	286.944	368.894	226.268	291.059	306.13	243.652	228.168	314.307	252.58	343.361	347.238	287.381	287.944	369.894
ENSG00000233449	4.278	1.52002	1.01365	1.49954	0.133733	0.999996	MTATP6P14	14.6278	0	5.52271	10.0685	1.13019	5.49662	10.3389	1.02503	0.928253	1.61797	0	0.580021	15.6278	1	6.52271	11.0685	2.13019	6.49662	11.3389	2.02503	1.92825	2.61797	1	1.58002
ENSG00000005812	1778.68	-0.259715	0.173219	-1.49935	0.133784	0.999996	FBXL3	1515.44	1685.3	1825.95	1836.5	1275.98	1576.74	1263.07	1822.51	2239.87	2198.82	2308.77	1795.17	1516.44	1686.3	1826.95	1837.5	1276.98	1577.74	1264.07	1823.51	2240.87	2199.82	2309.77	1796.17
ENSG00000167699	561.795	-0.172909	0.115336	-1.49918	0.133826	0.999996	GLOD4	585.111	499.547	588.859	435.968	511.976	548.091	541.069	591.445	632.14	559.818	676.773	570.741	586.111	500.547	589.859	436.968	512.976	549.091	542.069	592.445	633.14	560.818	677.773	571.741
ENSG00000263335	8.53741	0.751412	0.501491	1.49836	0.13404	0.999996	AF001548.2	10.2394	2.68574	5.52271	11.0754	21.4736	13.3489	6.8926	5.12517	3.71301	7.28087	7.55117	7.54028	11.2394	3.68574	6.52271	12.0754	22.4736	14.3489	7.8926	6.12517	4.71301	8.28087	8.55117	8.54028
ENSG00000110077	1617.04	-0.666939	0.445215	-1.49802	0.134129	0.999996	MS4A6A	789.9	1557.73	2131.08	984.703	1283.89	751.466	618.611	1385.85	2581.47	1446.47	4807.26	1066.08	790.9	1558.73	2132.08	985.703	1284.89	752.466	619.611	1386.85	2582.47	1447.47	4808.26	1067.08
ENSG00000104332	5771.32	0.490134	0.327252	1.49773	0.134205	0.999996	SFRP1	11343.8	8584.95	3379.9	3932.77	7445.69	5769.09	3280.88	8088.54	5010.71	3271.54	4626.03	4521.85	11344.8	8585.95	3380.9	3933.77	7446.69	5770.09	3281.88	8089.54	5011.71	3272.54	4627.03	4522.85
ENSG00000173261	31.269	0.589241	0.393512	1.49739	0.134292	0.999996	PLAC8L1	58.5111	17.4573	26.2329	48.329	32.7755	40.832	44.8019	27.6759	8.35427	29.1235	17.934	23.2009	59.5111	18.4573	27.2329	49.329	33.7755	41.832	45.8019	28.6759	9.35427	30.1235	18.934	24.2009
ENSG00000251477	1.39326	2.63969	1.76304	1.49724	0.134331	0.999996	AC114322.1	8.77666	0	0.690339	3.02056	0	0.785231	3.4463	0	0	0	0	0	9.77666	1	1.69034	4.02056	1	1.78523	4.4463	1	1	1	1	1
ENSG00000115008	193.432	-1.04575	0.698551	-1.49703	0.134385	0.999996	IL1A	61.4367	243.059	185.701	158.076	96.0661	13.3489	58.5871	726.749	92.8253	513.706	114.211	57.4221	62.4367	244.059	186.701	159.076	97.0661	14.3489	59.5871	727.749	93.8253	514.706	115.211	58.4221
ENSG00000271667	1.28523	2.03673	1.36085	1.49666	0.134481	0.999996	AC104408.1	4.38833	0	2.76136	4.02741	0	0.785231	1.72315	0	0.928253	0.808985	0	0	5.38833	1	3.76136	5.02741	1	1.78523	2.72315	1	1.92825	1.80899	1	1
ENSG00000252335	1.27779	1.88405	1.25892	1.49656	0.134507	0.999996	RNU6-62P	2.92555	1.34287	2.76136	2.01371	1.13019	0.785231	3.4463	0	0.928253	0	0	0	3.92555	2.34287	3.76136	3.01371	2.13019	1.78523	4.4463	1	1.92825	1	1	1
ENSG00000113073	13.5106	-0.696064	0.465132	-1.49649	0.134527	0.999996	SLC4A9	13.165	10.7429	6.21305	9.06168	12.4321	9.42277	36.1862	12.3004	23.2063	11.3258	12.2706	5.80021	14.165	11.7429	7.21305	10.0617	13.4321	10.4228	37.1862	13.3004	24.2063	12.3258	13.2706	6.80021
ENSG00000226470	1.01749	2.83245	1.89304	1.49624	0.13459	0.999996	RPS29P33	4.38833	0	2.07102	4.02741	0	0	1.72315	0	0	0	0	0	5.38833	1	3.07102	5.02741	1	1	2.72315	1	1	1	1	1
ENSG00000273176	7.20751	0.753635	0.503733	1.4961	0.134627	0.999996	AL008635.1	5.85111	18.8001	6.90339	5.03427	9.04151	9.42277	1.72315	9.2253	3.71301	6.47188	5.66338	4.64017	6.85111	19.8001	7.90339	6.03427	10.0415	10.4228	2.72315	10.2253	4.71301	7.47188	6.66338	5.64017
ENSG00000222489	85.6801	-0.529591	0.354067	-1.49574	0.134722	0.999996	SNORA79B	99.4689	114.144	49.7044	37.2536	71.2019	49.4696	153.36	94.3031	148.52	55.011	92.5018	63.2223	100.469	115.144	50.7044	38.2536	72.2019	50.4696	154.36	95.3031	149.52	56.011	93.5018	64.2223
ENSG00000164404	17.362	0.862296	0.576586	1.49552	0.134779	0.999996	GDF9	33.6439	5.37147	12.4261	9.06168	18.083	54.1809	29.2936	7.17524	10.2108	12.1348	10.3829	6.38023	34.6439	6.37147	13.4261	10.0617	19.083	55.1809	30.2936	8.17524	11.2108	13.1348	11.3829	7.38023
ENSG00000227053	3.41299	-1.25186	0.837256	-1.4952	0.134863	0.999996	AC105446.1	0	0	4.14203	2.01371	2.26038	3.14092	1.72315	1.02503	3.71301	5.6629	13.2145	4.06015	1	1	5.14203	3.01371	3.26038	4.14092	2.72315	2.02503	4.71301	6.6629	14.2145	5.06015
ENSG00000236682	34.225	-0.576955	0.385955	-1.49488	0.134947	0.999996	MAP3K2-DT	23.4044	29.5431	37.9686	27.185	28.2547	17.2751	53.4177	35.8762	43.6279	25.0785	74.5678	14.5005	24.4044	30.5431	38.9686	28.185	29.2547	18.2751	54.4177	36.8762	44.6279	26.0785	75.5678	15.5005
ENSG00000276573	9.32285	0.627971	0.420206	1.49443	0.135062	0.999996	AL442067.1	13.165	9.40007	9.66474	13.0891	6.78114	14.9194	13.7852	4.10014	6.49777	6.47188	4.71948	9.28034	14.165	10.4001	10.6647	14.0891	7.78114	15.9194	14.7852	5.10014	7.49777	7.47188	5.71948	10.2803
ENSG00000130590	12.0161	-0.530481	0.354998	-1.49432	0.135092	0.999996	SAMD10	11.7022	5.37147	13.1164	7.04798	12.4321	8.63754	15.5084	12.3004	18.5651	13.7527	14.1584	11.6004	12.7022	6.37147	14.1164	8.04798	13.4321	9.63754	16.5084	13.3004	19.5651	14.7527	15.1584	12.6004
ENSG00000286115	2.67323	1.54308	1.03304	1.49373	0.135246	0.999996	AC010092.1	13.165	0	2.07102	4.02741	1.13019	3.14092	3.4463	2.05007	0	0	1.88779	1.16004	14.165	1	3.07102	5.02741	2.13019	4.14092	4.4463	3.05007	1	1	2.88779	2.16004
ENSG00000251667	7.48164	0.682918	0.45724	1.49357	0.135289	0.999996	BRCC3P1	8.77666	12.0858	8.28407	11.0754	5.65095	10.208	3.4463	9.2253	4.64126	4.85391	2.83169	8.70032	9.77666	13.0858	9.28407	12.0754	6.65095	11.208	4.4463	10.2253	5.64126	5.85391	3.83169	9.70032
ENSG00000197046	17.3595	0.457902	0.306689	1.49305	0.135424	0.999996	SIGLEC15	23.4044	10.7429	22.0908	26.1782	16.9528	20.416	15.5084	19.4756	13.9238	11.3258	13.2145	15.0806	24.4044	11.7429	23.0908	27.1782	17.9528	21.416	16.5084	20.4756	14.9238	12.3258	14.2145	16.0806
ENSG00000243792	0.819598	2.46616	1.6522	1.49265	0.135528	0.999996	OR7E89P	2.92555	0	1.38068	3.02056	0	0.785231	1.72315	0	0	0	0	0	3.92555	1	2.38068	4.02056	1	1.78523	2.72315	1	1	1	1	1
ENSG00000244358	8.34593	0.882593	0.591495	1.49214	0.135663	0.999996	AC055758.2	17.5533	1.34287	6.90339	7.04798	20.3434	10.9932	12.0621	4.10014	1.85651	7.28087	6.60727	4.06015	18.5533	2.34287	7.90339	8.04798	21.3434	11.9932	13.0621	5.10014	2.85651	8.28087	7.60727	5.06015
ENSG00000115966	2071.59	-0.284552	0.190734	-1.49188	0.13573	0.999996	ATF2	1875.28	1845.1	2160.07	2217.09	1277.11	1834.3	1556	2098.24	2289.07	2792.62	2845.85	2068.36	1876.28	1846.1	2161.07	2218.09	1278.11	1835.3	1557	2099.24	2290.07	2793.62	2846.85	2069.36
ENSG00000260735	21.8156	0.503723	0.337651	1.49184	0.13574	0.999996	AC139256.1	19.0161	30.886	23.4715	28.1919	29.3849	24.3422	10.3389	22.5507	17.6368	19.4156	7.55117	29.0011	20.0161	31.886	24.4715	29.1919	30.3849	25.3422	11.3389	23.5507	18.6368	20.4156	8.55117	30.0011
ENSG00000246541	2.33297	1.5371	1.03038	1.49178	0.135758	0.999996	AC096746.1	5.85111	0	4.14203	7.04798	0	3.14092	3.4463	2.05007	0.928253	0.808985	0	0.580021	6.85111	1	5.14203	8.04798	1	4.14092	4.4463	3.05007	1.92825	1.80899	1	1.58002
ENSG00000249986	10.9644	0.598204	0.401027	1.49168	0.135783	0.999996	YWHAQP6	10.2394	14.7715	19.3295	14.096	9.04151	12.5637	3.4463	11.2754	8.35427	12.1348	4.71948	11.6004	11.2394	15.7715	20.3295	15.096	10.0415	13.5637	4.4463	12.2754	9.35427	13.1348	5.71948	12.6004
ENSG00000104967	46.6526	0.487728	0.326968	1.49167	0.135786	0.999996	NOVA2	54.1228	45.6575	40.0396	40.2741	84.7642	60.4628	70.6492	28.7009	26.9193	27.5055	27.373	53.362	55.1228	46.6575	41.0396	41.2741	85.7642	61.4628	71.6492	29.7009	27.9193	28.5055	28.373	54.362
ENSG00000172159	212.038	-0.389657	0.261229	-1.49163	0.135796	0.999996	FRMD3	119.948	260.516	243.69	135.925	142.404	199.449	141.298	235.758	310.036	306.605	228.423	220.408	120.948	261.516	244.69	136.925	143.404	200.449	142.298	236.758	311.036	307.605	229.423	221.408
ENSG00000235248	5.6205	0.935935	0.627834	1.49074	0.136031	0.999996	OR13C1P	10.2394	0	11.7358	12.0822	3.39057	6.28185	5.16945	3.0751	3.71301	5.6629	3.77558	2.32009	11.2394	1	12.7358	13.0822	4.39057	7.28185	6.16945	4.0751	4.71301	6.6629	4.77558	3.32009
ENSG00000141540	118.332	0.305721	0.205085	1.4907	0.13604	0.999996	TTYH2	165.294	130.258	131.164	109.747	159.357	89.5164	105.112	135.304	111.39	91.4153	111.38	80.0429	166.294	131.258	132.164	110.747	160.357	90.5164	106.112	136.304	112.39	92.4153	112.38	81.0429
ENSG00000233620	0.97676	2.21434	1.48602	1.49011	0.136194	0.999996	AC093581.1	1.46278	0	4.14203	2.01371	0	1.57046	1.72315	0	0	0.808985	0	0	2.46278	1	5.14203	3.01371	1	2.57046	2.72315	1	1	1.80899	1	1
ENSG00000271081	2.43336	1.40327	0.941785	1.49001	0.136221	0.999996	AC009314.1	1.46278	9.40007	1.38068	5.03427	3.39057	0.785231	1.72315	0	1.85651	2.42696	0	1.74006	2.46278	10.4001	2.38068	6.03427	4.39057	1.78523	2.72315	1	2.85651	3.42696	1	2.74006
ENSG00000285661	2.55553	1.29026	0.866145	1.48966	0.136314	0.999996	AC127520.1	8.77666	0	2.76136	6.04112	2.26038	1.57046	3.4463	1.02503	0.928253	0.808985	1.88779	1.16004	9.77666	1	3.76136	7.04112	3.26038	2.57046	4.4463	2.02503	1.92825	1.80899	2.88779	2.16004
ENSG00000181616	6.49001	-1.03073	0.691984	-1.48953	0.136347	0.999996	OR52H1	2.92555	9.40007	0.690339	5.03427	1.13019	6.28185	18.9547	9.2253	3.71301	10.5168	1.88779	8.1203	3.92555	10.4001	1.69034	6.03427	2.13019	7.28185	19.9547	10.2253	4.71301	11.5168	2.88779	9.1203
ENSG00000201990	0.774292	-2.25303	1.51269	-1.48942	0.136378	0.999996	Y_RNA	0	1.34287	0	0	0	0	3.4463	1.02503	0.928253	0.808985	0	1.74006	1	2.34287	1	1	1	1	4.4463	2.02503	1.92825	1.80899	1	2.74006
ENSG00000126860	331.312	-0.401026	0.269273	-1.48929	0.13641	0.999996	EVI2A	315.96	369.289	378.306	252.72	148.055	249.704	249.857	410.014	459.485	303.369	540.852	298.131	316.96	370.289	379.306	253.72	149.055	250.704	250.857	411.014	460.485	304.369	541.852	299.131
ENSG00000219387	1.86802	1.989	1.3359	1.48888	0.136519	0.999996	ATF1P1	8.77666	0	2.76136	4.02741	0	1.57046	3.4463	1.02503	0	0.808985	0	0	9.77666	1	3.76136	5.02741	1	2.57046	4.4463	2.02503	1	1.80899	1	1
ENSG00000148082	198.015	0.407548	0.27379	1.48854	0.136608	0.999996	SHC3	165.294	158.458	144.971	219.494	424.951	242.636	130.959	160.93	169.87	210.336	181.228	167.046	166.294	159.458	145.971	220.494	425.951	243.636	131.959	161.93	170.87	211.336	182.228	168.046
ENSG00000234283	1.13022	2.25603	1.51595	1.4882	0.136698	0.999996	LINC01731	1.46278	2.68574	0	1.00685	3.39057	1.57046	3.4463	0	0	0	0	0	2.46278	3.68574	1	2.00685	4.39057	2.57046	4.4463	1	1	1	1	1
ENSG00000231953	3.35126	1.31044	0.880619	1.48809	0.136726	0.999996	AL031432.1	7.31389	0	1.38068	8.05483	2.26038	8.63754	6.8926	1.02503	0.928253	1.61797	0.943896	1.16004	8.31389	1	2.38068	9.05483	3.26038	9.63754	7.8926	2.02503	1.92825	2.61797	1.9439	2.16004
ENSG00000163563	183.044	-0.624197	0.419477	-1.48804	0.136741	0.999996	MNDA	68.7505	150.401	272.684	147.001	80.2434	144.483	82.7112	170.156	249.7	203.864	475.724	150.806	69.7505	151.401	273.684	148.001	81.2434	145.483	83.7112	171.156	250.7	204.864	476.724	151.806
ENSG00000283667	5.66868	-1.2853	0.864399	-1.48692	0.137035	0.999996	AC009802.1	8.77666	1.34287	2.76136	3.02056	1.13019	2.35569	32.7399	2.05007	0.928253	5.6629	3.77558	3.48013	9.77666	2.34287	3.76136	4.02056	2.13019	3.35569	33.7399	3.05007	1.92825	6.6629	4.77558	4.48013
ENSG00000197575	0.886119	2.0232	1.36083	1.48674	0.137084	0.999996	RPS17P2	2.92555	0	0.690339	2.01371	1.13019	1.57046	1.72315	0	0	0	0	0.580021	3.92555	1	1.69034	3.01371	2.13019	2.57046	2.72315	1	1	1	1	1.58002
ENSG00000250174	5.08046	-0.996907	0.670736	-1.48629	0.137203	0.999996	MYLK-AS2	2.92555	4.0286	2.07102	1.00685	3.39057	7.06708	5.16945	10.2503	6.49777	4.85391	0.943896	12.7605	3.92555	5.0286	3.07102	2.00685	4.39057	8.06708	6.16945	11.2503	7.49777	5.85391	1.9439	13.7605
ENSG00000237810	0.813778	2.45192	1.64976	1.48622	0.13722	0.999996	AC104852.1	2.92555	0	2.07102	0	2.26038	0.785231	1.72315	0	0	0	0	0	3.92555	1	3.07102	1	3.26038	1.78523	2.72315	1	1	1	1	1
ENSG00000278250	2.56965	1.31125	0.882389	1.48603	0.137272	0.999996	Metazoa_SRP	2.92555	8.05721	4.83237	3.02056	1.13019	1.57046	3.4463	3.0751	0	1.61797	0	1.16004	3.92555	9.05721	5.83237	4.02056	2.13019	2.57046	4.4463	4.0751	1	2.61797	1	2.16004
ENSG00000106799	3753.93	-0.22105	0.148774	-1.48581	0.137328	0.999996	TGFBR1	4373.7	2825.39	3145.18	3620.65	3539.75	3297.97	4023.56	3477.94	3943.22	4082.95	5203.7	3513.19	4374.7	2826.39	3146.18	3621.65	3540.75	3298.97	4024.56	3478.94	3944.22	4083.95	5204.7	3514.19
ENSG00000280169	5.39968	-0.820594	0.552293	-1.48579	0.137334	0.999996	AL136526.1	1.46278	2.68574	2.76136	6.04112	2.26038	7.85231	3.4463	10.2503	5.56952	8.89884	6.60727	6.96026	2.46278	3.68574	3.76136	7.04112	3.26038	8.85231	4.4463	11.2503	6.56952	9.89884	7.60727	7.96026
ENSG00000238283	0.818011	2.50461	1.68583	1.48568	0.137364	0.999996	TBC1D3P1	1.46278	0	0.690339	2.01371	0	3.92616	1.72315	0	0	0	0	0	2.46278	1	1.69034	3.01371	1	4.92616	2.72315	1	1	1	1	1
ENSG00000250787	0.951644	2.27266	1.52997	1.48543	0.137429	0.999996	HMGN1P17	5.85111	0	1.38068	2.01371	0	0.785231	0	0	0	0.808985	0	0.580021	6.85111	1	2.38068	3.01371	1	1.78523	1	1	1	1.80899	1	1.58002
ENSG00000213131	10.171	0.723971	0.487412	1.48534	0.137455	0.999996	YWHAZP4	11.7022	8.05721	9.66474	26.1782	5.65095	14.9194	6.8926	7.17524	12.0673	6.47188	2.83169	10.4404	12.7022	9.05721	10.6647	27.1782	6.65095	15.9194	7.8926	8.17524	13.0673	7.47188	3.83169	11.4404
ENSG00000225331	4.62513	-0.999455	0.672941	-1.4852	0.13749	0.999996	LINC01678	0	8.05721	1.38068	2.01371	4.52076	3.14092	1.72315	8.20027	2.78476	7.28087	9.43896	6.96026	1	9.05721	2.38068	3.01371	5.52076	4.14092	2.72315	9.20027	3.78476	8.28087	10.439	7.96026
ENSG00000277228	1.31813	2.63772	1.77633	1.48493	0.137562	0.999996	AL138686.1	10.2394	0	0.690339	0	0	2.35569	1.72315	0	0	0.808985	0	0	11.2394	1	1.69034	1	1	3.35569	2.72315	1	1	1.80899	1	1
ENSG00000149591	1730.75	0.508152	0.342272	1.48464	0.137638	0.999996	TAGLN	1098.55	2439.99	1686.5	1094.45	2928.32	2948.54	892.592	1196.21	1208.58	1040.35	1584.8	2650.12	1099.55	2440.99	1687.5	1095.45	2929.32	2949.54	893.592	1197.21	1209.58	1041.35	1585.8	2651.12
ENSG00000159674	296.11	0.622667	0.419496	1.48432	0.137723	0.999996	SPON2	389.099	287.374	200.198	121.829	880.417	276.401	175.761	319.811	175.44	142.381	266.179	318.432	390.099	288.374	201.198	122.829	881.417	277.401	176.761	320.811	176.44	143.381	267.179	319.432
ENSG00000216439	0.544847	2.60944	1.7581	1.48424	0.137745	0.999996	DUTP5	2.92555	0	0.690339	1.00685	1.13019	0.785231	0	0	0	0	0	0	3.92555	1	1.69034	2.00685	2.13019	1.78523	1	1	1	1	1	1
ENSG00000049283	3.90673	0.964459	0.649857	1.48411	0.13778	0.999996	EPN3	7.31389	4.0286	2.07102	4.02741	5.65095	7.06708	6.8926	3.0751	0.928253	1.61797	1.88779	2.32009	8.31389	5.0286	3.07102	5.02741	6.65095	8.06708	7.8926	4.0751	1.92825	2.61797	2.88779	3.32009
ENSG00000257500	0.542763	2.611	1.75954	1.48391	0.137832	0.999996	AC055736.1	1.46278	1.34287	0	1.00685	1.13019	1.57046	0	0	0	0	0	0	2.46278	2.34287	1	2.00685	2.13019	2.57046	1	1	1	1	1	1
ENSG00000162882	59.0304	-0.346857	0.233755	-1.48385	0.137849	0.999996	HAAO	57.0483	42.9718	57.9885	45.3084	64.4208	43.9729	67.2029	46.1265	74.2602	49.3481	95.3335	64.3824	58.0483	43.9718	58.9885	46.3084	65.4208	44.9729	68.2029	47.1265	75.2602	50.3481	96.3335	65.3824
ENSG00000265808	2437.54	-0.273376	0.184239	-1.48381	0.137859	0.999996	SEC22B	2176.61	2336.59	2525.95	2695.35	1705.46	1804.46	2164.28	2854.72	2704.93	3633.96	2622.14	2026.01	2177.61	2337.59	2526.95	2696.35	1706.46	1805.46	2165.28	2855.72	2705.93	3634.96	2623.14	2027.01
ENSG00000229578	1.54732	2.21162	1.49066	1.48365	0.137901	0.999996	LINC00358	1.46278	0	3.45169	6.04112	0	3.14092	3.4463	1.02503	0	0	0	0	2.46278	1	4.45169	7.04112	1	4.14092	4.4463	2.02503	1	1	1	1
ENSG00000287622	1.39719	-2.69439	1.81618	-1.48354	0.13793	0.999996	AC068787.5	0	0	0.690339	1.00685	0	0	12.0621	0	0	2.42696	0	0.580021	1	1	1.69034	2.00685	1	1	13.0621	1	1	3.42696	1	1.58002
ENSG00000111269	1081.64	-0.325493	0.219504	-1.48286	0.138113	0.999996	CREBL2	1004.93	895.693	1144.58	797.428	991.176	927.358	947.733	845.653	1380.31	1031.46	1980.29	1033.02	1005.93	896.693	1145.58	798.428	992.176	928.358	948.733	846.653	1381.31	1032.46	1981.29	1034.02
ENSG00000251473	1.18275	2.39901	1.61802	1.48268	0.138158	0.999996	AC004069.2	2.92555	0	3.45169	2.01371	0	2.35569	3.4463	0	0	0	0	0	3.92555	1	4.45169	3.01371	1	3.35569	4.4463	1	1	1	1	1
ENSG00000207404	4.00579	0.979369	0.660708	1.4823	0.13826	0.999996	Y_RNA	8.77666	5.37147	6.90339	6.04112	2.26038	2.35569	3.4463	4.10014	1.85651	4.85391	0.943896	1.16004	9.77666	6.37147	7.90339	7.04112	3.26038	3.35569	4.4463	5.10014	2.85651	5.85391	1.9439	2.16004
ENSG00000120805	1782.02	-0.242422	0.163568	-1.48208	0.138318	0.999996	ARL1	2039.11	1478.5	1663.72	1702.59	1321.19	1593.23	1590.47	1663.63	1791.53	2271.63	2516.43	1752.24	2040.11	1479.5	1664.72	1703.59	1322.19	1594.23	1591.47	1664.63	1792.53	2272.63	2517.43	1753.24
ENSG00000237897	1.67764	2.29215	1.54681	1.48186	0.138379	0.999996	AL512844.2	8.77666	0	2.07102	4.02741	0	0.785231	3.4463	1.02503	0	0	0	0	9.77666	1	3.07102	5.02741	1	1.78523	4.4463	2.02503	1	1	1	1
ENSG00000276092	0.762943	2.49227	1.68199	1.48174	0.138409	0.999996	AC040896.1	4.38833	0	1.38068	1.00685	0	1.57046	0	0	0	0.808985	0	0	5.38833	1	2.38068	2.00685	1	2.57046	1	1	1	1.80899	1	1
ENSG00000263989	1.82712	-1.62327	1.09555	-1.48169	0.138422	0.999996	RN7SL615P	1.46278	0	2.07102	0	0	1.57046	3.4463	4.10014	1.85651	1.61797	0	5.80021	2.46278	1	3.07102	1	1	2.57046	4.4463	5.10014	2.85651	2.61797	1	6.80021
ENSG00000223648	3.80426	2.60197	1.75615	1.48163	0.138438	0.999996	IGHV3-64	2.92555	0	27.6136	8.05483	0	0	5.16945	0	0	0	1.88779	0	3.92555	1	28.6136	9.05483	1	1	6.16945	1	1	1	2.88779	1
ENSG00000050130	523.476	-0.299767	0.202452	-1.48068	0.138692	0.999996	JKAMP	402.264	498.204	493.592	420.865	448.685	552.803	387.709	546.343	627.499	456.268	882.543	564.941	403.264	499.204	494.592	421.865	449.685	553.803	388.709	547.343	628.499	457.268	883.543	565.941
ENSG00000225893	9.00279	0.780869	0.527464	1.48042	0.138761	0.999996	AL136231.1	4.38833	16.1144	9.66474	13.0891	10.1717	15.7046	3.4463	8.20027	6.49777	6.47188	0.943896	13.3405	5.38833	17.1144	10.6647	14.0891	11.1717	16.7046	4.4463	9.20027	7.49777	7.47188	1.9439	14.3405
ENSG00000258868	1.48918	2.18916	1.47876	1.4804	0.138766	0.999996	AL110505.1	5.85111	0	1.38068	4.02741	0	2.35569	3.4463	0	0	0.808985	0	0	6.85111	1	2.38068	5.02741	1	3.35569	4.4463	1	1	1.80899	1	1
ENSG00000212051	0.943016	2.03611	1.37543	1.48035	0.138781	0.999996	MIR320C2	2.92555	2.68574	1.38068	1.00685	0	0.785231	1.72315	0	0	0.808985	0	0	3.92555	3.68574	2.38068	2.00685	1	1.78523	2.72315	1	1	1.80899	1	1
ENSG00000150433	181.743	-0.303719	0.205195	-1.48015	0.138834	0.999996	TMEM218	128.724	178.601	144.971	159.083	163.877	201.804	148.191	148.63	207	196.583	296.383	207.068	129.724	179.601	145.971	160.083	164.877	202.804	149.191	149.63	208	197.583	297.383	208.068
ENSG00000249763	1.89065	1.71567	1.15945	1.47973	0.138946	0.999996	AC114786.1	1.46278	1.34287	4.83237	5.03427	0	3.92616	3.4463	1.02503	0	1.61797	0	0	2.46278	2.34287	5.83237	6.03427	1	4.92616	4.4463	2.02503	1	2.61797	1	1
ENSG00000223910	2.96936	1.23016	0.831581	1.4793	0.13906	0.999996	ZNF32-AS3	11.7022	2.68574	2.76136	1.00685	2.26038	3.92616	5.16945	2.05007	0.928253	1.61797	0.943896	0.580021	12.7022	3.68574	3.76136	2.00685	3.26038	4.92616	6.16945	3.05007	1.92825	2.61797	1.9439	1.58002
ENSG00000215283	6.51882	1.01359	0.68519	1.47929	0.139064	0.999996	HMGB3P24	11.7022	12.0858	8.28407	9.06168	2.26038	7.85231	13.7852	1.02503	3.71301	3.23594	0	5.22019	12.7022	13.0858	9.28407	10.0617	3.26038	8.85231	14.7852	2.02503	4.71301	4.23594	1	6.22019
ENSG00000111181	71.1472	-0.772428	0.522553	-1.47818	0.139359	0.999996	SLC6A12	19.0161	116.83	72.4856	28.1919	55.3793	23.5569	48.2482	154.78	148.52	66.3368	97.2213	23.2009	20.0161	117.83	73.4856	29.1919	56.3793	24.5569	49.2482	155.78	149.52	67.3368	98.2213	24.2009
ENSG00000257171	0.761264	2.48153	1.67901	1.47797	0.139417	0.999996	CR383658.2	2.92555	0	0.690339	3.02056	0	1.57046	0	0	0.928253	0	0	0	3.92555	1	1.69034	4.02056	1	2.57046	1	1	1.92825	1	1	1
ENSG00000187775	415.348	0.727964	0.492611	1.47777	0.13947	0.999996	DNAH17	399.338	188.001	534.322	501.413	1278.24	206.516	220.563	222.432	311.893	235.415	745.678	140.365	400.338	189.001	535.322	502.413	1279.24	207.516	221.563	223.432	312.893	236.415	746.678	141.365
ENSG00000287133	7.5638	0.899657	0.60892	1.47746	0.139552	0.999996	AC007279.2	16.0906	2.68574	7.59373	18.1234	4.52076	8.63754	15.5084	3.0751	2.78476	4.85391	2.83169	4.06015	17.0906	3.68574	8.59373	19.1234	5.52076	9.63754	16.5084	4.0751	3.78476	5.85391	3.83169	5.06015
ENSG00000284640	3.429	1.14796	0.777345	1.47677	0.139738	0.999996	AL590434.1	5.85111	2.68574	1.38068	5.03427	2.26038	10.208	6.8926	1.02503	0.928253	1.61797	0.943896	2.32009	6.85111	3.68574	2.38068	6.03427	3.26038	11.208	7.8926	2.02503	1.92825	2.61797	1.9439	3.32009
ENSG00000253910	59.6265	0.432451	0.292873	1.47658	0.139788	0.999996	PCDHGB2	45.3461	56.4004	56.6078	78.5346	98.3265	77.7379	32.7399	35.8762	58.4799	47.7301	42.4753	85.2631	46.3461	57.4004	57.6078	79.5346	99.3265	78.7379	33.7399	36.8762	59.4799	48.7301	43.4753	86.2631
ENSG00000144893	40.0204	0.555646	0.376318	1.47653	0.139801	0.999996	MED12L	71.6761	38.9432	41.4203	52.3564	30.5151	47.8991	79.2649	22.5507	18.5651	26.6965	28.3169	22.0408	72.6761	39.9432	42.4203	53.3564	31.5151	48.8991	80.2649	23.5507	19.5651	27.6965	29.3169	23.0408
ENSG00000255725	2.30835	-1.39737	0.946432	-1.47646	0.139819	0.999996	TDGP1	1.46278	2.68574	1.38068	0	1.13019	0.785231	8.61575	1.02503	4.64126	1.61797	3.77558	0.580021	2.46278	3.68574	2.38068	1	2.13019	1.78523	9.61575	2.02503	5.64126	2.61797	4.77558	1.58002
ENSG00000170113	377.884	-0.226172	0.153187	-1.47644	0.139825	0.999996	NIPA1	361.306	302.145	420.416	339.31	317.583	350.213	313.613	353.637	500.328	378.605	465.341	432.116	362.306	303.145	421.416	340.31	318.583	351.213	314.613	354.637	501.328	379.605	466.341	433.116
ENSG00000223457	1.17002	2.30348	1.5606	1.47603	0.139937	0.999996	HTATSF1P1	5.85111	0	0.690339	1.00685	2.26038	0.785231	3.4463	0	0	0	0	0	6.85111	1	1.69034	2.00685	3.26038	1.78523	4.4463	1	1	1	1	1
ENSG00000231276	1.71955	-2.50048	1.69433	-1.47579	0.14	0.999996	E2F4P1	0	0	0	1.00685	0	1.57046	15.5084	1.02503	0	0	0.943896	0.580021	1	1	1	2.00685	1	2.57046	16.5084	2.02503	1	1	1.9439	1.58002
ENSG00000230889	2.15851	-2.45589	1.6643	-1.47563	0.140043	0.999996	SHC1P1	1.46278	0	0	0	0	2.35569	18.9547	1.02503	0	0	0.943896	1.16004	2.46278	1	1	1	1	3.35569	19.9547	2.02503	1	1	1.9439	2.16004
ENSG00000254181	1.42803	1.75503	1.18947	1.47548	0.140085	0.999996	SLC25A51P3	1.46278	0	2.76136	3.02056	1.13019	3.92616	3.4463	0	0	0.808985	0	0.580021	2.46278	1	3.76136	4.02056	2.13019	4.92616	4.4463	1	1	1.80899	1	1.58002
ENSG00000178921	431.56	0.271775	0.184207	1.47538	0.140109	0.999996	PFAS	599.739	355.86	425.249	428.92	603.521	419.313	477.313	301.36	360.162	356.762	399.268	451.257	600.739	356.86	426.249	429.92	604.521	420.313	478.313	302.36	361.162	357.762	400.268	452.257
ENSG00000255413	1.20647	2.43093	1.64795	1.47513	0.140178	0.999996	AC022880.1	2.92555	0	1.38068	2.01371	0	4.71139	3.4463	0	0	0	0	0	3.92555	1	2.38068	3.01371	1	5.71139	4.4463	1	1	1	1	1
ENSG00000263412	33.722	0.353398	0.239617	1.47485	0.140254	0.999996	AC004477.1	45.3461	48.3432	32.4459	40.2741	32.7755	28.2683	39.6325	24.6008	24.1346	29.9324	26.4291	32.4812	46.3461	49.3432	33.4459	41.2741	33.7755	29.2683	40.6325	25.6008	25.1346	30.9324	27.4291	33.4812
ENSG00000144036	1572.14	-0.176187	0.119472	-1.47471	0.14029	0.999996	EXOC6B	1708.52	1588.61	1475.25	1453.9	1277.11	1357.66	1569.79	1419.67	1748.83	1689.16	1985.01	1592.16	1709.52	1589.61	1476.25	1454.9	1278.11	1358.66	1570.79	1420.67	1749.83	1690.16	1986.01	1593.16
ENSG00000070985	24.1273	0.785386	0.532611	1.4746	0.140321	0.999996	TRPM5	13.165	10.7429	34.5169	18.1234	88.1548	18.8455	8.61575	13.3254	22.2781	27.5055	22.6535	11.6004	14.165	11.7429	35.5169	19.1234	89.1548	19.8455	9.61575	14.3254	23.2781	28.5055	23.6535	12.6004
ENSG00000206418	648.196	-0.229562	0.155694	-1.47445	0.140361	0.999996	RAB12	750.405	525.061	694.481	506.447	453.206	651.742	622.057	626.296	793.656	719.997	726.8	708.206	751.405	526.061	695.481	507.447	454.206	652.742	623.057	627.296	794.656	720.997	727.8	709.206
ENSG00000236527	0.960021	2.11066	1.4321	1.47382	0.140529	0.999996	ARF4P2	1.46278	1.34287	0	1.00685	1.13019	3.92616	1.72315	0	0.928253	0	0	0	2.46278	2.34287	1	2.00685	2.13019	4.92616	2.72315	1	1.92825	1	1	1
ENSG00000272230	1.11926	-1.74131	1.18165	-1.47363	0.140581	0.999996	MIR3666	0	0	0	1.00685	1.13019	0.785231	1.72315	2.05007	2.78476	2.42696	0.943896	0.580021	1	1	1	2.00685	2.13019	1.78523	2.72315	3.05007	3.78476	3.42696	1.9439	1.58002
ENSG00000173212	14.5809	-0.823214	0.558728	-1.47337	0.140651	0.999996	MAB21L3	14.6278	1.34287	13.1164	13.0891	7.91132	11.7785	43.0788	5.12517	17.6368	12.1348	26.4291	8.70032	15.6278	2.34287	14.1164	14.0891	8.91132	12.7785	44.0788	6.12517	18.6368	13.1348	27.4291	9.70032
ENSG00000231612	1.21664	1.86955	1.26894	1.47332	0.140666	0.999996	AC104462.1	0	4.0286	1.38068	3.02056	1.13019	2.35569	0	0	0	0	0.943896	1.74006	1	5.0286	2.38068	4.02056	2.13019	3.35569	1	1	1	1	1.9439	2.74006
ENSG00000279702	9.04183	0.847621	0.575476	1.47291	0.140777	0.999996	AL356266.1	10.2394	8.05721	17.2585	13.0891	5.65095	14.1342	15.5084	1.02503	8.35427	7.28087	0.943896	6.96026	11.2394	9.05721	18.2585	14.0891	6.65095	15.1342	16.5084	2.02503	9.35427	8.28087	1.9439	7.96026
ENSG00000277737	9.77367	-1.02972	0.699203	-1.47271	0.14083	0.999996	FP325317.1	8.77666	5.37147	4.83237	6.04112	4.52076	8.63754	31.0167	1.02503	0.928253	9.70782	20.7657	15.6606	9.77666	6.37147	5.83237	7.04112	5.52076	9.63754	32.0167	2.02503	1.92825	10.7078	21.7657	16.6606
ENSG00000242329	1.53972	1.57098	1.06681	1.4726	0.140859	0.999996	AC007215.1	2.92555	1.34287	2.07102	5.03427	2.26038	0.785231	0	0	0.928253	0.808985	0	2.32009	3.92555	2.34287	3.07102	6.03427	3.26038	1.78523	1	1	1.92825	1.80899	1	3.32009
ENSG00000176951	2.23967	2.3328	1.58414	1.4726	0.14086	0.999996	OR51N1P	16.0906	0	0	3.02056	1.13019	1.57046	3.4463	0	0	1.61797	0	0	17.0906	1	1	4.02056	2.13019	2.57046	4.4463	1	1	2.61797	1	1
ENSG00000055732	405.9	-0.625494	0.424806	-1.47242	0.140906	0.999996	MCOLN3	102.394	232.316	326.53	364.481	636.297	253.63	174.038	399.763	682.266	528.267	834.404	336.412	103.394	233.316	327.53	365.481	637.297	254.63	175.038	400.763	683.266	529.267	835.404	337.412
ENSG00000270328	1.88368	2.02718	1.37695	1.47222	0.140962	0.999996	AC009597.2	8.77666	0	0.690339	4.02741	0	3.92616	3.4463	0	0.928253	0.808985	0	0	9.77666	1	1.69034	5.02741	1	4.92616	4.4463	1	1.92825	1.80899	1	1
ENSG00000179846	12.314	0.658307	0.447332	1.47163	0.141121	0.999996	NKPD1	14.6278	12.0858	11.7358	9.06168	31.6453	10.9932	15.5084	4.10014	7.42602	13.7527	7.55117	9.28034	15.6278	13.0858	12.7358	10.0617	32.6453	11.9932	16.5084	5.10014	8.42602	14.7527	8.55117	10.2803
ENSG00000271164	2.73673	1.39928	0.951019	1.47135	0.141196	0.999996	AL139286.1	8.77666	1.34287	4.83237	7.04798	0	1.57046	1.72315	2.05007	1.85651	0.808985	2.83169	0	9.77666	2.34287	5.83237	8.04798	1	2.57046	2.72315	3.05007	2.85651	1.80899	3.83169	1
ENSG00000223776	31.1113	0.684928	0.465561	1.47119	0.14124	0.999996	LGALS8-AS1	57.0483	21.4859	23.4715	14.096	91.5453	22.7717	25.8473	18.4506	21.3498	20.2246	39.6436	17.4006	58.0483	22.4859	24.4715	15.096	92.5453	23.7717	26.8473	19.4506	22.3498	21.2246	40.6436	18.4006
ENSG00000217159	2.37362	1.28427	0.873146	1.47086	0.14133	0.999996	LARP1P1	5.85111	2.68574	0.690339	2.01371	4.52076	3.92616	3.4463	1.02503	1.85651	0	1.88779	0.580021	6.85111	3.68574	1.69034	3.01371	5.52076	4.92616	4.4463	2.02503	2.85651	1	2.88779	1.58002
ENSG00000270300	15.4399	0.571364	0.388505	1.47067	0.14138	0.999996	PHACTR2P1	13.165	22.8288	20.0198	18.1234	16.9528	21.2012	3.4463	12.3004	19.4933	12.9438	5.66338	19.1407	14.165	23.8288	21.0198	19.1234	17.9528	22.2012	4.4463	13.3004	20.4933	13.9438	6.66338	20.1407
ENSG00000225499	1.99131	1.57672	1.07213	1.47065	0.141387	0.999996	RPL15P4	5.85111	2.68574	1.38068	2.01371	3.39057	1.57046	5.16945	1.02503	0	0.808985	0	0	6.85111	3.68574	2.38068	3.01371	4.39057	2.57046	6.16945	2.02503	1	1.80899	1	1
ENSG00000222740	5.04606	0.803273	0.546304	1.47038	0.14146	0.999996	RNA5SP328	4.38833	10.7429	4.83237	6.04112	5.65095	7.85231	0	5.12517	2.78476	5.6629	2.83169	4.64017	5.38833	11.7429	5.83237	7.04112	6.65095	8.85231	1	6.12517	3.78476	6.6629	3.83169	5.64017
ENSG00000204952	6.35883	0.777338	0.528769	1.47009	0.141537	0.999996	FBXO47	8.77666	5.37147	4.83237	7.04798	5.65095	15.7046	6.8926	6.1502	2.78476	2.42696	6.60727	4.06015	9.77666	6.37147	5.83237	8.04798	6.65095	16.7046	7.8926	7.1502	3.78476	3.42696	7.60727	5.06015
ENSG00000259649	40.1947	0.97492	0.663376	1.46963	0.141661	0.999996	AC027808.2	8.77666	157.116	33.8266	69.4729	28.2547	22.7717	8.61575	78.9276	23.2063	16.9887	9.43896	24.9409	9.77666	158.116	34.8266	70.4729	29.2547	23.7717	9.61575	79.9276	24.2063	17.9887	10.439	25.9409
ENSG00000236123	1.52359	2.16759	1.47561	1.46894	0.141848	0.999996	CEACAMP11	4.38833	0	4.83237	3.02056	0	1.57046	3.4463	1.02503	0	0	0	0	5.38833	1	5.83237	4.02056	1	2.57046	4.4463	2.02503	1	1	1	1
ENSG00000224689	10.6095	-0.705834	0.480525	-1.46888	0.141865	0.999996	ZNF812P	8.77666	9.40007	10.3551	6.04112	4.52076	8.63754	17.2315	9.2253	7.42602	8.89884	29.2608	7.54028	9.77666	10.4001	11.3551	7.04112	5.52076	9.63754	18.2315	10.2253	8.42602	9.89884	30.2608	8.54028
ENSG00000113328	1250.56	-0.213168	0.145133	-1.46878	0.141893	0.999996	CCNG1	1452.54	1231.41	1081.07	1019.94	969.702	1198.26	1268.24	1221.84	1199.3	1321.07	1727.33	1316.07	1453.54	1232.41	1082.07	1020.94	970.702	1199.26	1269.24	1222.84	1200.3	1322.07	1728.33	1317.07
ENSG00000233134	0.793222	2.41791	1.64644	1.46857	0.14195	0.999996	MTND3P17	2.92555	0	2.07102	2.01371	0	0.785231	1.72315	0	0	0	0	0	3.92555	1	3.07102	3.01371	1	1.78523	2.72315	1	1	1	1	1
ENSG00000251498	0.990443	2.15619	1.46871	1.46809	0.14208	0.999996	AC021146.10	4.38833	0	1.38068	2.01371	0	1.57046	1.72315	0	0	0.808985	0	0	5.38833	1	2.38068	3.01371	1	2.57046	2.72315	1	1	1.80899	1	1
ENSG00000256050	12.015	-0.608088	0.414305	-1.46773	0.142177	0.999996	AL583722.1	7.31389	10.7429	7.59373	5.03427	19.2132	7.85231	10.3389	11.2754	19.4933	19.4156	16.0462	9.86036	8.31389	11.7429	8.59373	6.03427	20.2132	8.85231	11.3389	12.2754	20.4933	20.4156	17.0462	10.8604
ENSG00000250045	10.7916	0.594252	0.404967	1.46741	0.142266	0.999996	CBX3P3	7.31389	9.40007	11.0454	19.1302	13.5623	17.2751	8.61575	7.17524	10.2108	12.1348	3.77558	9.86036	8.31389	10.4001	12.0454	20.1302	14.5623	18.2751	9.61575	8.17524	11.2108	13.1348	4.77558	10.8604
ENSG00000227011	1.94973	2.12617	1.44912	1.46721	0.142318	0.999996	C17orf112	8.77666	0	1.38068	5.03427	0	3.14092	3.4463	0	0	1.61797	0	0	9.77666	1	2.38068	6.03427	1	4.14092	4.4463	1	1	2.61797	1	1
ENSG00000225022	9.06227	0.604168	0.411905	1.46676	0.14244	0.999996	UBE2D3P1	16.0906	10.7429	9.66474	12.0822	6.78114	9.42277	12.0621	6.1502	8.35427	4.04493	7.55117	5.80021	17.0906	11.7429	10.6647	13.0822	7.78114	10.4228	13.0621	7.1502	9.35427	5.04493	8.55117	6.80021
ENSG00000206895	0.950215	2.17879	1.48552	1.46669	0.142461	0.999996	Y_RNA	1.46278	0	0	3.02056	2.26038	2.35569	1.72315	0	0	0	0	0.580021	2.46278	1	1	4.02056	3.26038	3.35569	2.72315	1	1	1	1	1.58002
ENSG00000202175	0.668112	2.27871	1.55378	1.46656	0.142496	0.999996	RNA5SP128	1.46278	0	0.690339	3.02056	1.13019	0.785231	0	0	0.928253	0	0	0	2.46278	1	1.69034	4.02056	2.13019	1.78523	1	1	1.92825	1	1	1
ENSG00000196503	14.2577	0.600506	0.409529	1.46633	0.142557	0.999996	ARL9	19.0161	12.0858	13.8068	20.1371	19.2132	16.4899	25.8473	7.17524	7.42602	10.5168	14.1584	5.22019	20.0161	13.0858	14.8068	21.1371	20.2132	17.4899	26.8473	8.17524	8.42602	11.5168	15.1584	6.22019
ENSG00000159110	109.781	-0.659055	0.449477	-1.46627	0.142574	0.999996	IFNAR2	48.2717	80.5721	111.835	155.055	61.0302	54.1809	46.5251	177.331	156.875	273.437	51.9143	100.344	49.2717	81.5721	112.835	156.055	62.0302	55.1809	47.5251	178.331	157.875	274.437	52.9143	101.344
ENSG00000249542	1.14622	2.99925	2.04555	1.46623	0.142586	0.999996	EEF1A1P21	10.2394	0	0	1.00685	0	0.785231	1.72315	0	0	0	0	0	11.2394	1	1	2.00685	1	1.78523	2.72315	1	1	1	1	1
ENSG00000215146	75.2588	0.412285	0.281414	1.46505	0.142908	0.999996	BX322639.1	92.155	89.9721	83.531	76.5209	61.0302	110.718	99.9427	73.8024	36.2018	46.9211	45.307	87.0032	93.155	90.9721	84.531	77.5209	62.0302	111.718	100.943	74.8024	37.2018	47.9211	46.307	88.0032
ENSG00000233461	62.3829	0.368464	0.251507	1.46502	0.142915	0.999996	AL445524.1	64.3622	63.1148	44.1817	63.4318	89.285	95.7982	75.8186	57.4019	40.8431	40.4493	54.746	59.1622	65.3622	64.1148	45.1817	64.4318	90.285	96.7982	76.8186	58.4019	41.8431	41.4493	55.746	60.1622
ENSG00000130656	1.39366	2.06337	1.40842	1.46502	0.142915	0.999996	HBZ	5.85111	0	0	3.02056	3.39057	0.785231	1.72315	1.02503	0.928253	0	0	0	6.85111	1	1	4.02056	4.39057	1.78523	2.72315	2.02503	1.92825	1	1	1
ENSG00000148187	664.94	-0.152976	0.104421	-1.46499	0.142924	0.999996	MRRF	653.862	613.691	726.236	641.366	530.059	613.266	647.905	660.122	764.88	684.401	727.744	715.746	654.862	614.691	727.236	642.366	531.059	614.266	648.905	661.122	765.88	685.401	728.744	716.746
ENSG00000236153	1.41926	2.26957	1.54922	1.46498	0.142927	0.999996	AC104076.1	7.31389	4.0286	0	0	2.26038	0.785231	0	1.02503	0	1.61797	0	0	8.31389	5.0286	1	1	3.26038	1.78523	1	2.02503	1	2.61797	1	1
ENSG00000259064	2.52171	1.18873	0.811471	1.46491	0.142946	0.999996	AC091544.3	2.92555	4.0286	2.07102	8.05483	1.13019	3.14092	1.72315	1.02503	0.928253	0.808985	0.943896	3.48013	3.92555	5.0286	3.07102	9.05483	2.13019	4.14092	2.72315	2.02503	1.92825	1.80899	1.9439	4.48013
ENSG00000104081	144.792	-0.488361	0.333381	-1.46487	0.142956	0.999996	BMF	99.4689	163.83	170.514	71.4866	127.711	90.3016	103.389	169.131	307.252	120.539	212.377	101.504	100.469	164.83	171.514	72.4866	128.711	91.3016	104.389	170.131	308.252	121.539	213.377	102.504
ENSG00000231871	16.3498	0.496934	0.339259	1.46477	0.142985	0.999996	IPO9-AS1	11.7022	26.8574	17.9488	20.1371	19.2132	20.416	3.4463	18.4506	17.6368	14.5617	11.3268	14.5005	12.7022	27.8574	18.9488	21.1371	20.2132	21.416	4.4463	19.4506	18.6368	15.5617	12.3268	15.5005
ENSG00000268296	1.92328	1.93075	1.31847	1.46439	0.143087	0.999996	AC022145.1	2.92555	0	2.07102	7.04798	1.13019	3.92616	5.16945	0	0	0.808985	0	0	3.92555	1	3.07102	8.04798	2.13019	4.92616	6.16945	1	1	1.80899	1	1
ENSG00000264243	2.05178	-2.23565	1.52672	-1.46435	0.143098	0.999996	AC018521.3	1.46278	0	0.690339	2.01371	0	0	17.2315	1.02503	0	1.61797	0	0.580021	2.46278	1	1.69034	3.01371	1	1	18.2315	2.02503	1	2.61797	1	1.58002
ENSG00000202225	1.26187	2.47747	1.69213	1.46411	0.143163	0.999996	RNA5SP240	5.85111	0	0.690339	2.01371	0	3.14092	3.4463	0	0	0	0	0	6.85111	1	1.69034	3.01371	1	4.14092	4.4463	1	1	1	1	1
ENSG00000253828	1.07328	2.27503	1.55396	1.46402	0.143188	0.999996	MTND2P38	5.85111	0	0.690339	3.02056	0	0.785231	1.72315	0	0	0.808985	0	0	6.85111	1	1.69034	4.02056	1	1.78523	2.72315	1	1	1.80899	1	1
ENSG00000236756	26.0275	0.462631	0.316105	1.46354	0.143321	0.999996	DNAJC9-AS1	23.4044	24.1716	35.8976	48.329	27.1245	22.7717	17.2315	13.3254	28.7758	25.8875	16.9901	28.421	24.4044	25.1716	36.8976	49.329	28.1245	23.7717	18.2315	14.3254	29.7758	26.8875	17.9901	29.421
ENSG00000232031	69.0497	-0.743463	0.508044	-1.46338	0.143362	0.999996	AL078599.2	17.5533	71.172	72.4856	80.5483	16.9528	51.04	22.401	117.879	127.171	151.28	41.5314	58.5822	18.5533	72.172	73.4856	81.5483	17.9528	52.04	23.401	118.879	128.171	152.28	42.5314	59.5822
ENSG00000135917	631.303	-0.256579	0.175338	-1.46334	0.143374	0.999996	SLC19A3	482.717	640.548	608.879	706.811	498.413	515.897	647.905	485.866	665.557	682.783	722.08	918.174	483.717	641.548	609.879	707.811	499.413	516.897	648.905	486.866	666.557	683.783	723.08	919.174
ENSG00000250432	5.29089	-0.89898	0.614389	-1.46321	0.14341	0.999996	FAM242C	7.31389	2.68574	2.07102	6.04112	0	3.92616	12.0621	9.2253	3.71301	4.04493	6.60727	5.80021	8.31389	3.68574	3.07102	7.04112	1	4.92616	13.0621	10.2253	4.71301	5.04493	7.60727	6.80021
ENSG00000174448	2.91572	1.13219	0.773961	1.46285	0.143509	0.999996	STARD6	7.31389	1.34287	4.83237	6.04112	1.13019	3.14092	3.4463	2.05007	0	2.42696	0.943896	2.32009	8.31389	2.34287	5.83237	7.04112	2.13019	4.14092	4.4463	3.05007	1	3.42696	1.9439	3.32009
ENSG00000134597	303.177	-0.209721	0.14337	-1.4628	0.143523	0.999996	RBMX2	342.29	264.545	305.13	241.645	285.938	248.918	306.721	294.185	344.382	305.796	406.819	291.751	343.29	265.545	306.13	242.645	286.938	249.918	307.721	295.185	345.382	306.796	407.819	292.751
ENSG00000085662	2123.2	-0.534383	0.365369	-1.46259	0.143581	0.999996	AKR1B1	962.508	1191.12	1752.77	1737.83	3397.35	1365.52	1142.45	2020.34	3174.62	4571.57	1927.44	2234.82	963.508	1192.12	1753.77	1738.83	3398.35	1366.52	1143.45	2021.34	3175.62	4572.57	1928.44	2235.82
ENSG00000200397	12.1163	-0.521715	0.356788	-1.46225	0.143672	0.999996	Y_RNA	5.85111	12.0858	8.28407	11.0754	9.04151	13.3489	8.61575	20.5007	12.9955	15.3707	16.0462	12.1804	6.85111	13.0858	9.28407	12.0754	10.0415	14.3489	9.61575	21.5007	13.9955	16.3707	17.0462	13.1804
ENSG00000224844	11.6867	0.563939	0.385666	1.46225	0.143673	0.999996	AC107079.1	17.5533	18.8001	11.0454	9.06168	14.6925	13.3489	8.61575	10.2503	4.64126	6.47188	14.1584	11.6004	18.5533	19.8001	12.0454	10.0617	15.6925	14.3489	9.61575	11.2503	5.64126	7.47188	15.1584	12.6004
ENSG00000285552	4.09106	1.09579	0.749448	1.46214	0.143704	0.999996	AC114977.1	7.31389	10.7429	5.52271	3.02056	1.13019	5.49662	3.4463	3.0751	0	4.04493	4.71948	0.580021	8.31389	11.7429	6.52271	4.02056	2.13019	6.49662	4.4463	4.0751	1	5.04493	5.71948	1.58002
ENSG00000234840	374.04	-0.499855	0.341925	-1.46188	0.143773	0.999996	LINC01239	375.934	240.373	393.493	394.687	175.179	279.542	420.449	220.382	591.297	814.648	257.684	324.812	376.934	241.373	394.493	395.687	176.179	280.542	421.449	221.382	592.297	815.648	258.684	325.812
ENSG00000164047	1.47923	-1.51177	1.03415	-1.46184	0.143784	0.999996	CAMP	0	0	2.07102	1.00685	1.13019	0	3.4463	1.02503	1.85651	2.42696	1.88779	2.90011	1	1	3.07102	2.00685	2.13019	1	4.4463	2.02503	2.85651	3.42696	2.88779	3.90011
ENSG00000263909	1.57067	-1.53324	1.04894	-1.46171	0.143821	0.999996	MIR5000	1.46278	1.34287	1.38068	1.00685	0	0	0	2.05007	2.78476	3.23594	0.943896	4.64017	2.46278	2.34287	2.38068	2.00685	1	1	1	3.05007	3.78476	4.23594	1.9439	5.64017
ENSG00000164463	3075.58	-0.318128	0.217648	-1.46167	0.143833	0.999996	CREBRF	2148.82	2790.48	3786.51	2929.94	2301.07	2470.34	2172.89	2776.82	4274.6	3621.02	4560.91	3073.53	2149.82	2791.48	3787.51	2930.94	2302.07	2471.34	2173.89	2777.82	4275.6	3622.02	4561.91	3074.53
ENSG00000257346	3.55475	-1.24211	0.849864	-1.46154	0.143868	0.999996	AC011603.1	5.85111	1.34287	1.38068	1.00685	2.26038	0.785231	15.5084	1.02503	6.49777	2.42696	2.83169	1.74006	6.85111	2.34287	2.38068	2.00685	3.26038	1.78523	16.5084	2.02503	7.49777	3.42696	3.83169	2.74006
ENSG00000259009	1.2804	-2.43508	1.66685	-1.46088	0.144048	0.999996	TPRX2P	1.46278	0	0	0	0	0.785231	10.3389	1.02503	0	0.808985	0.943896	0	2.46278	1	1	1	1	1.78523	11.3389	2.02503	1	1.80899	1.9439	1
ENSG00000264458	7.04491	0.783436	0.536332	1.46073	0.14409	0.999996	AC025211.1	10.2394	8.05721	7.59373	10.0685	12.4321	6.28185	0	11.2754	2.78476	4.85391	2.83169	8.1203	11.2394	9.05721	8.59373	11.0685	13.4321	7.28185	1	12.2754	3.78476	5.85391	3.83169	9.1203
ENSG00000240003	10.2936	0.626033	0.428676	1.46039	0.144184	0.999996	RPL7P24	11.7022	12.0858	15.8778	11.0754	15.8226	8.63754	5.16945	13.3254	6.49777	13.7527	3.77558	5.80021	12.7022	13.0858	16.8778	12.0754	16.8226	9.63754	6.16945	14.3254	7.49777	14.7527	4.77558	6.80021
ENSG00000115274	37.2566	-0.331661	0.227112	-1.46034	0.144197	0.999996	INO80B	33.6439	25.5145	32.4459	40.2741	32.7755	32.1945	48.2482	34.8512	34.3453	54.202	44.3631	34.2213	34.6439	26.5145	33.4459	41.2741	33.7755	33.1945	49.2482	35.8512	35.3453	55.202	45.3631	35.2213
ENSG00000225936	1.29887	-2.4353	1.66815	-1.45988	0.144324	0.999996	AL731557.1	1.46278	0	0	1.00685	0	0	10.3389	1.02503	0	0.808985	0.943896	0	2.46278	1	1	2.00685	1	1	11.3389	2.02503	1	1.80899	1.9439	1
ENSG00000230978	14.1379	0.736466	0.50457	1.45959	0.144403	0.999996	LINC00160	33.6439	9.40007	15.8778	14.096	16.9528	14.1342	29.2936	4.10014	7.42602	9.70782	10.3829	4.64017	34.6439	10.4001	16.8778	15.096	17.9528	15.1342	30.2936	5.10014	8.42602	10.7078	11.3829	5.64017
ENSG00000145824	1041.88	0.71047	0.486773	1.45955	0.144413	0.999996	CXCL14	462.238	1810.19	1109.37	866.901	3192.78	318.804	613.442	1067.06	763.024	580.042	1286.53	432.116	463.238	1811.19	1110.37	867.901	3193.78	319.804	614.442	1068.06	764.024	581.042	1287.53	433.116
ENSG00000155034	97.469	0.50432	0.345602	1.45925	0.144496	0.999996	FBXL18	70.2133	89.9721	78.0083	69.4729	266.725	112.288	63.7566	79.9526	78.9015	70.3817	100.053	89.9033	71.2133	90.9721	79.0083	70.4729	267.725	113.288	64.7566	80.9526	79.9015	71.3817	101.053	90.9033
ENSG00000163590	1399.71	-0.351621	0.24097	-1.45919	0.144513	0.999996	PPM1L	1236.05	982.979	1683.05	1402.55	1091.76	983.109	1335.44	861.028	2081.14	1715.86	2075.63	1347.97	1237.05	983.979	1684.05	1403.55	1092.76	984.109	1336.44	862.028	2082.14	1716.86	2076.63	1348.97
ENSG00000112149	1897.55	-0.532837	0.365193	-1.45905	0.14455	0.999996	CD83	1288.71	1546.98	2780.68	1319.99	1688.5	681.581	1095.92	1814.31	3234.96	2978.68	3135.62	1204.7	1289.71	1547.98	2781.68	1320.99	1689.5	682.581	1096.92	1815.31	3235.96	2979.68	3136.62	1205.7
ENSG00000231907	0.959462	2.18539	1.49793	1.45894	0.144582	0.999996	GAPDHP37	2.92555	0	0	2.01371	1.13019	3.14092	1.72315	0	0	0	0	0.580021	3.92555	1	1	3.01371	2.13019	4.14092	2.72315	1	1	1	1	1.58002
ENSG00000258331	5.90783	1.3574	0.930405	1.45893	0.144583	0.999996	LINC02461	8.77666	0	13.8068	5.03427	18.083	3.92616	13.7852	0	0.928253	1.61797	3.77558	1.16004	9.77666	1	14.8068	6.03427	19.083	4.92616	14.7852	1	1.92825	2.61797	4.77558	2.16004
ENSG00000154153	3813.67	-0.346686	0.237674	-1.45866	0.144658	0.999996	RETREG1	3185.93	3059.05	4030.2	3220.92	4454.08	2197.08	2562.32	3856.18	5332.81	4435.67	5945.6	3484.19	3186.93	3060.05	4031.2	3221.92	4455.08	2198.08	2563.32	3857.18	5333.81	4436.67	5946.6	3485.19
ENSG00000185862	273.139	-0.460809	0.315924	-1.45861	0.144673	0.999996	EVI2B	219.417	233.659	378.306	205.398	192.132	149.979	211.948	272.659	426.996	297.707	527.638	161.826	220.417	234.659	379.306	206.398	193.132	150.979	212.948	273.659	427.996	298.707	528.638	162.826
ENSG00000135443	3.43631	-1.00559	0.689463	-1.45852	0.144698	0.999996	KRT85	1.46278	1.34287	1.38068	4.02741	3.39057	1.57046	10.3389	3.0751	4.64126	4.85391	2.83169	2.32009	2.46278	2.34287	2.38068	5.02741	4.39057	2.57046	11.3389	4.0751	5.64126	5.85391	3.83169	3.32009
ENSG00000248656	3.01199	1.8354	1.2584	1.45851	0.144699	0.999996	AC083795.2	11.7022	0	4.14203	7.04798	0	4.71139	5.16945	0	0	2.42696	0.943896	0	12.7022	1	5.14203	8.04798	1	5.71139	6.16945	1	1	3.42696	1.9439	1
ENSG00000117614	818.757	-0.24583	0.16856	-1.45841	0.144727	0.999996	SYF2	918.624	706.348	755.921	708.825	733.493	672.943	846.067	709.323	908.759	851.861	1278.04	734.887	919.624	707.348	756.921	709.825	734.493	673.943	847.067	710.323	909.759	852.861	1279.04	735.887
ENSG00000279670	37.3693	0.477118	0.327163	1.45835	0.144744	0.999996	AL359922.3	29.2555	38.9432	41.4203	58.3975	29.3849	61.248	53.4177	22.5507	29.7041	34.7864	15.1023	34.2213	30.2555	39.9432	42.4203	59.3975	30.3849	62.248	54.4177	23.5507	30.7041	35.7864	16.1023	35.2213
ENSG00000266383	3.64059	1.04115	0.713959	1.45827	0.144765	0.999996	MIR5002	2.92555	4.0286	3.45169	5.03427	4.52076	9.42277	3.4463	3.0751	0	1.61797	0.943896	5.22019	3.92555	5.0286	4.45169	6.03427	5.52076	10.4228	4.4463	4.0751	1	2.61797	1.9439	6.22019
ENSG00000212628	3.39448	-1.28185	0.879034	-1.45825	0.144773	0.999996	RNA5SP241	0	0	2.07102	2.01371	3.39057	3.92616	5.16945	9.2253	1.85651	7.28087	0	5.80021	1	1	3.07102	3.01371	4.39057	4.92616	6.16945	10.2253	2.85651	8.28087	1	6.80021
ENSG00000286784	3.6242	1.61023	1.10424	1.45822	0.14478	0.999996	AC116611.1	10.2394	0	4.83237	9.06168	0	7.85231	6.8926	1.02503	0	2.42696	0	1.16004	11.2394	1	5.83237	10.0617	1	8.85231	7.8926	2.02503	1	3.42696	1	2.16004
ENSG00000234645	4.73851	1.01018	0.692909	1.45789	0.144872	0.999996	YWHAEP5	14.6278	2.68574	4.83237	9.06168	3.39057	3.14092	6.8926	4.10014	0.928253	1.61797	0.943896	4.64017	15.6278	3.68574	5.83237	10.0617	4.39057	4.14092	7.8926	5.10014	1.92825	2.61797	1.9439	5.64017
ENSG00000174007	40.0496	-0.381899	0.262023	-1.4575	0.144977	0.999996	CEP19	33.6439	40.286	33.1363	27.185	35.0359	40.0468	37.9093	37.9263	41.7714	29.9324	72.68	51.0419	34.6439	41.286	34.1363	28.185	36.0359	41.0468	38.9093	38.9263	42.7714	30.9324	73.68	52.0419
ENSG00000169710	1073.31	0.464045	0.318413	1.45737	0.145015	0.999996	FASN	1192.16	823.178	826.336	683.654	2485.29	1457.39	727.17	685.748	742.602	931.142	1168.54	1156.56	1193.16	824.178	827.336	684.654	2486.29	1458.39	728.17	686.748	743.602	932.142	1169.54	1157.56
ENSG00000218359	1.05672	2.22007	1.52345	1.45726	0.145045	0.999996	SUMO2P13	5.85111	0	1.38068	0	1.13019	1.57046	1.72315	1.02503	0	0	0	0	6.85111	1	2.38068	1	2.13019	2.57046	2.72315	2.02503	1	1	1	1
ENSG00000188886	18.4185	-0.627255	0.430493	-1.45706	0.145099	0.999996	ASTL	8.77666	25.5145	16.5681	10.0685	14.6925	10.9932	25.8473	21.5257	25.0628	38.0223	16.9901	6.96026	9.77666	26.5145	17.5681	11.0685	15.6925	11.9932	26.8473	22.5257	26.0628	39.0223	17.9901	7.96026
ENSG00000271011	1.1701	1.72479	1.18387	1.45691	0.145141	0.999996	AC010680.3	1.46278	0	2.07102	4.02741	1.13019	2.35569	0	1.02503	0	0.808985	0	1.16004	2.46278	1	3.07102	5.02741	2.13019	3.35569	1	2.02503	1	1.80899	1	2.16004
ENSG00000164451	3.18606	1.563	1.07294	1.45674	0.145187	0.999996	CALHM4	11.7022	0	5.52271	6.04112	1.13019	3.14092	6.8926	2.05007	0	0.808985	0.943896	0	12.7022	1	6.52271	7.04112	2.13019	4.14092	7.8926	3.05007	1	1.80899	1.9439	1
ENSG00000116353	176.925	0.2884	0.197992	1.45662	0.14522	0.999996	MECR	260.374	142.344	167.062	179.22	246.381	172.751	187.823	128.129	134.597	148.044	166.126	190.247	261.374	143.344	168.062	180.22	247.381	173.751	188.823	129.129	135.597	149.044	167.126	191.247
ENSG00000220515	7.11597	1.09213	0.74985	1.45646	0.145264	0.999996	PGAM1P10	2.92555	5.37147	6.90339	13.0891	28.2547	1.57046	3.4463	4.10014	10.2108	6.47188	1.88779	1.16004	3.92555	6.37147	7.90339	14.0891	29.2547	2.57046	4.4463	5.10014	11.2108	7.47188	2.88779	2.16004
ENSG00000273329	100.553	0.225201	0.154631	1.45638	0.145288	0.999996	AC078846.1	106.783	106.087	98.7184	119.816	94.9359	121.711	112.005	99.4283	88.184	83.3255	76.4556	99.1836	107.783	107.087	99.7184	120.816	95.9359	122.711	113.005	100.428	89.184	84.3255	77.4556	100.184
ENSG00000100249	4.61797	0.960379	0.659439	1.45636	0.145293	0.999996	C22orf31	14.6278	4.0286	5.52271	7.04798	2.26038	3.14092	5.16945	1.02503	0.928253	4.04493	4.71948	2.90011	15.6278	5.0286	6.52271	8.04798	3.26038	4.14092	6.16945	2.02503	1.92825	5.04493	5.71948	3.90011
ENSG00000201185	2.89199	-1.43158	0.983013	-1.45631	0.145306	0.999996	RNA5SP202	2.92555	2.68574	0	0	3.39057	0.785231	5.16945	6.1502	3.71301	0.808985	8.49506	0.580021	3.92555	3.68574	1	1	4.39057	1.78523	6.16945	7.1502	4.71301	1.80899	9.49506	1.58002
ENSG00000230393	1.75727	-2.34231	1.60873	-1.45599	0.145394	0.999996	AC092667.1	1.46278	0	0	2.01371	0	0	13.7852	0	1.85651	0.808985	0	1.16004	2.46278	1	1	3.01371	1	1	14.7852	1	2.85651	1.80899	1	2.16004
ENSG00000254844	1.53223	-2.30114	1.58053	-1.45593	0.145413	0.999996	AP000757.2	0	0	0	2.01371	0	0.785231	3.4463	2.05007	9.28253	0.808985	0	0	1	1	1	3.01371	1	1.78523	4.4463	3.05007	10.2825	1.80899	1	1
ENSG00000208003	15.101	1.06188	0.729476	1.45568	0.145481	0.999996	MIR549A	5.85111	65.8005	13.1164	16.1097	15.8226	6.28185	5.16945	29.726	4.64126	4.04493	1.88779	12.7605	6.85111	66.8005	14.1164	17.1097	16.8226	7.28185	6.16945	30.726	5.64126	5.04493	2.88779	13.7605
ENSG00000035664	182.383	-0.491267	0.33751	-1.45556	0.145514	0.999996	DAPK2	122.873	159.801	179.488	164.117	73.4623	210.442	151.637	154.78	178.224	332.493	113.268	348.013	123.873	160.801	180.488	165.117	74.4623	211.442	152.637	155.78	179.224	333.493	114.268	349.013
ENSG00000255491	31.027	-0.525098	0.360847	-1.45518	0.145619	0.999996	AC100858.3	26.33	21.4859	33.1363	36.2467	13.5623	21.2012	37.9093	19.4756	50.1256	55.011	38.6997	19.1407	27.33	22.4859	34.1363	37.2467	14.5623	22.2012	38.9093	20.4756	51.1256	56.011	39.6997	20.1407
ENSG00000250908	1.69179	1.87346	1.28756	1.45505	0.145655	0.999996	AC110800.1	2.92555	0	4.14203	4.02741	0	3.92616	3.4463	1.02503	0	0.808985	0	0	3.92555	1	5.14203	5.02741	1	4.92616	4.4463	2.02503	1	1.80899	1	1
ENSG00000286413	1.1892	1.85593	1.27608	1.4544	0.145835	0.999996	AL355501.1	1.46278	0	1.38068	5.03427	1.13019	1.57046	1.72315	1.02503	0	0	0.943896	0	2.46278	1	2.38068	6.03427	2.13019	2.57046	2.72315	2.02503	1	1	1.9439	1
ENSG00000260576	15.0309	0.639957	0.440024	1.45437	0.145845	0.999996	EIF5A2P1	8.77666	18.8001	22.7812	32.2193	9.04151	18.8455	5.16945	14.3505	9.28253	19.4156	6.60727	15.0806	9.77666	19.8001	23.7812	33.2193	10.0415	19.8455	6.16945	15.3505	10.2825	20.4156	7.60727	16.0806
ENSG00000266072	2.3809	1.26244	0.868103	1.45425	0.145878	0.999996	MIR5693	2.92555	0	1.38068	7.04798	3.39057	5.49662	1.72315	1.02503	0.928253	0.808985	0.943896	2.90011	3.92555	1	2.38068	8.04798	4.39057	6.49662	2.72315	2.02503	1.92825	1.80899	1.9439	3.90011
ENSG00000254006	1.75659	1.76608	1.21526	1.45325	0.146154	0.999996	AC104232.1	5.85111	2.68574	2.07102	1.00685	1.13019	2.35569	5.16945	0	0	0.808985	0	0	6.85111	3.68574	3.07102	2.00685	2.13019	3.35569	6.16945	1	1	1.80899	1	1
ENSG00000160161	164.381	0.868387	0.597742	1.45278	0.146285	0.999996	CILP2	118.485	103.401	56.6078	82.562	725.582	188.455	53.4177	205.007	68.6907	46.1122	167.07	157.186	119.485	104.401	57.6078	83.562	726.582	189.455	54.4177	206.007	69.6907	47.1122	168.07	158.186
ENSG00000271052	9.73742	0.702162	0.48343	1.45246	0.146374	0.999996	AC108738.1	16.0906	14.7715	10.3551	12.0822	13.5623	7.06708	1.72315	6.1502	5.56952	17.7977	4.71948	6.96026	17.0906	15.7715	11.3551	13.0822	14.5623	8.06708	2.72315	7.1502	6.56952	18.7977	5.71948	7.96026
ENSG00000139793	1887.18	-0.25918	0.178443	-1.45245	0.146377	0.999996	MBNL2	1515.44	1963.27	1953.66	1743.87	1259.03	1875.13	1363.01	1920.91	2183.25	2155.14	2552.29	2161.16	1516.44	1964.27	1954.66	1744.87	1260.03	1876.13	1364.01	1921.91	2184.25	2156.14	2553.29	2162.16
ENSG00000267412	4.08008	1.11574	0.768272	1.45227	0.146428	0.999996	AC092068.2	4.38833	2.68574	1.38068	7.04798	12.4321	4.71139	6.8926	2.05007	1.85651	0	3.77558	1.74006	5.38833	3.68574	2.38068	8.04798	13.4321	5.71139	7.8926	3.05007	2.85651	1	4.77558	2.74006
ENSG00000230607	1.21642	1.97589	1.36063	1.45219	0.14645	0.999996	AC005722.1	2.92555	0	1.38068	5.03427	1.13019	0.785231	1.72315	0	0	1.61797	0	0	3.92555	1	2.38068	6.03427	2.13019	1.78523	2.72315	1	1	2.61797	1	1
ENSG00000265719	1.76257	1.53656	1.05828	1.45194	0.146517	0.999996	MIR4681	1.46278	0	4.14203	6.04112	2.26038	1.57046	1.72315	0	0	2.42696	0.943896	0.580021	2.46278	1	5.14203	7.04112	3.26038	2.57046	2.72315	1	1	3.42696	1.9439	1.58002
ENSG00000201868	0.774753	2.38448	1.64273	1.45154	0.14663	0.999996	Y_RNA	2.92555	0	2.07102	1.00685	0	1.57046	1.72315	0	0	0	0	0	3.92555	1	3.07102	2.00685	1	2.57046	2.72315	1	1	1	1	1
ENSG00000107897	820.198	-0.315129	0.217175	-1.45104	0.14677	0.999996	ACBD5	642.159	774.835	895.369	645.393	665.681	763.245	522.115	870.254	1125.04	784.716	1322.4	831.171	643.159	775.835	896.369	646.393	666.681	764.245	523.115	871.254	1126.04	785.716	1323.4	832.171
ENSG00000165813	1034.5	-0.266298	0.183527	-1.451	0.14678	0.999996	CCDC186	804.528	1083.69	1061.05	935.367	852.163	900.66	740.955	1002.48	1270.78	1144.71	1570.64	1046.94	805.528	1084.69	1062.05	936.367	853.163	901.66	741.955	1003.48	1271.78	1145.71	1571.64	1047.94
ENSG00000255480	2.3015	-1.22465	0.84408	-1.45087	0.146817	0.999996	AL353699.1	0	1.34287	2.07102	2.01371	0	2.35569	3.4463	5.12517	4.64126	1.61797	0.943896	4.06015	1	2.34287	3.07102	3.01371	1	3.35569	4.4463	6.12517	5.64126	2.61797	1.9439	5.06015
ENSG00000224467	10.6684	-0.655951	0.452163	-1.4507	0.146864	0.999996	AC009313.1	2.92555	12.0858	13.8068	8.05483	6.78114	5.49662	10.3389	17.4256	17.6368	17.7977	7.55117	8.1203	3.92555	13.0858	14.8068	9.05483	7.78114	6.49662	11.3389	18.4256	18.6368	18.7977	8.55117	9.1203
ENSG00000057663	771.027	-0.22722	0.156663	-1.45037	0.146956	0.999996	ATG5	877.666	680.834	688.268	647.407	689.415	680.01	847.79	679.597	768.593	803.322	1156.27	733.147	878.666	681.834	689.268	648.407	690.415	681.01	848.79	680.597	769.593	804.322	1157.27	734.147
ENSG00000219095	1.44328	2.142	1.47709	1.45015	0.147016	0.999996	DHFRP6	4.38833	0	2.07102	5.03427	0	1.57046	3.4463	0	0	0.808985	0	0	5.38833	1	3.07102	6.03427	1	2.57046	4.4463	1	1	1.80899	1	1
ENSG00000232882	5.78252	-0.83039	0.572705	-1.44994	0.147074	0.999996	PHKA1P1	7.31389	4.0286	1.38068	7.04798	3.39057	2.35569	10.3389	6.1502	7.42602	11.3258	2.83169	5.80021	8.31389	5.0286	2.38068	8.04798	4.39057	3.35569	11.3389	7.1502	8.42602	12.3258	3.83169	6.80021
ENSG00000176194	126.816	-0.920841	0.635302	-1.44945	0.147211	0.999996	CIDEA	92.155	52.3718	86.2923	64.4386	100.587	129.563	320.506	6.1502	29.7041	114.067	317.149	208.808	93.155	53.3718	87.2923	65.4386	101.587	130.563	321.506	7.1502	30.7041	115.067	318.149	209.808
ENSG00000268129	1.34169	1.59759	1.10225	1.44938	0.147231	0.999996	AC026304.1	1.46278	1.34287	2.07102	3.02056	2.26038	2.35569	0	0	0	2.42696	0	1.16004	2.46278	2.34287	3.07102	4.02056	3.26038	3.35569	1	1	1	3.42696	1	2.16004
ENSG00000254867	2.33179	1.27975	0.883003	1.44932	0.147248	0.999996	AP006287.1	1.46278	5.37147	2.07102	2.01371	6.78114	2.35569	0	4.10014	1.85651	0.808985	0	1.16004	2.46278	6.37147	3.07102	3.01371	7.78114	3.35569	1	5.10014	2.85651	1.80899	1	2.16004
ENSG00000186453	18.359	-0.509446	0.351514	-1.44929	0.147257	0.999996	FAM228A	5.85111	24.1716	15.1875	16.1097	13.5623	15.7046	18.9547	32.8011	25.0628	22.6516	12.2706	17.9807	6.85111	25.1716	16.1875	17.1097	14.5623	16.7046	19.9547	33.8011	26.0628	23.6516	13.2706	18.9807
ENSG00000200072	0.633528	2.86418	1.97676	1.44893	0.147358	0.999996	AL138691.1	2.92555	0	2.76136	0	1.13019	0.785231	0	0	0	0	0	0	3.92555	1	3.76136	1	2.13019	1.78523	1	1	1	1	1	1
ENSG00000144182	110.054	-0.343637	0.23719	-1.44878	0.147399	0.999996	LIPT1	127.262	84.6007	83.531	120.822	64.4208	101.295	148.191	82.0027	94.6818	131.865	164.238	117.744	128.262	85.6007	84.531	121.822	65.4208	102.295	149.191	83.0027	95.6818	132.865	165.238	118.744
ENSG00000232841	1.48299	1.87486	1.29437	1.44848	0.147484	0.999996	BRWD1P3	4.38833	5.37147	2.07102	0	0	2.35569	0	0	1.85651	0.808985	0.943896	0	5.38833	6.37147	3.07102	1	1	3.35569	1	1	2.85651	1.80899	1.9439	1
ENSG00000273408	1.11985	2.96109	2.04453	1.4483	0.147534	0.999996	OR5B15P	10.2394	0	0.690339	0	0	0.785231	1.72315	0	0	0	0	0	11.2394	1	1.69034	1	1	1.78523	2.72315	1	1	1	1	1
ENSG00000264056	3.44618	1.04315	0.720419	1.44797	0.147625	0.999996	MIR5685	2.92555	9.40007	4.83237	7.04798	1.13019	3.14092	0	3.0751	0.928253	1.61797	3.77558	3.48013	3.92555	10.4001	5.83237	8.04798	2.13019	4.14092	1	4.0751	1.92825	2.61797	4.77558	4.48013
ENSG00000240739	1.80439	-2.0491	1.41526	-1.44786	0.147655	0.999996	AC006511.1	1.46278	0	0.690339	1.00685	0	0.785231	13.7852	2.05007	0.928253	0	0.943896	0	2.46278	1	1.69034	2.00685	1	1.78523	14.7852	3.05007	1.92825	1	1.9439	1
ENSG00000197696	336.295	-0.394787	0.272703	-1.44768	0.147706	0.999996	NMB	308.646	295.431	223.67	169.151	470.159	277.972	330.845	224.482	389.866	516.133	482.331	346.853	309.646	296.431	224.67	170.151	471.159	278.972	331.845	225.482	390.866	517.133	483.331	347.853
ENSG00000111405	38.7515	0.471972	0.326059	1.44751	0.147756	0.999996	ENDOU	38.0322	21.4859	45.5624	60.4112	53.1189	48.6843	60.3103	18.4506	36.2018	30.7414	23.5974	28.421	39.0322	22.4859	46.5624	61.4112	54.1189	49.6843	61.3103	19.4506	37.2018	31.7414	24.5974	29.421
ENSG00000112039	90.0475	-0.331377	0.228931	-1.4475	0.147758	0.999996	FANCE	95.0805	55.0576	63.5112	67.4592	93.8057	103.651	106.835	64.5771	111.39	88.1794	120.819	110.204	96.0805	56.0576	64.5112	68.4592	94.8057	104.651	107.835	65.5771	112.39	89.1794	121.819	111.204
ENSG00000170153	347.197	-0.419001	0.289489	-1.44738	0.14779	0.999996	RNF150	294.018	222.916	323.079	307.09	209.085	426.381	306.721	210.132	329.53	374.56	691.876	470.977	295.018	223.916	324.079	308.09	210.085	427.381	307.721	211.132	330.53	375.56	692.876	471.977
ENSG00000179157	3.25165	1.03309	0.713798	1.44732	0.147808	0.999996	RPS2P28	8.77666	2.68574	2.07102	6.04112	2.26038	3.92616	5.16945	2.05007	0.928253	2.42696	0.943896	1.74006	9.77666	3.68574	3.07102	7.04112	3.26038	4.92616	6.16945	3.05007	1.92825	3.42696	1.9439	2.74006
ENSG00000234664	30.603	0.442706	0.305887	1.44728	0.147817	0.999996	HMGN2P5	45.3461	40.286	26.2329	22.1508	54.2491	25.1274	18.9547	20.5007	30.6323	28.3145	33.9803	21.4608	46.3461	41.286	27.2329	23.1508	55.2491	26.1274	19.9547	21.5007	31.6323	29.3145	34.9803	22.4608
ENSG00000260252	2.37232	1.28601	0.888609	1.44722	0.147835	0.999996	AC009087.1	5.85111	4.0286	3.45169	2.01371	1.13019	3.14092	3.4463	2.05007	0.928253	2.42696	0	0	6.85111	5.0286	4.45169	3.01371	2.13019	4.14092	4.4463	3.05007	1.92825	3.42696	1	1
ENSG00000271849	1.19732	-1.75488	1.21279	-1.44697	0.147905	0.999996	AC012603.1	0	1.34287	0.690339	1.00685	0	0	5.16945	1.02503	1.85651	0.808985	1.88779	0.580021	1	2.34287	1.69034	2.00685	1	1	6.16945	2.02503	2.85651	1.80899	2.88779	1.58002
ENSG00000255377	1.16255	1.83348	1.26729	1.44678	0.147959	0.999996	DUXAP5	2.92555	1.34287	2.07102	3.02056	1.13019	0	1.72315	0	0.928253	0.808985	0	0	3.92555	2.34287	3.07102	4.02056	2.13019	1	2.72315	1	1.92825	1.80899	1	1
ENSG00000206775	4.91622	0.819099	0.566169	1.44674	0.14797	0.999996	SNORD37	4.38833	10.7429	3.45169	5.03427	9.04151	4.71139	5.16945	4.10014	4.64126	1.61797	3.77558	2.32009	5.38833	11.7429	4.45169	6.03427	10.0415	5.71139	6.16945	5.10014	5.64126	2.61797	4.77558	3.32009
ENSG00000234936	3.64554	0.920463	0.636326	1.44653	0.148029	0.999996	AC010883.1	2.92555	8.05721	3.45169	7.04798	3.39057	3.92616	3.4463	1.02503	0.928253	3.23594	2.83169	3.48013	3.92555	9.05721	4.45169	8.04798	4.39057	4.92616	4.4463	2.02503	1.92825	4.23594	3.83169	4.48013
ENSG00000174738	1091.65	-0.288381	0.199372	-1.44645	0.148052	0.999996	NR1D2	1097.08	1220.67	1179.1	753.126	593.349	1054.57	1157.96	1103.96	1372.89	964.31	1262.93	1339.85	1098.08	1221.67	1180.1	754.126	594.349	1055.57	1158.96	1104.96	1373.89	965.31	1263.93	1340.85
ENSG00000182687	3.36841	1.31778	0.911309	1.44603	0.148168	0.999996	GALR2	2.92555	6.71434	0.690339	3.02056	13.5623	1.57046	3.4463	2.05007	1.85651	0.808985	3.77558	0	3.92555	7.71434	1.69034	4.02056	14.5623	2.57046	4.4463	3.05007	2.85651	1.80899	4.77558	1
ENSG00000167105	26.4277	0.741418	0.512818	1.44577	0.148241	0.999996	TMEM92	13.165	36.2574	8.9744	18.1234	71.2019	51.04	17.2315	28.7009	13.9238	25.0785	8.49506	24.9409	14.165	37.2574	9.9744	19.1234	72.2019	52.04	18.2315	29.7009	14.9238	26.0785	9.49506	25.9409
ENSG00000104412	942.075	-0.318899	0.220574	-1.44577	0.148242	0.999996	EMC2	848.411	871.521	961.642	1090.42	483.721	775.808	661.69	1038.36	1175.17	1240.98	1205.36	951.815	849.411	872.521	962.642	1091.42	484.721	776.808	662.69	1039.36	1176.17	1241.98	1206.36	952.815
ENSG00000262248	5.08652	-0.896694	0.620352	-1.44546	0.148328	0.999996	AC027796.2	1.46278	6.71434	4.14203	3.02056	2.26038	3.92616	1.72315	15.3755	5.56952	6.47188	2.83169	7.54028	2.46278	7.71434	5.14203	4.02056	3.26038	4.92616	2.72315	16.3755	6.56952	7.47188	3.83169	8.54028
ENSG00000231383	2.57177	1.55885	1.0785	1.44539	0.148348	0.999996	FGF12-AS1	8.77666	1.34287	1.38068	6.04112	0	4.71139	5.16945	2.05007	0	0.808985	0	0.580021	9.77666	2.34287	2.38068	7.04112	1	5.71139	6.16945	3.05007	1	1.80899	1	1.58002
ENSG00000184984	27.5372	0.453387	0.313691	1.44533	0.148365	0.999996	CHRM5	38.0322	28.2002	31.0652	38.2604	15.8226	37.6911	41.3556	16.4005	19.4933	21.0336	16.9901	26.101	39.0322	29.2002	32.0652	39.2604	16.8226	38.6911	42.3556	17.4005	20.4933	22.0336	17.9901	27.101
ENSG00000272221	13.98	-0.882661	0.610883	-1.44489	0.148488	0.999996	AL645933.2	4.38833	9.40007	15.8778	3.02056	10.1717	15.7046	10.3389	28.7009	27.8476	1.61797	12.2706	28.421	5.38833	10.4001	16.8778	4.02056	11.1717	16.7046	11.3389	29.7009	28.8476	2.61797	13.2706	29.421
ENSG00000105374	26.7822	0.541531	0.374792	1.44488	0.148491	0.999996	NKG7	46.8089	44.3146	31.0652	21.1439	30.5151	16.4899	27.5704	36.9012	22.2781	19.4156	10.3829	14.5005	47.8089	45.3146	32.0652	22.1439	31.5151	17.4899	28.5704	37.9012	23.2781	20.4156	11.3829	15.5005
ENSG00000252269	9.05255	0.703674	0.487028	1.44483	0.148505	0.999996	RNU4ATAC12P	4.38833	14.7715	12.4261	11.0754	15.8226	9.42277	5.16945	9.2253	3.71301	9.70782	1.88779	11.0204	5.38833	15.7715	13.4261	12.0754	16.8226	10.4228	6.16945	10.2253	4.71301	10.7078	2.88779	12.0204
ENSG00000230183	5.9904	0.791058	0.547523	1.44479	0.148516	0.999996	CNOT6LP1	16.0906	5.37147	7.59373	5.03427	4.52076	7.06708	6.8926	3.0751	4.64126	4.85391	0.943896	5.80021	17.0906	6.37147	8.59373	6.03427	5.52076	8.06708	7.8926	4.0751	5.64126	5.85391	1.9439	6.80021
ENSG00000259895	8.13532	0.644839	0.446333	1.44475	0.148528	0.999996	AC106820.2	5.85111	12.0858	6.90339	12.0822	13.5623	8.63754	8.61575	10.2503	5.56952	4.85391	2.83169	6.38023	6.85111	13.0858	7.90339	13.0822	14.5623	9.63754	9.61575	11.2503	6.56952	5.85391	3.83169	7.38023
ENSG00000172007	409.132	-0.208998	0.144685	-1.4445	0.148597	0.999996	RAB33B	437.37	334.374	362.428	412.81	296.11	435.803	392.878	387.463	399.149	474.874	505.928	470.397	438.37	335.374	363.428	413.81	297.11	436.803	393.878	388.463	400.149	475.874	506.928	471.397
ENSG00000254910	6.19049	-0.763046	0.528262	-1.44445	0.148613	0.999996	AC136475.2	2.92555	2.68574	4.14203	6.04112	6.78114	4.71139	5.16945	13.3254	12.9955	4.04493	5.66338	5.80021	3.92555	3.68574	5.14203	7.04112	7.78114	5.71139	6.16945	14.3254	13.9955	5.04493	6.66338	6.80021
ENSG00000259505	15.9868	0.598934	0.414758	1.44406	0.148723	0.999996	AC009268.1	14.6278	20.143	23.4715	22.1508	12.4321	22.7717	15.5084	9.2253	13.9238	12.1348	2.83169	22.6208	15.6278	21.143	24.4715	23.1508	13.4321	23.7717	16.5084	10.2253	14.9238	13.1348	3.83169	23.6208
ENSG00000207178	0.76799	2.48789	1.72302	1.44391	0.148764	0.999996	RNU6-1122P	1.46278	0	0	4.02741	1.13019	1.57046	0	1.02503	0	0	0	0	2.46278	1	1	5.02741	2.13019	2.57046	1	2.02503	1	1	1	1
ENSG00000137393	1246.32	-0.6212	0.430247	-1.44382	0.148789	0.999996	RNF144B	393.487	1074.29	1871.51	930.333	823.908	798.58	342.907	1946.54	2520.21	1886.55	1107.19	1260.39	394.487	1075.29	1872.51	931.333	824.908	799.58	343.907	1947.54	2521.21	1887.55	1108.19	1261.39
ENSG00000118094	56.8936	0.586965	0.40689	1.44257	0.149143	0.999996	TREH	8.77666	81.9149	88.3634	65.4455	83.634	81.664	39.6325	51.2517	36.2018	45.3032	32.0925	68.4425	9.77666	82.9149	89.3634	66.4455	84.634	82.664	40.6325	52.2517	37.2018	46.3032	33.0925	69.4425
ENSG00000183911	3.60311	1.23647	0.857174	1.44249	0.149164	0.999996	RPL21P132	1.46278	2.68574	4.14203	9.06168	9.04151	3.14092	6.8926	1.02503	0	4.04493	0	1.74006	2.46278	3.68574	5.14203	10.0617	10.0415	4.14092	7.8926	2.02503	1	5.04493	1	2.74006
ENSG00000243150	3.69694	1.12603	0.780892	1.44198	0.149307	0.999996	AC106707.1	16.0906	2.68574	2.07102	5.03427	2.26038	2.35569	3.4463	2.05007	1.85651	4.04493	1.88779	0.580021	17.0906	3.68574	3.07102	6.03427	3.26038	3.35569	4.4463	3.05007	2.85651	5.04493	2.88779	1.58002
ENSG00000267202	1.28459	1.84861	1.28205	1.44191	0.149328	0.999996	AC090386.1	2.92555	1.34287	0.690339	3.02056	2.26038	0.785231	3.4463	0	0	0	0.943896	0	3.92555	2.34287	1.69034	4.02056	3.26038	1.78523	4.4463	1	1	1	1.9439	1
ENSG00000287006	1.2151	-3.00595	2.08489	-1.44178	0.149365	0.999996	AP003100.3	0	0	0	0	1.13019	0	12.0621	0	0	0.808985	0	0.580021	1	1	1	1	2.13019	1	13.0621	1	1	1.80899	1	1.58002
ENSG00000253726	1.49837	2.18845	1.51789	1.44177	0.149368	0.999996	AC013562.1	1.46278	0	5.52271	5.03427	0	1.57046	3.4463	0	0	0	0.943896	0	2.46278	1	6.52271	6.03427	1	2.57046	4.4463	1	1	1	1.9439	1
ENSG00000201118	1.59724	-1.60708	1.11482	-1.44155	0.149428	0.999996	Y_RNA	1.46278	0	0.690339	0	1.13019	1.57046	0	3.0751	3.71301	4.04493	0	3.48013	2.46278	1	1.69034	1	2.13019	2.57046	1	4.0751	4.71301	5.04493	1	4.48013
ENSG00000283154	89.0699	0.622472	0.431885	1.44129	0.149503	0.999996	IQCJ-SCHIP1	103.857	155.773	45.5624	59.4044	229.428	54.9662	49.9714	85.0778	48.2691	50.1571	128.37	58.0021	104.857	156.773	46.5624	60.4044	230.428	55.9662	50.9714	86.0778	49.2691	51.1571	129.37	59.0021
ENSG00000176723	15.5013	0.65051	0.45134	1.44129	0.149504	0.999996	ZNF843	20.4789	9.40007	9.66474	15.1028	36.1661	21.2012	24.1241	15.3755	8.35427	7.28087	11.3268	7.54028	21.4789	10.4001	10.6647	16.1028	37.1661	22.2012	25.1241	16.3755	9.35427	8.28087	12.3268	8.54028
ENSG00000239808	0.506854	2.53636	1.76058	1.44064	0.149687	0.999996	RN7SL255P	1.46278	0	0.690339	2.01371	1.13019	0.785231	0	0	0	0	0	0	2.46278	1	1.69034	3.01371	2.13019	1.78523	1	1	1	1	1	1
ENSG00000187474	2222.23	-0.641029	0.445001	-1.44051	0.149723	0.999996	FPR3	975.673	1583.24	2971.22	1663.32	1855.77	1369.44	720.277	1812.26	3728.79	2431.81	6227.83	1327.09	976.673	1584.24	2972.22	1664.32	1856.77	1370.44	721.277	1813.26	3729.79	2432.81	6228.83	1328.09
ENSG00000257823	0.819132	2.01894	1.40173	1.44032	0.149778	0.999996	AC092552.1	2.92555	1.34287	0.690339	1.00685	0	2.35569	0	0	0.928253	0	0	0.580021	3.92555	2.34287	1.69034	2.00685	1	3.35569	1	1	1.92825	1	1	1.58002
ENSG00000261707	2.27194	1.18353	0.822223	1.43943	0.150029	0.999996	AC092134.1	0	5.37147	3.45169	2.01371	4.52076	3.92616	0	2.05007	1.85651	0.808985	0.943896	2.32009	1	6.37147	4.45169	3.01371	5.52076	4.92616	1	3.05007	2.85651	1.80899	1.9439	3.32009
ENSG00000231507	15.5324	-0.75044	0.521356	-1.4394	0.150037	0.999996	LINC01353	19.0161	13.4287	9.66474	14.096	7.91132	4.71139	48.2482	18.4506	12.0673	13.7527	19.8218	5.22019	20.0161	14.4287	10.6647	15.096	8.91132	5.71139	49.2482	19.4506	13.0673	14.7527	20.8218	6.22019
ENSG00000274372	5.23108	1.10407	0.767115	1.43925	0.15008	0.999996	LINC02804	8.77666	2.68574	4.83237	6.04112	4.52076	14.9194	10.3389	0	3.71301	4.04493	0	2.90011	9.77666	3.68574	5.83237	7.04112	5.52076	15.9194	11.3389	1	4.71301	5.04493	1	3.90011
ENSG00000267801	34.4117	-0.363276	0.25241	-1.43923	0.150085	0.999996	AC087289.5	16.0906	38.9432	27.6136	28.1919	37.2962	32.9797	27.5704	42.0264	51.0539	33.9774	37.7558	39.4415	17.0906	39.9432	28.6136	29.1919	38.2962	33.9797	28.5704	43.0264	52.0539	34.9774	38.7558	40.4415
ENSG00000123352	362.918	-0.216919	0.150728	-1.43914	0.150111	0.999996	SPATS2	321.811	371.974	406.61	304.07	276.896	333.723	303.274	466.39	438.135	389.122	352.073	390.934	322.811	372.974	407.61	305.07	277.896	334.723	304.274	467.39	439.135	390.122	353.073	391.934
ENSG00000248704	4.46612	1.28403	0.892339	1.43895	0.150164	0.999996	MTND4P2	13.165	1.34287	3.45169	10.0685	1.13019	7.85231	8.61575	2.05007	0.928253	4.04493	0.943896	0	14.165	2.34287	4.45169	11.0685	2.13019	8.85231	9.61575	3.05007	1.92825	5.04493	1.9439	1
ENSG00000131269	560.945	-0.206409	0.143464	-1.43875	0.150221	0.999996	ABCB7	533.914	510.29	613.711	535.646	427.212	505.689	492.821	499.192	713.826	609.166	691.876	598.002	534.914	511.29	614.711	536.646	428.212	506.689	493.821	500.192	714.826	610.166	692.876	599.002
ENSG00000225406	2.13085	1.30909	0.90992	1.43868	0.15024	0.999996	AC080125.1	0	6.71434	2.07102	5.03427	1.13019	3.14092	1.72315	2.05007	0.928253	1.61797	0	1.16004	1	7.71434	3.07102	6.03427	2.13019	4.14092	2.72315	3.05007	1.92825	2.61797	1	2.16004
ENSG00000234883	494.815	-0.427655	0.297319	-1.43837	0.150328	0.999996	MIR155HG	782.586	339.746	503.947	332.262	193.262	381.622	532.454	537.118	552.31	761.255	416.258	604.962	783.586	340.746	504.947	333.262	194.262	382.622	533.454	538.118	553.31	762.255	417.258	605.962
ENSG00000252179	0.611632	2.83011	1.96776	1.43824	0.150366	0.999996	RNA5SP255	1.46278	0	2.07102	3.02056	0	0.785231	0	0	0	0	0	0	2.46278	1	3.07102	4.02056	1	1.78523	1	1	1	1	1	1
ENSG00000135476	266.978	-0.462316	0.321505	-1.43798	0.150441	0.999996	ESPL1	119.948	214.859	322.388	268.83	301.761	119.355	191.27	335.186	404.718	436.043	294.496	194.887	120.948	215.859	323.388	269.83	302.761	120.355	192.27	336.186	405.718	437.043	295.496	195.887
ENSG00000253522	208.714	-1.01461	0.705778	-1.43757	0.150556	0.999996	MIR3142HG	42.4205	68.4863	508.78	110.754	45.2076	52.6105	62.0334	125.054	857.705	328.448	203.882	99.1836	43.4205	69.4863	509.78	111.754	46.2076	53.6105	63.0334	126.054	858.705	329.448	204.882	100.184
ENSG00000167522	2091.19	0.374695	0.26065	1.43754	0.150564	0.999996	ANKRD11	2053.74	1718.87	1939.85	2057	4654.12	1745.57	1394.03	1910.66	1817.52	2037.83	1721.67	2043.42	2054.74	1719.87	1940.85	2058	4655.12	1746.57	1395.03	1911.66	1818.52	2038.83	1722.67	2044.42
ENSG00000233335	1.73887	1.68012	1.16876	1.43753	0.150567	0.999996	AC016696.1	7.31389	0	2.07102	3.02056	2.26038	0.785231	3.4463	0	0	0.808985	0	1.16004	8.31389	1	3.07102	4.02056	3.26038	1.78523	4.4463	1	1	1.80899	1	2.16004
ENSG00000088808	227.685	0.280029	0.194799	1.43752	0.150569	0.999996	PPP1R13B	212.103	312.888	245.761	160.09	285.938	281.113	232.625	224.482	180.081	199.01	158.575	239.549	213.103	313.888	246.761	161.09	286.938	282.113	233.625	225.482	181.081	200.01	159.575	240.549
ENSG00000124226	1234.74	-0.212332	0.147779	-1.43682	0.15077	0.999996	RNF114	1274.08	1117.27	1306.81	1043.1	1207.04	917.15	1173.47	1256.69	1510.27	1452.94	1529.11	1028.96	1275.08	1118.27	1307.81	1044.1	1208.04	918.15	1174.47	1257.69	1511.27	1453.94	1530.11	1029.96
ENSG00000257108	7.6995	0.677992	0.472008	1.4364	0.150889	0.999996	NHLRC4	7.31389	9.40007	5.52271	9.06168	16.9528	7.85231	10.3389	7.17524	3.71301	3.23594	6.60727	5.22019	8.31389	10.4001	6.52271	10.0617	17.9528	8.85231	11.3389	8.17524	4.71301	4.23594	7.60727	6.22019
ENSG00000271239	20.1228	-1.02713	0.715293	-1.43596	0.151013	0.999996	AC007423.1	19.0161	4.0286	9.66474	5.03427	14.6925	26.6979	44.8019	1.02503	5.56952	20.2246	62.2971	28.421	20.0161	5.0286	10.6647	6.03427	15.6925	27.6979	45.8019	2.02503	6.56952	21.2246	63.2971	29.421
ENSG00000267786	1.40492	-1.6205	1.12865	-1.43579	0.151063	0.999996	AF038458.3	0	1.34287	0.690339	0	1.13019	0.785231	5.16945	2.05007	0	2.42696	0.943896	2.32009	1	2.34287	1.69034	1	2.13019	1.78523	6.16945	3.05007	1	3.42696	1.9439	3.32009
ENSG00000225166	3.22983	1.44946	1.00953	1.43577	0.151067	0.999996	AC012462.1	4.38833	2.68574	2.76136	9.06168	1.13019	7.06708	8.61575	0	0	0	1.88779	1.16004	5.38833	3.68574	3.76136	10.0617	2.13019	8.06708	9.61575	1	1	1	2.88779	2.16004
ENSG00000212391	3.09361	1.04399	0.72715	1.43573	0.151078	0.999996	AC073149.1	1.46278	4.0286	3.45169	9.06168	4.52076	3.14092	0	2.05007	2.78476	1.61797	0.943896	4.06015	2.46278	5.0286	4.45169	10.0617	5.52076	4.14092	1	3.05007	3.78476	2.61797	1.9439	5.06015
ENSG00000269505	0.594248	2.19344	1.52822	1.43529	0.151204	0.999996	ZNF92P2	1.46278	0	1.38068	1.00685	1.13019	1.57046	0	0	0	0	0	0.580021	2.46278	1	2.38068	2.00685	2.13019	2.57046	1	1	1	1	1	1.58002
ENSG00000143353	298.139	-0.27497	0.191589	-1.4352	0.151229	0.999996	LYPLAL1	324.737	261.859	249.212	273.864	176.31	333.723	311.89	258.309	299.826	297.707	421.921	368.314	325.737	262.859	250.212	274.864	177.31	334.723	312.89	259.309	300.826	298.707	422.921	369.314
ENSG00000268108	2.07717	-1.8479	1.28757	-1.43518	0.151235	0.999996	AC008687.2	0	1.34287	0	1.00685	1.13019	1.57046	15.5084	2.05007	0.928253	0.808985	0	0.580021	1	2.34287	1	2.00685	2.13019	2.57046	16.5084	3.05007	1.92825	1.80899	1	1.58002
ENSG00000188659	10.8793	0.705261	0.491754	1.43418	0.151522	0.999996	SAXO2	17.5533	6.71434	11.7358	14.096	7.91132	22.7717	12.0621	5.12517	6.49777	3.23594	6.60727	16.2406	18.5533	7.71434	12.7358	15.096	8.91132	23.7717	13.0621	6.12517	7.49777	4.23594	7.60727	17.2406
ENSG00000156052	1719.93	-0.207085	0.144426	-1.43385	0.151615	0.999996	GNAQ	1607.59	1634.27	1667.17	1338.11	1355.1	1978.78	1597.36	1607.25	2045.87	1638.19	2138.87	2030.65	1608.59	1635.27	1668.17	1339.11	1356.1	1979.78	1598.36	1608.25	2046.87	1639.19	2139.87	2031.65
ENSG00000211819	0.730922	-2.24664	1.56731	-1.43344	0.151733	0.999996	TRAV40	0	0	0.690339	0	0	0	3.4463	1.02503	1.85651	0.808985	0.943896	0	1	1	1.69034	1	1	1	4.4463	2.02503	2.85651	1.80899	1.9439	1
ENSG00000232080	1.05136	2.45358	1.71185	1.43329	0.151776	0.999996	AL662789.1	5.85111	0	0	3.02056	0	2.35569	0	0	0	0.808985	0	0.580021	6.85111	1	1	4.02056	1	3.35569	1	1	1	1.80899	1	1.58002
ENSG00000237941	2.10207	1.68218	1.17469	1.43201	0.15214	0.999996	KCNQ1DN	4.38833	0	0	2.01371	3.39057	9.42277	1.72315	0	0.928253	1.61797	0	1.74006	5.38833	1	1	3.01371	4.39057	10.4228	2.72315	1	1.92825	2.61797	1	2.74006
ENSG00000168065	7.99518	-1.14044	0.796526	-1.43177	0.152211	0.999996	SLC22A11	8.77666	0	4.14203	10.0685	2.26038	3.92616	41.3556	4.10014	3.71301	3.23594	5.66338	8.70032	9.77666	1	5.14203	11.0685	3.26038	4.92616	42.3556	5.10014	4.71301	4.23594	6.66338	9.70032
ENSG00000185186	7.39486	-0.731469	0.510913	-1.43169	0.152232	0.999996	LINC00313	8.77666	4.0286	8.9744	1.00685	7.91132	3.14092	5.16945	13.3254	8.35427	8.89884	7.55117	11.6004	9.77666	5.0286	9.9744	2.00685	8.91132	4.14092	6.16945	14.3254	9.35427	9.89884	8.55117	12.6004
ENSG00000185008	104.43	0.449677	0.314101	1.43163	0.152249	0.999996	ROBO2	147.741	99.3722	135.306	106.726	123.191	108.362	172.315	92.253	41.7714	53.393	68.9044	103.824	148.741	100.372	136.306	107.726	124.191	109.362	173.315	93.253	42.7714	54.393	69.9044	104.824
ENSG00000135245	3338.65	-0.700108	0.489092	-1.43144	0.152303	0.999996	HILPDA	1418.89	2488.33	4494.8	2089.22	1586.79	3186.47	435.957	3240.13	5004.21	3009.42	7474.71	5634.91	1419.89	2489.33	4495.8	2090.22	1587.79	3187.47	436.957	3241.13	5005.21	3010.42	7475.71	5635.91
ENSG00000090020	288.498	0.495751	0.346396	1.43117	0.152382	0.999996	SLC9A1	384.71	174.573	238.167	194.323	733.493	299.958	298.105	177.331	208.857	194.156	322.812	235.489	385.71	175.573	239.167	195.323	734.493	300.958	299.105	178.331	209.857	195.156	323.812	236.489
ENSG00000241406	1.20931	1.63956	1.14599	1.43069	0.152519	0.999996	RN7SL515P	1.46278	1.34287	2.07102	4.02741	1.13019	0.785231	1.72315	0	0	0.808985	0	1.16004	2.46278	2.34287	3.07102	5.02741	2.13019	1.78523	2.72315	1	1	1.80899	1	2.16004
ENSG00000185033	1213.49	-0.499063	0.348836	-1.43065	0.15253	0.999996	SEMA4B	816.23	870.178	1667.86	810.517	1365.27	504.118	639.289	1469.9	1748.83	1935.9	1921.77	812.03	817.23	871.178	1668.86	811.517	1366.27	505.118	640.289	1470.9	1749.83	1936.9	1922.77	813.03
ENSG00000270509	1.16322	2.37549	1.66056	1.43054	0.152563	0.999996	AL713998.2	1.46278	0	3.45169	4.02741	0	1.57046	3.4463	0	0	0	0	0	2.46278	1	4.45169	5.02741	1	2.57046	4.4463	1	1	1	1	1
ENSG00000228286	1.48983	-2.17529	1.52061	-1.43053	0.152565	0.999996	AP000593.2	0	0	0	0	2.26038	0.785231	6.8926	0	0.928253	3.23594	3.77558	0	1	1	1	1	3.26038	1.78523	7.8926	1	1.92825	4.23594	4.77558	1
ENSG00000249433	0.966057	-1.927	1.34706	-1.43052	0.152567	0.999996	AC008628.1	0	0	0	1.00685	1.13019	0	5.16945	1.02503	0.928253	0.808985	0.943896	0.580021	1	1	1	2.00685	2.13019	1	6.16945	2.02503	1.92825	1.80899	1.9439	1.58002
ENSG00000116044	3597.29	-0.299583	0.209427	-1.43049	0.152577	0.999996	NFE2L2	3379.02	2337.93	3992.92	3240.05	3452.73	2948.54	2855.26	2885.47	4637.55	4363.67	5631.28	3443.01	3380.02	2338.93	3993.92	3241.05	3453.73	2949.54	2856.26	2886.47	4638.55	4364.67	5632.28	3444.01
ENSG00000215271	158.922	-0.234557	0.163975	-1.43045	0.152589	0.999996	HOMEZ	174.071	138.315	147.732	144.987	142.404	131.919	130.959	168.106	172.655	143.19	226.535	186.187	175.071	139.315	148.732	145.987	143.404	132.919	131.959	169.106	173.655	144.19	227.535	187.187
ENSG00000152503	229.119	-0.558877	0.390849	-1.4299	0.152745	0.999996	TRIM36	141.889	169.201	354.144	137.939	162.747	145.268	134.406	211.157	646.064	245.122	227.479	174.006	142.889	170.201	355.144	138.939	163.747	146.268	135.406	212.157	647.064	246.122	228.479	175.006
ENSG00000250524	0.992474	2.14329	1.49943	1.4294	0.15289	0.999996	AC106821.1	4.38833	0	2.07102	2.01371	0	0.785231	1.72315	0	0.928253	0	0	0	5.38833	1	3.07102	3.01371	1	1.78523	2.72315	1	1.92825	1	1	1
ENSG00000225377	42.1655	0.404757	0.283188	1.42929	0.152922	0.999996	NRSN2-AS1	51.1972	33.5717	33.8266	51.3495	66.6812	51.04	49.9714	37.9263	22.2781	25.0785	34.9242	48.1418	52.1972	34.5717	34.8266	52.3495	67.6812	52.04	50.9714	38.9263	23.2781	26.0785	35.9242	49.1418
ENSG00000260135	53.3095	-0.932875	0.652688	-1.42928	0.152923	0.999996	MMP2-AS1	20.4789	16.1144	73.1759	53.3632	50.8585	5.49662	41.3556	36.9012	67.7624	129.438	137.809	6.96026	21.4789	17.1144	74.1759	54.3632	51.8585	6.49662	42.3556	37.9012	68.7624	130.438	138.809	7.96026
ENSG00000170017	2481.23	-0.411674	0.288085	-1.429	0.153004	0.999996	ALCAM	2818.77	1447.61	2820.03	2335.9	1287.29	2068.3	2183.23	2055.19	3768.71	4625.78	2032.21	2331.69	2819.77	1448.61	2821.03	2336.9	1288.29	2069.3	2184.23	2056.19	3769.71	4626.78	2033.21	2332.69
ENSG00000188352	951.755	-0.212089	0.14845	-1.42869	0.153094	0.999996	FOCAD	785.511	921.207	889.156	955.504	857.814	885.741	713.384	897.93	1054.49	1263.63	1154.38	1042.3	786.511	922.207	890.156	956.504	858.814	886.741	714.384	898.93	1055.49	1264.63	1155.38	1043.3
ENSG00000283629	2.08164	-1.35325	0.947261	-1.42859	0.153123	0.999996	AC016526.4	1.46278	1.34287	2.07102	0	1.13019	0.785231	5.16945	4.10014	3.71301	4.04493	0	1.16004	2.46278	2.34287	3.07102	1	2.13019	1.78523	6.16945	5.10014	4.71301	5.04493	1	2.16004
ENSG00000285761	13.4054	0.636638	0.445674	1.42848	0.153153	0.999996	AL645939.5	10.2394	16.1144	22.0908	18.1234	11.3019	20.416	3.4463	3.0751	16.7085	12.1348	17.934	9.28034	11.2394	17.1144	23.0908	19.1234	12.3019	21.416	4.4463	4.0751	17.7085	13.1348	18.934	10.2803
ENSG00000275807	16.3078	0.600726	0.420587	1.4283	0.153204	0.999996	AC145285.6	14.6278	29.5431	9.66474	13.0891	39.5566	11.7785	13.7852	17.4256	12.9955	10.5168	12.2706	10.4404	15.6278	30.5431	10.6647	14.0891	40.5566	12.7785	14.7852	18.4256	13.9955	11.5168	13.2706	11.4404
ENSG00000277142	54.2186	0.312482	0.218826	1.42799	0.153293	0.999996	LINC00235	46.8089	61.7719	46.2527	51.3495	90.4151	63.6037	53.4177	46.1265	42.6996	44.4942	53.8021	49.8818	47.8089	62.7719	47.2527	52.3495	91.4151	64.6037	54.4177	47.1265	43.6996	45.4942	54.8021	50.8818
ENSG00000253956	1.26941	1.96516	1.37629	1.42788	0.153328	0.999996	AC073023.1	1.46278	0	3.45169	1.00685	1.13019	3.92616	3.4463	0	0	0.808985	0	0	2.46278	1	4.45169	2.00685	2.13019	4.92616	4.4463	1	1	1.80899	1	1
ENSG00000234540	3.40437	-1.03966	0.728266	-1.42759	0.15341	0.999996	AL080313.1	4.38833	4.0286	3.45169	1.00685	0	0.785231	3.4463	5.12517	6.49777	5.6629	4.71948	1.74006	5.38833	5.0286	4.45169	2.00685	1	1.78523	4.4463	6.12517	7.49777	6.6629	5.71948	2.74006
ENSG00000151892	317.72	0.382867	0.268195	1.42757	0.153416	0.999996	GFRA1	558.781	259.173	462.527	254.734	396.696	225.361	365.308	299.31	190.292	282.336	217.096	301.031	559.781	260.173	463.527	255.734	397.696	226.361	366.308	300.31	191.292	283.336	218.096	302.031
ENSG00000215120	2.93946	1.29078	0.904197	1.42754	0.153424	0.999996	AL590763.1	4.38833	1.34287	0	5.03427	9.04151	5.49662	1.72315	0	2.78476	1.61797	0.943896	2.90011	5.38833	2.34287	1	6.03427	10.0415	6.49662	2.72315	1	3.78476	2.61797	1.9439	3.90011
ENSG00000261655	4.73807	-1.0155	0.711452	-1.42736	0.153475	0.999996	AC100803.3	0	6.71434	4.83237	1.00685	1.13019	4.71139	6.8926	11.2754	6.49777	6.47188	0.943896	6.38023	1	7.71434	5.83237	2.00685	2.13019	5.71139	7.8926	12.2754	7.49777	7.47188	1.9439	7.38023
ENSG00000268931	6.90295	0.838409	0.587435	1.42724	0.153511	0.999996	AC136469.1	17.5533	9.40007	6.90339	5.03427	11.3019	2.35569	10.3389	5.12517	4.64126	1.61797	5.66338	2.90011	18.5533	10.4001	7.90339	6.03427	12.3019	3.35569	11.3389	6.12517	5.64126	2.61797	6.66338	3.90011
ENSG00000004766	670.096	-0.249779	0.175029	-1.42707	0.15356	0.999996	VPS50	615.829	478.061	695.171	613.174	545.881	724.768	639.289	525.842	789.015	656.896	938.233	818.99	616.829	479.061	696.171	614.174	546.881	725.768	640.289	526.842	790.015	657.896	939.233	819.99
ENSG00000229760	0.744667	2.34107	1.64058	1.42698	0.153586	0.999996	MTCO1P52	1.46278	0	1.38068	2.01371	0	2.35569	1.72315	0	0	0	0	0	2.46278	1	2.38068	3.01371	1	3.35569	2.72315	1	1	1	1	1
ENSG00000092036	142.124	-0.293221	0.205503	-1.42685	0.153623	0.999996	HAUS4	118.485	116.83	140.139	116.795	150.315	125.637	96.4964	128.129	165.229	148.853	227.479	171.106	119.485	117.83	141.139	117.795	151.315	126.637	97.4964	129.129	166.229	149.853	228.479	172.106
ENSG00000013374	1223.04	-0.224869	0.157631	-1.42655	0.153709	0.999996	NUB1	1353.07	1211.27	1095.57	1098.48	1086.11	926.573	1090.75	1274.12	1370.1	1694.01	1452.66	1023.74	1354.07	1212.27	1096.57	1099.48	1087.11	927.573	1091.75	1275.12	1371.1	1695.01	1453.66	1024.74
ENSG00000131941	48.0863	-0.479818	0.336351	-1.42654	0.153713	0.999996	RHPN2	67.2878	28.2002	38.659	37.2536	45.2076	23.5569	99.9427	44.0765	67.7624	37.2133	51.9143	35.9613	68.2878	29.2002	39.659	38.2536	46.2076	24.5569	100.943	45.0765	68.7624	38.2133	52.9143	36.9613
ENSG00000255059	0.980538	2.14144	1.50162	1.42608	0.153844	0.999996	PPIAP43	1.46278	0	0	3.02056	2.26038	2.35569	1.72315	0	0	0	0.943896	0	2.46278	1	1	4.02056	3.26038	3.35569	2.72315	1	1	1	1.9439	1
ENSG00000285948	3.35096	1.21983	0.855447	1.42595	0.153882	0.999996	AC123768.5	7.31389	0	4.83237	6.04112	2.26038	6.28185	8.61575	1.02503	0.928253	0.808985	0.943896	1.16004	8.31389	1	5.83237	7.04112	3.26038	7.28185	9.61575	2.02503	1.92825	1.80899	1.9439	2.16004
ENSG00000078487	88.0703	-0.239631	0.168076	-1.42573	0.153946	0.999996	ZCWPW1	81.9155	69.8291	98.7184	68.466	97.1963	68.3151	91.327	89.1779	102.108	86.5614	102.885	100.344	82.9155	70.8291	99.7184	69.466	98.1963	69.3151	92.327	90.1779	103.108	87.5614	103.885	101.344
ENSG00000213361	4.08539	1.09253	0.766371	1.4256	0.153985	0.999996	AC004884.1	0	8.05721	2.76136	11.0754	6.78114	5.49662	0	1.02503	3.71301	2.42696	1.88779	5.80021	1	9.05721	3.76136	12.0754	7.78114	6.49662	1	2.02503	4.71301	3.42696	2.88779	6.80021
ENSG00000207996	0.919543	-2.0669	1.4499	-1.42554	0.154	0.999996	MIR301A	0	0	0	0	0	1.57046	1.72315	3.0751	0	1.61797	1.88779	1.16004	1	1	1	1	1	2.57046	2.72315	4.0751	1	2.61797	2.88779	2.16004
ENSG00000179833	4141.57	-0.305243	0.214178	-1.42519	0.154103	0.999996	SERTAD2	5317.2	3339.71	3004.35	3309.53	4143.27	3118.94	4247.57	4054.01	3737.14	6911.97	4945.07	3570.03	5318.2	3340.71	3005.35	3310.53	4144.27	3119.94	4248.57	4055.01	3738.14	6912.97	4946.07	3571.03
ENSG00000185100	192.228	-0.423014	0.296902	-1.42476	0.154228	0.999996	ADSSL1	102.394	163.83	195.366	148.007	187.611	188.455	91.327	253.183	346.238	156.134	267.123	207.068	103.394	164.83	196.366	149.007	188.611	189.455	92.327	254.183	347.238	157.134	268.123	208.068
ENSG00000213888	11.7401	0.640832	0.449888	1.42443	0.154323	0.999996	LINC01521	13.165	18.8001	11.0454	7.04798	22.6038	12.5637	15.5084	6.1502	5.56952	4.04493	15.1023	9.28034	14.165	19.8001	12.0454	8.04798	23.6038	13.5637	16.5084	7.1502	6.56952	5.04493	16.1023	10.2803
ENSG00000240294	0.696773	2.38771	1.67634	1.42436	0.154343	0.999996	RN7SKP241	0	2.68574	1.38068	0	1.13019	2.35569	0	0	0	0.808985	0	0	1	3.68574	2.38068	1	2.13019	3.35569	1	1	1	1.80899	1	1
ENSG00000164855	51.3761	0.64044	0.449709	1.42412	0.154412	0.999996	TMEM184A	27.7928	61.7719	38.659	50.3427	159.357	38.4763	17.2315	67.6522	43.6279	49.3481	32.0925	30.1611	28.7928	62.7719	39.659	51.3427	160.357	39.4763	18.2315	68.6522	44.6279	50.3481	33.0925	31.1611
ENSG00000109107	306.786	-0.517528	0.363411	-1.42409	0.154421	0.999996	ALDOC	122.873	339.746	245.761	192.309	246.381	367.488	113.728	479.716	414.001	228.943	490.826	439.656	123.873	340.746	246.761	193.309	247.381	368.488	114.728	480.716	415.001	229.943	491.826	440.656
ENSG00000187475	2.91035	1.03503	0.726806	1.42409	0.154421	0.999996	HIST1H1T	5.85111	2.68574	3.45169	2.01371	5.65095	3.92616	3.4463	0	1.85651	1.61797	0.943896	3.48013	6.85111	3.68574	4.45169	3.01371	6.65095	4.92616	4.4463	1	2.85651	2.61797	1.9439	4.48013
ENSG00000241532	2.09711	1.50744	1.05857	1.42403	0.154438	0.999996	AGGF1P3	7.31389	1.34287	2.07102	2.01371	1.13019	3.92616	5.16945	0	0	1.61797	0	0.580021	8.31389	2.34287	3.07102	3.01371	2.13019	4.92616	6.16945	1	1	2.61797	1	1.58002
ENSG00000264006	18.1517	-0.649767	0.456299	-1.42399	0.154449	0.999996	AKR1C8P	13.165	9.40007	16.5681	12.0822	6.78114	25.9126	32.7399	14.3505	19.4933	12.1348	12.2706	42.9216	14.165	10.4001	17.5681	13.0822	7.78114	26.9126	33.7399	15.3505	20.4933	13.1348	13.2706	43.9216
ENSG00000154640	978.891	-0.313178	0.219943	-1.42391	0.154473	0.999996	BTG3	1012.24	839.292	1004.44	934.36	904.151	544.95	870.191	1085.51	1153.82	1342.11	1382.81	672.825	1013.24	840.292	1005.44	935.36	905.151	545.95	871.191	1086.51	1154.82	1343.11	1383.81	673.825
ENSG00000206107	0.637999	2.84472	1.99788	1.42387	0.154485	0.999996	KRTAP27-1	4.38833	0	0.690339	1.00685	0	1.57046	0	0	0	0	0	0	5.38833	1	1.69034	2.00685	1	2.57046	1	1	1	1	1	1
ENSG00000212331	7.44079	0.755207	0.530483	1.42362	0.154556	0.999996	RNA5SP297	4.38833	13.4287	9.66474	12.0822	2.26038	14.1342	5.16945	8.20027	4.64126	6.47188	1.88779	6.96026	5.38833	14.4287	10.6647	13.0822	3.26038	15.1342	6.16945	9.20027	5.64126	7.47188	2.88779	7.96026
ENSG00000149506	29.8175	-0.542711	0.381296	-1.42333	0.154639	0.999996	ZP1	24.8672	21.4859	15.1875	48.329	20.3434	15.7046	29.2936	44.0765	41.7714	44.4942	37.7558	14.5005	25.8672	22.4859	16.1875	49.329	21.3434	16.7046	30.2936	45.0765	42.7714	45.4942	38.7558	15.5005
ENSG00000230547	2.8111	1.55399	1.09183	1.42329	0.154653	0.999996	HMGB1P11	7.31389	0	0.690339	9.06168	1.13019	6.28185	5.16945	0	0	1.61797	1.88779	0.580021	8.31389	1	1.69034	10.0617	2.13019	7.28185	6.16945	1	1	2.61797	2.88779	1.58002
ENSG00000137575	8299.82	-0.235317	0.165338	-1.42325	0.154664	0.999996	SDCBP	8807.38	7028.57	8779.73	6563.68	7937.32	6632.06	6746.13	8306.87	10195	8983.78	11867.6	7749.66	8808.38	7029.57	8780.73	6564.68	7938.32	6633.06	6747.13	8307.87	10196	8984.78	11868.6	7750.66
ENSG00000164818	205.477	0.34144	0.239967	1.42286	0.154777	0.999996	DNAAF5	276.465	181.287	160.159	165.124	376.353	220.65	175.761	139.405	177.296	186.067	185.004	222.148	277.465	182.287	161.159	166.124	377.353	221.65	176.761	140.405	178.296	187.067	186.004	223.148
ENSG00000286205	5.23905	0.88218	0.620156	1.42251	0.154877	0.999996	AC139887.5	8.77666	4.0286	5.52271	9.06168	7.91132	3.92616	12.0621	2.05007	1.85651	4.04493	1.88779	1.74006	9.77666	5.0286	6.52271	10.0617	8.91132	4.92616	13.0621	3.05007	2.85651	5.04493	2.88779	2.74006
ENSG00000226953	7.97482	-0.790864	0.556036	-1.42233	0.154932	0.999996	NCKAP5-AS2	5.85111	4.0286	8.9744	9.06168	1.13019	4.71139	18.9547	15.3755	8.35427	7.28087	8.49506	3.48013	6.85111	5.0286	9.9744	10.0617	2.13019	5.71139	19.9547	16.3755	9.35427	8.28087	9.49506	4.48013
ENSG00000250613	1.02053	2.19347	1.54229	1.42221	0.154965	0.999996	AC110768.2	5.85111	0	2.07102	1.00685	0	0.785231	1.72315	0	0	0.808985	0	0	6.85111	1	3.07102	2.00685	1	1.78523	2.72315	1	1	1.80899	1	1
ENSG00000254756	3.06018	-1.01078	0.71086	-1.42191	0.155053	0.999996	AP001107.6	2.92555	2.68574	0.690339	2.01371	3.39057	0.785231	6.8926	5.12517	1.85651	4.04493	2.83169	3.48013	3.92555	3.68574	1.69034	3.01371	4.39057	1.78523	7.8926	6.12517	2.85651	5.04493	3.83169	4.48013
ENSG00000205707	180.801	-0.299244	0.210481	-1.42172	0.155108	0.999996	ETFRF1	185.773	167.858	178.107	130.891	132.232	177.462	225.733	135.304	176.368	153.707	279.393	226.788	186.773	168.858	179.107	131.891	133.232	178.462	226.733	136.304	177.368	154.707	280.393	227.788
ENSG00000103056	35.5225	0.4475	0.314794	1.42156	0.155153	0.999996	SMPD3	21.9417	38.9432	42.801	26.1782	74.5925	40.0468	39.6325	22.5507	35.2736	26.6965	32.0925	25.5209	22.9417	39.9432	43.801	27.1782	75.5925	41.0468	40.6325	23.5507	36.2736	27.6965	33.0925	26.5209
ENSG00000175356	257.325	0.337024	0.237083	1.42154	0.155159	0.999996	SCUBE2	254.523	206.802	241.619	235.604	499.544	285.039	241.241	217.307	174.511	207.1	292.608	232.009	255.523	207.802	242.619	236.604	500.544	286.039	242.241	218.307	175.511	208.1	293.608	233.009
ENSG00000218175	23.0855	0.743269	0.522905	1.42142	0.155194	0.999996	AC016739.1	55.5855	33.5717	17.2585	7.04798	51.9887	8.63754	17.2315	12.3004	20.4216	11.3258	28.3169	13.3405	56.5855	34.5717	18.2585	8.04798	52.9887	9.63754	18.2315	13.3004	21.4216	12.3258	29.3169	14.3405
ENSG00000109929	526.473	-0.275774	0.194027	-1.42132	0.155224	0.999996	SC5D	557.318	409.575	517.754	367.502	366.181	639.963	470.42	559.669	573.66	470.02	714.529	671.085	558.318	410.575	518.754	368.502	367.181	640.963	471.42	560.669	574.66	471.02	715.529	672.085
ENSG00000143641	2431.19	0.342785	0.24118	1.42128	0.155234	0.999996	GALNT2	2581.8	2356.73	2179.4	2563.45	4665.42	1966.22	1874.79	2591.29	1794.31	1624.44	2862.84	2113.6	2582.8	2357.73	2180.4	2564.45	4666.42	1967.22	1875.79	2592.29	1795.31	1625.44	2863.84	2114.6
ENSG00000286280	2.71294	-2.05245	1.44414	-1.42123	0.155251	0.999996	AC108063.2	2.92555	0	1.38068	1.00685	0	0.785231	24.1241	0	0	0.808985	0.943896	0.580021	3.92555	1	2.38068	2.00685	1	1.78523	25.1241	1	1	1.80899	1.9439	1.58002
ENSG00000244414	7.99346	0.859409	0.6047	1.42122	0.155254	0.999996	CFHR1	13.165	12.0858	7.59373	9.06168	4.52076	14.1342	15.5084	7.17524	0	4.04493	2.83169	5.80021	14.165	13.0858	8.59373	10.0617	5.52076	15.1342	16.5084	8.17524	1	5.04493	3.83169	6.80021
ENSG00000259519	0.900593	-1.95803	1.37778	-1.42115	0.155274	0.999996	AC051619.4	0	0	0.690339	0	1.13019	0	3.4463	1.02503	0.928253	2.42696	0	1.16004	1	1	1.69034	1	2.13019	1	4.4463	2.02503	1.92825	3.42696	1	2.16004
ENSG00000279328	5.80969	0.721335	0.507652	1.42093	0.155338	0.999996	AC073439.1	2.92555	8.05721	8.28407	8.05483	9.04151	6.28185	8.61575	2.05007	2.78476	4.04493	3.77558	5.80021	3.92555	9.05721	9.28407	9.05483	10.0415	7.28185	9.61575	3.05007	3.78476	5.04493	4.77558	6.80021
ENSG00000258566	1.63566	-1.5113	1.06362	-1.4209	0.155345	0.999996	AC007376.1	1.46278	1.34287	2.07102	0	0	0	5.16945	3.0751	2.78476	1.61797	0.943896	1.16004	2.46278	2.34287	3.07102	1	1	1	6.16945	4.0751	3.78476	2.61797	1.9439	2.16004
ENSG00000236611	3.21217	1.05656	0.743602	1.42087	0.155355	0.999996	LINC02556	7.31389	4.0286	2.76136	9.06168	1.13019	1.57046	3.4463	3.0751	1.85651	1.61797	0.943896	1.74006	8.31389	5.0286	3.76136	10.0617	2.13019	2.57046	4.4463	4.0751	2.85651	2.61797	1.9439	2.74006
ENSG00000099365	37.1078	0.43116	0.303509	1.42058	0.155438	0.999996	STX1B	36.5694	55.0576	33.8266	35.2399	66.6812	27.4831	46.5251	41.0014	22.2781	23.4606	26.4291	30.7411	37.5694	56.0576	34.8266	36.2399	67.6812	28.4831	47.5251	42.0014	23.2781	24.4606	27.4291	31.7411
ENSG00000199121	5.72593	0.728701	0.512963	1.42057	0.155441	0.999996	MIR26B	4.38833	12.0858	8.9744	6.04112	4.52076	7.06708	1.72315	7.17524	5.56952	4.85391	2.83169	3.48013	5.38833	13.0858	9.9744	7.04112	5.52076	8.06708	2.72315	8.17524	6.56952	5.85391	3.83169	4.48013
ENSG00000279516	39.3273	1.30454	0.918712	1.41997	0.155617	0.999996	FAM230C	42.4205	0	101.48	164.117	2.26038	25.1274	34.463	32.8011	9.28253	46.1122	10.3829	3.48013	43.4205	1	102.48	165.117	3.26038	26.1274	35.463	33.8011	10.2825	47.1122	11.3829	4.48013
ENSG00000257083	8.38971	-0.791429	0.557536	-1.41951	0.15575	0.999996	AC073530.1	5.85111	8.05721	6.90339	9.06168	2.26038	3.92616	24.1241	6.1502	12.9955	12.1348	2.83169	6.38023	6.85111	9.05721	7.90339	10.0617	3.26038	4.92616	25.1241	7.1502	13.9955	13.1348	3.83169	7.38023
ENSG00000148481	751.625	-0.179124	0.126221	-1.41913	0.155862	0.999996	MINDY3	870.353	652.634	632.35	702.784	658.9	715.346	802.988	667.297	783.445	858.333	929.738	745.327	871.353	653.634	633.35	703.784	659.9	716.346	803.988	668.297	784.445	859.333	930.738	746.327
ENSG00000186162	108.435	-0.258421	0.182107	-1.41906	0.15588	0.999996	CIDECP1	87.7666	92.6579	113.906	92.6305	105.108	102.08	80.9881	96.3532	129.955	113.258	144.416	142.105	88.7666	93.6579	114.906	93.6305	106.108	103.08	81.9881	97.3532	130.955	114.258	145.416	143.105
ENSG00000266897	9.16638	0.781155	0.550497	1.419	0.1559	0.999996	AC005546.1	4.38833	5.37147	11.7358	14.096	24.8642	8.63754	10.3389	4.10014	2.78476	12.9438	3.77558	6.96026	5.38833	6.37147	12.7358	15.096	25.8642	9.63754	11.3389	5.10014	3.78476	13.9438	4.77558	7.96026
ENSG00000237272	1.43731	-1.81319	1.2778	-1.419	0.1559	0.999996	OR51R1P	0	0	1.38068	1.00685	0	0.785231	8.61575	0	0.928253	2.42696	0.943896	1.16004	1	1	2.38068	2.00685	1	1.78523	9.61575	1	1.92825	3.42696	1.9439	2.16004
ENSG00000250106	2.25827	-1.2257	0.863802	-1.41896	0.155911	0.999996	ANKRD33B-AS1	0	0	2.07102	3.02056	1.13019	1.57046	1.72315	3.0751	6.49777	2.42696	0.943896	4.64017	1	1	3.07102	4.02056	2.13019	2.57046	2.72315	4.0751	7.49777	3.42696	1.9439	5.64017
ENSG00000214027	0.784854	2.3989	1.69075	1.41884	0.155947	0.999996	ARPC3P5	1.46278	2.68574	2.76136	0	0	0.785231	1.72315	0	0	0	0	0	2.46278	3.68574	3.76136	1	1	1.78523	2.72315	1	1	1	1	1
ENSG00000201432	0.767576	-2.18563	1.54062	-1.41867	0.155996	0.999996	Y_RNA	1.46278	0	0	0	0	0	3.4463	1.02503	0	0.808985	1.88779	0.580021	2.46278	1	1	1	1	1	4.4463	2.02503	1	1.80899	2.88779	1.58002
ENSG00000239576	9.84097	0.655939	0.462458	1.41837	0.156082	0.999996	COX6CP14	10.2394	13.4287	11.0454	17.1165	5.65095	14.9194	8.61575	8.20027	4.64126	11.3258	1.88779	11.0204	11.2394	14.4287	12.0454	18.1165	6.65095	15.9194	9.61575	9.20027	5.64126	12.3258	2.88779	12.0204
ENSG00000266989	1.20452	-2.28991	1.61455	-1.4183	0.156103	0.999996	FTLP5	1.46278	0	0	0	1.13019	0	8.61575	0	1.85651	0.808985	0	0.580021	2.46278	1	1	1	2.13019	1	9.61575	1	2.85651	1.80899	1	1.58002
ENSG00000084731	77.5846	0.469409	0.331001	1.41815	0.156147	0.999996	KIF3C	77.5272	103.401	67.6532	44.3016	137.883	110.718	62.0334	78.9276	53.8386	34.7864	53.8021	106.144	78.5272	104.401	68.6532	45.3016	138.883	111.718	63.0334	79.9276	54.8386	35.7864	54.8021	107.144
ENSG00000255121	11.8873	-0.585588	0.412995	-1.41791	0.156218	0.999996	CCDC84-DT	7.31389	14.7715	6.21305	8.05483	6.78114	14.1342	17.2315	15.3755	11.139	10.5168	8.49506	22.6208	8.31389	15.7715	7.21305	9.05483	7.78114	15.1342	18.2315	16.3755	12.139	11.5168	9.49506	23.6208
ENSG00000168263	25.1099	0.580548	0.409465	1.41782	0.156243	0.999996	KCNV2	24.8672	20.143	20.7102	48.329	21.4736	43.9729	32.7399	17.4256	7.42602	29.1235	11.3268	23.7809	25.8672	21.143	21.7102	49.329	22.4736	44.9729	33.7399	18.4256	8.42602	30.1235	12.3268	24.7809
ENSG00000273820	50.683	-0.381896	0.269363	-1.41777	0.156257	0.999996	USP27X	70.2133	38.9432	33.1363	30.2056	37.2962	54.9662	74.0955	41.0014	62.1929	49.3481	47.1948	69.6026	71.2133	39.9432	34.1363	31.2056	38.2962	55.9662	75.0955	42.0014	63.1929	50.3481	48.1948	70.6026
ENSG00000273066	20.6105	0.444192	0.31334	1.4176	0.156306	0.999996	AL355987.4	16.0906	32.2288	21.4005	26.1782	16.9528	29.8388	17.2315	22.5507	16.7085	14.5617	10.3829	23.2009	17.0906	33.2288	22.4005	27.1782	17.9528	30.8388	18.2315	23.5507	17.7085	15.5617	11.3829	24.2009
ENSG00000182759	32.1937	0.983495	0.693776	1.4176	0.156308	0.999996	MAFA	58.5111	13.4287	13.8068	16.1097	143.534	10.208	55.1408	11.2754	10.2108	24.2696	21.7096	8.1203	59.5111	14.4287	14.8068	17.1097	144.534	11.208	56.1408	12.2754	11.2108	25.2696	22.7096	9.1203
ENSG00000073905	6.46869	-0.722161	0.509426	-1.4176	0.156309	0.999996	VDAC1P1	7.31389	5.37147	5.52271	2.01371	2.26038	6.28185	12.0621	8.20027	7.42602	4.04493	11.3268	5.80021	8.31389	6.37147	6.52271	3.01371	3.26038	7.28185	13.0621	9.20027	8.42602	5.04493	12.3268	6.80021
ENSG00000263887	3.2584	1.63782	1.15539	1.41754	0.156324	0.999996	AC053481.2	10.2394	1.34287	4.83237	5.03427	0	7.06708	8.61575	0	0	0.808985	0	1.16004	11.2394	2.34287	5.83237	6.03427	1	8.06708	9.61575	1	1	1.80899	1	2.16004
ENSG00000130150	500.705	-0.368693	0.260114	-1.41743	0.156358	0.999996	MOSPD2	361.306	449.861	604.737	437.981	311.932	457.005	270.535	481.766	772.306	629.39	733.407	498.238	362.306	450.861	605.737	438.981	312.932	458.005	271.535	482.766	773.306	630.39	734.407	499.238
ENSG00000164266	44.2209	0.731771	0.516321	1.41728	0.156401	0.999996	SPINK1	36.5694	37.6003	70.4146	12.0822	149.185	25.1274	31.0167	39.9763	32.4888	18.6067	53.8021	23.7809	37.5694	38.6003	71.4146	13.0822	150.185	26.1274	32.0167	40.9763	33.4888	19.6067	54.8021	24.7809
ENSG00000136161	414.16	-0.327953	0.231402	-1.41724	0.156412	0.999996	RCBTB2	333.513	448.518	435.604	287.96	322.104	376.911	299.828	421.289	621.001	334.111	664.503	424.576	334.513	449.518	436.604	288.96	323.104	377.911	300.828	422.289	622.001	335.111	665.503	425.576
ENSG00000230758	1.4357	1.50154	1.05979	1.41682	0.156535	0.999996	SNAP23P1	0	4.0286	2.76136	3.02056	1.13019	1.57046	1.72315	1.02503	0	0.808985	0	1.16004	1	5.0286	3.76136	4.02056	2.13019	2.57046	2.72315	2.02503	1	1.80899	1	2.16004
ENSG00000233971	1.44202	1.79073	1.26396	1.41676	0.156553	0.999996	RPS20P10	4.38833	5.37147	0.690339	1.00685	2.26038	0	0	1.02503	0	1.61797	0.943896	0	5.38833	6.37147	1.69034	2.00685	3.26038	1	1	2.02503	1	2.61797	1.9439	1
ENSG00000267342	13.8001	0.507744	0.358422	1.41661	0.156597	0.999996	AC087289.2	10.2394	14.7715	18.6391	13.0891	25.9944	14.1342	8.61575	18.4506	12.0673	10.5168	10.3829	8.70032	11.2394	15.7715	19.6391	14.0891	26.9944	15.1342	9.61575	19.4506	13.0673	11.5168	11.3829	9.70032
ENSG00000223589	1.12522	2.29917	1.62334	1.41632	0.156683	0.999996	AL139158.1	2.92555	0	2.76136	2.01371	0	2.35569	3.4463	0	0	0	0	0	3.92555	1	3.76136	3.01371	1	3.35569	4.4463	1	1	1	1	1
ENSG00000254265	1.98831	-1.37939	0.97397	-1.41625	0.156701	0.999996	AC100810.2	1.46278	1.34287	1.38068	1.00685	1.13019	0	8.61575	2.05007	2.78476	1.61797	1.88779	0.580021	2.46278	2.34287	2.38068	2.00685	2.13019	1	9.61575	3.05007	3.78476	2.61797	2.88779	1.58002
ENSG00000146085	571.205	-0.303313	0.214171	-1.41621	0.156713	0.999996	MMUT	504.658	412.26	492.212	554.776	492.763	612.48	456.635	466.39	517.965	688.446	995.81	660.064	505.658	413.26	493.212	555.776	493.763	613.48	457.635	467.39	518.965	689.446	996.81	661.064
ENSG00000179055	4.19478	1.00087	0.7068	1.41605	0.15676	0.999996	OR13D1	14.6278	1.34287	5.52271	3.02056	5.65095	3.14092	5.16945	1.02503	1.85651	4.04493	3.77558	1.16004	15.6278	2.34287	6.52271	4.02056	6.65095	4.14092	6.16945	2.02503	2.85651	5.04493	4.77558	2.16004
ENSG00000259866	12.7585	-0.516165	0.364585	-1.41576	0.156845	0.999996	AC007599.1	5.85111	17.4573	8.28407	13.0891	7.91132	10.9932	12.0621	18.4506	9.28253	17.7977	15.1023	16.8206	6.85111	18.4573	9.28407	14.0891	8.91132	11.9932	13.0621	19.4506	10.2825	18.7977	16.1023	17.8206
ENSG00000254064	19.8105	-0.419704	0.296453	-1.41575	0.156848	0.999996	AC105206.2	11.7022	17.4573	17.9488	23.1576	16.9528	13.3489	31.0167	20.5007	24.1346	25.8875	14.1584	21.4608	12.7022	18.4573	18.9488	24.1576	17.9528	14.3489	32.0167	21.5007	25.1346	26.8875	15.1584	22.4608
ENSG00000099282	626.587	-0.494687	0.349427	-1.41571	0.15686	0.999996	TSPAN15	358.38	506.261	807.006	367.502	739.144	342.361	575.532	407.963	961.67	699.772	1342.22	411.235	359.38	507.261	808.006	368.502	740.144	343.361	576.532	408.963	962.67	700.772	1343.22	412.235
ENSG00000259402	10.7449	0.594503	0.419942	1.41568	0.15687	0.999996	AC090515.5	10.2394	16.1144	13.8068	16.1097	13.5623	8.63754	3.4463	11.2754	12.9955	3.23594	8.49506	11.0204	11.2394	17.1144	14.8068	17.1097	14.5623	9.63754	4.4463	12.2754	13.9955	4.23594	9.49506	12.0204
ENSG00000236136	6.18422	0.851099	0.601308	1.41541	0.156947	0.999996	ADORA2BP1	1.46278	8.05721	17.2585	5.03427	9.04151	7.06708	1.72315	4.10014	1.85651	8.08985	4.71948	5.80021	2.46278	9.05721	18.2585	6.03427	10.0415	8.06708	2.72315	5.10014	2.85651	9.08985	5.71948	6.80021
ENSG00000234288	1.14662	2.40801	1.7019	1.4149	0.157098	0.999996	OR1AA1P	5.85111	0	0	3.02056	0	2.35569	1.72315	0	0	0.808985	0	0	6.85111	1	1	4.02056	1	3.35569	2.72315	1	1	1.80899	1	1
ENSG00000198829	76.1394	-0.573738	0.405529	-1.41479	0.157131	0.999996	SUCNR1	33.6439	59.0862	85.602	42.2879	74.5925	71.456	58.5871	50.2267	70.5472	57.4379	228.423	81.783	34.6439	60.0862	86.602	43.2879	75.5925	72.456	59.5871	51.2267	71.5472	58.4379	229.423	82.783
ENSG00000212724	1.57847	1.44627	1.02259	1.41432	0.157268	0.999996	KRTAP2-3	2.92555	1.34287	1.38068	4.02741	1.13019	2.35569	3.4463	0	0	0.808985	0.943896	0.580021	3.92555	2.34287	2.38068	5.02741	2.13019	3.35569	4.4463	1	1	1.80899	1.9439	1.58002
ENSG00000201376	6.97966	-0.794016	0.561421	-1.4143	0.157275	0.999996	SNORA70	2.92555	4.0286	9.66474	5.03427	2.26038	6.28185	1.72315	15.3755	12.0673	12.1348	4.71948	7.54028	3.92555	5.0286	10.6647	6.03427	3.26038	7.28185	2.72315	16.3755	13.0673	13.1348	5.71948	8.54028
ENSG00000242615	12.0359	-0.499965	0.353586	-1.41399	0.157366	0.999996	AC022415.1	8.77666	12.0858	11.0454	7.04798	10.1717	10.208	13.7852	17.4256	12.0673	12.1348	19.8218	9.86036	9.77666	13.0858	12.0454	8.04798	11.1717	11.208	14.7852	18.4256	13.0673	13.1348	20.8218	10.8604
ENSG00000258239	1.39344	2.01342	1.42438	1.41354	0.157497	0.999996	MTND2P17	5.85111	2.68574	0	2.01371	1.13019	0.785231	3.4463	0	0	0.808985	0	0	6.85111	3.68574	1	3.01371	2.13019	1.78523	4.4463	1	1	1.80899	1	1
ENSG00000251259	5.67228	0.759017	0.536965	1.41353	0.1575	0.999996	AC004069.1	8.77666	4.0286	7.59373	9.06168	4.52076	7.85231	8.61575	4.10014	3.71301	0.808985	3.77558	5.22019	9.77666	5.0286	8.59373	10.0617	5.52076	8.85231	9.61575	5.10014	4.71301	1.80899	4.77558	6.22019
ENSG00000254403	1.30935	2.51961	1.78283	1.41327	0.157578	0.999996	OR10Y1P	8.77666	0	0.690339	2.01371	0	0.785231	3.4463	0	0	0	0	0	9.77666	1	1.69034	3.01371	1	1.78523	4.4463	1	1	1	1	1
ENSG00000060762	404.567	-0.264679	0.187297	-1.41315	0.157611	0.999996	MPC1	405.189	378.689	390.041	276.885	340.187	414.602	427.341	323.911	465.983	354.335	625.803	451.837	406.189	379.689	391.041	277.885	341.187	415.602	428.341	324.911	466.983	355.335	626.803	452.837
ENSG00000287032	39.7244	0.38557	0.272878	1.41298	0.157663	0.999996	AC018647.3	36.5694	60.4291	41.4203	50.3427	30.5151	47.8991	56.864	41.0014	30.6323	30.7414	23.5974	26.681	37.5694	61.4291	42.4203	51.3427	31.5151	48.8991	57.864	42.0014	31.6323	31.7414	24.5974	27.681
ENSG00000276934	12.727	-0.59244	0.41935	-1.41276	0.157727	0.999996	AC009704.2	5.85111	18.8001	10.3551	12.0822	6.78114	7.85231	5.16945	14.3505	17.6368	16.1797	25.4852	12.1804	6.85111	19.8001	11.3551	13.0822	7.78114	8.85231	6.16945	15.3505	18.6368	17.1797	26.4852	13.1804
ENSG00000164603	539.67	-0.28418	0.201177	-1.41259	0.157778	0.999996	BMT2	545.616	483.432	518.444	452.077	374.093	548.877	337.737	615.02	580.158	583.278	815.526	621.783	546.616	484.432	519.444	453.077	375.093	549.877	338.737	616.02	581.158	584.278	816.526	622.783
ENSG00000285973	91.8108	0.40427	0.286235	1.41237	0.15784	0.999996	AC063960.2	68.7505	157.116	67.6532	89.61	135.623	110.718	53.4177	115.829	60.3364	70.3817	70.7922	101.504	69.7505	158.116	68.6532	90.61	136.623	111.718	54.4177	116.829	61.3364	71.3817	71.7922	102.504
ENSG00000200999	2.23785	-1.1665	0.826068	-1.41211	0.157916	0.999996	AC107390.1	0	1.34287	1.38068	2.01371	0	3.14092	3.4463	3.0751	2.78476	1.61797	2.83169	5.22019	1	2.34287	2.38068	3.01371	1	4.14092	4.4463	4.0751	3.78476	2.61797	3.83169	6.22019
ENSG00000109063	62.233	0.394196	0.279185	1.41195	0.157965	0.999996	MYH3	76.0644	44.3146	65.5822	85.5826	73.4623	78.5231	72.3723	34.8512	55.6952	56.629	28.3169	75.4028	77.0644	45.3146	66.5822	86.5826	74.4623	79.5231	73.3723	35.8512	56.6952	57.629	29.3169	76.4028
ENSG00000132824	3671.64	-0.241035	0.170725	-1.41183	0.158	0.999996	SERINC3	3027.95	3735.86	3743.71	3305.5	3434.65	2948.54	2631.25	3819.28	4693.24	3885.56	5205.59	3628.61	3028.95	3736.86	3744.71	3306.5	3435.65	2949.54	2632.25	3820.28	4694.24	3886.56	5206.59	3629.61
ENSG00000249226	1.53882	1.94397	1.37729	1.41145	0.158113	0.999996	SUCLG2P4	8.77666	1.34287	2.76136	2.01371	0	0	0	1.02503	0.928253	1.61797	0	0	9.77666	2.34287	3.76136	3.01371	1	1	1	2.02503	1.92825	2.61797	1	1
ENSG00000286270	1.22489	2.4971	1.76927	1.41137	0.158136	0.999996	AL591074.2	7.31389	0	0.690339	4.02741	0	0	1.72315	0	0	0	0.943896	0	8.31389	1	1.69034	5.02741	1	1	2.72315	1	1	1	1.9439	1
ENSG00000263505	1.11049	2.30042	1.63015	1.41118	0.158193	0.999996	AP005265.1	7.31389	1.34287	0	1.00685	1.13019	0	1.72315	0	0	0.808985	0	0	8.31389	2.34287	1	2.00685	2.13019	1	2.72315	1	1	1.80899	1	1
ENSG00000160949	44.8203	0.468719	0.332159	1.41113	0.158206	0.999996	TONSL	33.6439	38.9432	35.2073	46.3153	105.108	52.6105	44.8019	43.0514	27.8476	24.2696	39.6436	46.4017	34.6439	39.9432	36.2073	47.3153	106.108	53.6105	45.8019	44.0514	28.8476	25.2696	40.6436	47.4017
ENSG00000213181	2.40148	1.69683	1.20266	1.4109	0.158275	0.999996	OR10N1P	11.7022	0	3.45169	3.02056	0	3.14092	5.16945	0	0	0.808985	0.943896	0.580021	12.7022	1	4.45169	4.02056	1	4.14092	6.16945	1	1	1.80899	1.9439	1.58002
ENSG00000131951	20.3883	0.757009	0.53657	1.41083	0.158295	0.999996	LRRC9	45.3461	16.1144	19.3295	34.233	2.26038	35.3354	32.7399	11.2754	10.2108	12.1348	9.43896	16.2406	46.3461	17.1144	20.3295	35.233	3.26038	36.3354	33.7399	12.2754	11.2108	13.1348	10.439	17.2406
ENSG00000164951	744.652	-0.193981	0.137499	-1.41078	0.15831	0.999996	PDP1	669.952	680.834	800.103	612.167	621.604	782.875	703.045	706.248	845.638	686.828	982.596	843.931	670.952	681.834	801.103	613.167	622.604	783.875	704.045	707.248	846.638	687.828	983.596	844.931
ENSG00000277715	8.65069	0.627162	0.444573	1.41071	0.158331	0.999996	AC079174.2	8.77666	9.40007	8.9744	10.0685	10.1717	13.3489	17.2315	5.12517	6.49777	4.85391	4.71948	4.64017	9.77666	10.4001	9.9744	11.0685	11.1717	14.3489	18.2315	6.12517	7.49777	5.85391	5.71948	5.64017
ENSG00000287001	14.303	0.945575	0.670562	1.41012	0.158503	0.999996	AC010624.5	24.8672	12.0858	8.9744	10.0685	30.5151	25.1274	29.2936	1.02503	0.928253	6.47188	14.1584	8.1203	25.8672	13.0858	9.9744	11.0685	31.5151	26.1274	30.2936	2.02503	1.92825	7.47188	15.1584	9.1203
ENSG00000225531	1.50844	-1.70522	1.20937	-1.41001	0.158538	0.999996	AL807761.2	1.46278	0	0.690339	1.00685	0	0.785231	8.61575	1.02503	0.928253	2.42696	0	1.16004	2.46278	1	1.69034	2.00685	1	1.78523	9.61575	2.02503	1.92825	3.42696	1	2.16004
ENSG00000161911	16.03	-0.708907	0.502825	-1.40985	0.158585	0.999996	TREML1	14.6278	8.05721	13.1164	18.1234	10.1717	8.63754	20.6778	6.1502	35.2736	13.7527	36.8119	6.96026	15.6278	9.05721	14.1164	19.1234	11.1717	9.63754	21.6778	7.1502	36.2736	14.7527	37.8119	7.96026
ENSG00000258419	3.23838	1.3189	0.936274	1.40867	0.158934	0.999996	AC022469.1	1.46278	12.0858	1.38068	4.02741	1.13019	7.85231	1.72315	4.10014	0	1.61797	0	3.48013	2.46278	13.0858	2.38068	5.02741	2.13019	8.85231	2.72315	5.10014	1	2.61797	1	4.48013
ENSG00000277702	2.95644	1.45387	1.03222	1.40849	0.158987	0.999996	AC239859.5	4.38833	1.34287	2.76136	0	11.3019	5.49662	5.16945	1.02503	0	0	2.83169	1.16004	5.38833	2.34287	3.76136	1	12.3019	6.49662	6.16945	2.02503	1	1	3.83169	2.16004
ENSG00000236308	13.0178	0.494202	0.350875	1.40848	0.158988	0.999996	AL138921.2	16.0906	12.0858	17.9488	13.0891	16.9528	14.9194	13.7852	12.3004	5.56952	12.9438	6.60727	13.9205	17.0906	13.0858	18.9488	14.0891	17.9528	15.9194	14.7852	13.3004	6.56952	13.9438	7.60727	14.9205
ENSG00000171097	8.98098	0.664742	0.472026	1.40828	0.15905	0.999996	KYAT1	11.7022	12.0858	5.52271	8.05483	15.8226	14.1342	3.4463	3.0751	12.0673	7.28087	4.71948	9.86036	12.7022	13.0858	6.52271	9.05483	16.8226	15.1342	4.4463	4.0751	13.0673	8.28087	5.71948	10.8604
ENSG00000134313	2948.75	-0.226172	0.160609	-1.40821	0.159068	0.999996	KIDINS220	2305.34	2605.16	3145.87	2800.06	2346.27	3107.16	2214.25	2868.04	3660.1	3352.43	3202.64	3777.68	2306.34	2606.16	3146.87	2801.06	2347.27	3108.16	2215.25	2869.04	3661.1	3353.43	3203.64	3778.68
ENSG00000232684	28.0773	0.463572	0.329218	1.4081	0.159101	0.999996	ATP11A-AS1	16.0906	48.3432	28.9942	33.2262	31.6453	38.4763	13.7852	26.6509	27.8476	20.2246	15.1023	36.5413	17.0906	49.3432	29.9942	34.2262	32.6453	39.4763	14.7852	27.6509	28.8476	21.2246	16.1023	37.5413
ENSG00000251072	4.96267	1.40933	1.00116	1.40769	0.159222	0.999996	LMNB1-DT	20.4789	4.0286	1.38068	8.05483	3.39057	4.71139	13.7852	0	0	1.61797	0.943896	1.16004	21.4789	5.0286	2.38068	9.05483	4.39057	5.71139	14.7852	1	1	2.61797	1.9439	2.16004
ENSG00000134321	580.161	0.721347	0.51258	1.40729	0.159342	0.999996	RSAD2	1373.55	299.46	800.103	221.508	441.904	1195.91	928.778	216.282	194.005	262.92	307.71	719.806	1374.55	300.46	801.103	222.508	442.904	1196.91	929.778	217.282	195.005	263.92	308.71	720.806
ENSG00000274578	2.1512	1.5791	1.1221	1.40727	0.159346	0.999996	AC006249.1	4.38833	1.34287	2.76136	6.04112	0	3.92616	5.16945	1.02503	0	0	0	1.16004	5.38833	2.34287	3.76136	7.04112	1	4.92616	6.16945	2.02503	1	1	1	2.16004
ENSG00000164414	139.265	-0.219815	0.15621	-1.40718	0.159374	0.999996	SLC35A1	124.336	128.915	127.713	138.946	107.368	145.268	129.236	138.38	157.803	123.775	188.779	160.666	125.336	129.915	128.713	139.946	108.368	146.268	130.236	139.38	158.803	124.775	189.779	161.666
ENSG00000248503	25.8871	-0.411582	0.292507	-1.40708	0.159402	0.999996	AL356235.1	17.5533	25.5145	26.2329	35.2399	10.1717	18.0603	27.5704	30.751	31.5606	30.7414	31.1486	26.101	18.5533	26.5145	27.2329	36.2399	11.1717	19.0603	28.5704	31.751	32.5606	31.7414	32.1486	27.101
ENSG00000154654	145.48	0.300706	0.213752	1.40679	0.159489	0.999996	NCAM2	193.087	169.201	151.184	166.131	165.008	119.355	134.406	178.356	121.601	160.179	84.0067	103.244	194.087	170.201	152.184	167.131	166.008	120.355	135.406	179.356	122.601	161.179	85.0067	104.244
ENSG00000270000	10.9178	-0.53814	0.382636	-1.4064	0.159605	0.999996	AC005479.2	8.77666	10.7429	9.66474	5.03427	6.78114	12.5637	8.61575	12.3004	15.7803	8.89884	17.934	13.9205	9.77666	11.7429	10.6647	6.03427	7.78114	13.5637	9.61575	13.3004	16.7803	9.89884	18.934	14.9205
ENSG00000286089	3.61895	1.13721	0.808938	1.40581	0.159781	0.999996	AC095057.4	14.6278	2.68574	1.38068	6.04112	2.26038	2.35569	6.8926	1.02503	1.85651	1.61797	0.943896	1.74006	15.6278	3.68574	2.38068	7.04112	3.26038	3.35569	7.8926	2.02503	2.85651	2.61797	1.9439	2.74006
ENSG00000240056	0.92929	1.75975	1.25214	1.40539	0.159907	0.999996	AL445190.1	0	1.34287	2.76136	2.01371	1.13019	1.57046	0	0	0	0.808985	0.943896	0.580021	1	2.34287	3.76136	3.01371	2.13019	2.57046	1	1	1	1.80899	1.9439	1.58002
ENSG00000171806	84.7763	-0.420196	0.299003	-1.40533	0.159925	0.999996	METTL18	80.4528	55.0576	70.4146	69.4729	76.8529	83.2345	89.6038	43.0514	64.9777	101.123	167.07	116.004	81.4528	56.0576	71.4146	70.4729	77.8529	84.2345	90.6038	44.0514	65.9777	102.123	168.07	117.004
ENSG00000239718	0.618474	2.81209	2.0012	1.4052	0.159961	0.999996	HLTF-AS1	2.92555	0	0.690339	3.02056	0	0.785231	0	0	0	0	0	0	3.92555	1	1.69034	4.02056	1	1.78523	1	1	1	1	1	1
ENSG00000279593	1.99231	1.62856	1.15907	1.40506	0.160005	0.999996	AL132642.2	5.85111	1.34287	2.07102	2.01371	1.13019	4.71139	5.16945	0	0	1.61797	0	0	6.85111	2.34287	3.07102	3.01371	2.13019	5.71139	6.16945	1	1	2.61797	1	1
ENSG00000260385	1.90468	2.41855	1.72134	1.40504	0.16001	0.999996	AL356961.1	10.2394	0	2.07102	3.02056	0	2.35569	5.16945	0	0	0	0	0	11.2394	1	3.07102	4.02056	1	3.35569	6.16945	1	1	1	1	1
ENSG00000234564	0.792115	3.184	2.26616	1.40502	0.160015	0.999996	HSPA8P20	4.38833	0	2.76136	0	0	2.35569	0	0	0	0	0	0	5.38833	1	3.76136	1	1	3.35569	1	1	1	1	1	1
ENSG00000277087	3.99215	1.12174	0.798528	1.40476	0.160092	0.999996	AL121890.3	13.165	4.0286	0.690339	7.04798	1.13019	6.28185	6.8926	2.05007	0.928253	2.42696	0.943896	2.32009	14.165	5.0286	1.69034	8.04798	2.13019	7.28185	7.8926	3.05007	1.92825	3.42696	1.9439	3.32009
ENSG00000141314	33.1833	-0.545476	0.388315	-1.40473	0.160102	0.999996	RHBDL3	38.0322	21.4859	34.5169	13.0891	32.7755	20.416	86.1575	29.726	40.8431	25.0785	23.5974	32.4812	39.0322	22.4859	35.5169	14.0891	33.7755	21.416	87.1575	30.726	41.8431	26.0785	24.5974	33.4812
ENSG00000163738	608.089	0.386302	0.275089	1.40428	0.160236	0.999996	MTHFD2L	1076.6	539.833	649.609	665.53	551.532	648.601	896.038	510.467	285.902	580.042	477.611	415.295	1077.6	540.833	650.609	666.53	552.532	649.601	897.038	511.467	286.902	581.042	478.611	416.295
ENSG00000223302	1.2149	2.39636	1.70647	1.40428	0.160237	0.999996	Y_RNA	5.85111	0	0.690339	3.02056	0	1.57046	3.4463	0	0	0	0	0	6.85111	1	1.69034	4.02056	1	2.57046	4.4463	1	1	1	1	1
ENSG00000160097	35.661	0.79811	0.568512	1.40386	0.160361	0.999996	FNDC5	23.4044	22.8288	42.801	9.06168	149.185	24.3422	27.5704	19.4756	20.4216	17.7977	44.3631	26.681	24.4044	23.8288	43.801	10.0617	150.185	25.3422	28.5704	20.4756	21.4216	18.7977	45.3631	27.681
ENSG00000255946	3.8757	0.875084	0.62342	1.40368	0.160414	0.999996	AC069234.1	2.92555	4.0286	5.52271	5.03427	5.65095	6.28185	5.16945	4.10014	0	2.42696	1.88779	3.48013	3.92555	5.0286	6.52271	6.03427	6.65095	7.28185	6.16945	5.10014	1	3.42696	2.88779	4.48013
ENSG00000162704	2015.24	-0.277729	0.197896	-1.40341	0.160496	0.999996	ARPC5	2043.5	1843.76	1950.9	1460.94	1668.16	1965.43	1597.36	1889.14	2425.52	1868.76	3432.95	2036.45	2044.5	1844.76	1951.9	1461.94	1669.16	1966.43	1598.36	1890.14	2426.52	1869.76	3433.95	2037.45
ENSG00000223037	0.713332	2.42187	1.72624	1.40297	0.160625	0.999996	RNU6-284P	1.46278	0	0.690339	4.02741	0	1.57046	0	0	0	0.808985	0	0	2.46278	1	1.69034	5.02741	1	2.57046	1	1	1	1.80899	1	1
ENSG00000119888	16.9894	-0.704017	0.501937	-1.4026	0.160736	0.999996	EPCAM	13.165	2.68574	19.3295	20.1371	10.1717	10.9932	25.8473	9.2253	33.4171	13.7527	35.868	9.28034	14.165	3.68574	20.3295	21.1371	11.1717	11.9932	26.8473	10.2253	34.4171	14.7527	36.868	10.2803
ENSG00000232709	6.67633	-0.719206	0.512939	-1.40213	0.160877	0.999996	MARK2P9	2.92555	9.40007	2.76136	4.02741	7.91132	3.92616	8.61575	6.1502	7.42602	4.04493	11.3268	11.6004	3.92555	10.4001	3.76136	5.02741	8.91132	4.92616	9.61575	7.1502	8.42602	5.04493	12.3268	12.6004
ENSG00000279581	6.17709	0.989425	0.70567	1.40211	0.160884	0.999996	AC073862.2	5.85111	1.34287	18.6391	13.0891	5.65095	4.71139	5.16945	3.0751	2.78476	2.42696	0.943896	10.4404	6.85111	2.34287	19.6391	14.0891	6.65095	5.71139	6.16945	4.0751	3.78476	3.42696	1.9439	11.4404
ENSG00000259621	13.7657	0.645986	0.460746	1.40204	0.160902	0.999996	AC069029.1	7.31389	10.7429	28.3039	31.2125	10.1717	13.3489	3.4463	13.3254	10.2108	13.7527	9.43896	13.9205	8.31389	11.7429	29.3039	32.2125	11.1717	14.3489	4.4463	14.3254	11.2108	14.7527	10.439	14.9205
ENSG00000123240	2343.99	-0.294464	0.210113	-1.40145	0.161078	0.999996	OPTN	1739.24	2085.47	2101.39	1983.5	2952.05	1774.62	1530.16	2429.33	2781.97	3526.37	2636.3	2587.48	1740.24	2086.47	2102.39	1984.5	2953.05	1775.62	1531.16	2430.33	2782.97	3527.37	2637.3	2588.48
ENSG00000120242	1.14445	1.90477	1.36065	1.3999	0.161545	0.999996	IFNA8	4.38833	0	2.76136	3.02056	0	0.785231	0	1.02503	0	0.808985	0.943896	0	5.38833	1	3.76136	4.02056	1	1.78523	1	2.02503	1	1.80899	1.9439	1
ENSG00000287947	1.07241	1.91736	1.36975	1.39979	0.161578	0.999996	AC116361.1	4.38833	0	0.690339	3.02056	0	2.35569	0	1.02503	0	0.808985	0	0.580021	5.38833	1	1.69034	4.02056	1	3.35569	1	2.02503	1	1.80899	1	1.58002
ENSG00000129646	85.5784	0.415658	0.297068	1.3992	0.161752	0.999996	QRICH2	61.4367	146.373	53.8464	98.6717	119.8	108.362	46.5251	114.804	63.1212	73.6176	63.241	77.1428	62.4367	147.373	54.8464	99.6717	120.8	109.362	47.5251	115.804	64.1212	74.6176	64.241	78.1428
ENSG00000214671	9.82143	0.632588	0.452199	1.39892	0.161838	0.999996	RPL6P12	7.31389	21.4859	12.4261	12.0822	6.78114	11.7785	6.8926	13.3254	5.56952	8.08985	2.83169	9.28034	8.31389	22.4859	13.4261	13.0822	7.78114	12.7785	7.8926	14.3254	6.56952	9.08985	3.83169	10.2803
ENSG00000273982	2.02833	-1.53046	1.0942	-1.3987	0.161902	0.999996	AC005746.3	1.46278	2.68574	2.07102	0	0	0	6.8926	3.0751	2.78476	0	1.88779	3.48013	2.46278	3.68574	3.07102	1	1	1	7.8926	4.0751	3.78476	1	2.88779	4.48013
ENSG00000270190	60.8453	0.653006	0.467017	1.39825	0.162039	0.999996	AC068491.3	59.9739	42.9718	85.602	186.268	29.3849	42.4025	32.7399	36.9012	54.7669	93.8423	26.4291	38.8614	60.9739	43.9718	86.602	187.268	30.3849	43.4025	33.7399	37.9012	55.7669	94.8423	27.4291	39.8614
ENSG00000161958	19.9242	-0.608261	0.435045	-1.39816	0.162066	0.999996	FGF11	7.31389	16.1144	15.1875	26.1782	12.4321	17.2751	12.0621	47.1516	34.3453	18.6067	10.3829	22.0408	8.31389	17.1144	16.1875	27.1782	13.4321	18.2751	13.0621	48.1516	35.3453	19.6067	11.3829	23.0408
ENSG00000273115	1.24414	1.78191	1.27449	1.39813	0.162074	0.999996	AP001596.2	2.92555	1.34287	0.690339	2.01371	1.13019	2.35569	3.4463	1.02503	0	0	0	0	3.92555	2.34287	1.69034	3.01371	2.13019	3.35569	4.4463	2.02503	1	1	1	1
ENSG00000242849	0.715105	2.17736	1.55736	1.39811	0.16208	0.999996	ALDOAP1	1.46278	1.34287	0	1.00685	2.26038	0.785231	1.72315	0	0	0	0	0	2.46278	2.34287	1	2.00685	3.26038	1.78523	2.72315	1	1	1	1	1
ENSG00000186188	58.207	-0.711318	0.508822	-1.39797	0.162122	0.999996	FFAR4	39.495	29.5431	97.3378	32.2193	36.1661	29.0536	70.6492	23.5758	119.745	46.1122	151.967	22.6208	40.495	30.5431	98.3378	33.2193	37.1661	30.0536	71.6492	24.5758	120.745	47.1122	152.967	23.6208
ENSG00000251639	3.22237	1.1078	0.792558	1.39775	0.162187	0.999996	AC092535.3	4.38833	5.37147	3.45169	2.01371	2.26038	9.42277	0	4.10014	0	3.23594	0.943896	3.48013	5.38833	6.37147	4.45169	3.01371	3.26038	10.4228	1	5.10014	1	4.23594	1.9439	4.48013
ENSG00000252128	4.0809	0.888291	0.635586	1.39759	0.162235	0.999996	SNORD27	4.38833	13.4287	3.45169	3.02056	4.52076	3.14092	3.4463	3.0751	2.78476	1.61797	3.77558	2.32009	5.38833	14.4287	4.45169	4.02056	5.52076	4.14092	4.4463	4.0751	3.78476	2.61797	4.77558	3.32009
ENSG00000092020	532.713	-0.211533	0.151359	-1.39756	0.162246	0.999996	PPP2R3C	523.674	526.404	569.529	542.694	343.578	455.434	594.487	490.991	593.153	627.772	624.859	499.978	524.674	527.404	570.529	543.694	344.578	456.434	595.487	491.991	594.153	628.772	625.859	500.978
ENSG00000201208	6.89898	0.679282	0.486125	1.39734	0.162312	0.999996	Y_RNA	11.7022	6.71434	6.21305	8.05483	11.3019	7.06708	8.61575	1.02503	3.71301	7.28087	4.71948	6.38023	12.7022	7.71434	7.21305	9.05483	12.3019	8.06708	9.61575	2.02503	4.71301	8.28087	5.71948	7.38023
ENSG00000206698	6.75712	-0.904167	0.647222	-1.397	0.162415	0.999996	RNU1-73P	1.46278	12.0858	4.14203	2.01371	0	8.63754	5.16945	10.2503	6.49777	15.3707	8.49506	6.96026	2.46278	13.0858	5.14203	3.01371	1	9.63754	6.16945	11.2503	7.49777	16.3707	9.49506	7.96026
ENSG00000260994	1.15053	2.3084	1.65244	1.39697	0.162424	0.999996	AGGF1P7	4.38833	0	1.38068	3.02056	0	1.57046	3.4463	0	0	0	0	0	5.38833	1	2.38068	4.02056	1	2.57046	4.4463	1	1	1	1	1
ENSG00000142273	1.15453	1.90353	1.36262	1.39696	0.162424	0.999996	CBLC	4.38833	0	1.38068	2.01371	3.39057	0	0	0	0.928253	0.808985	0.943896	0	5.38833	1	2.38068	3.01371	4.39057	1	1	1	1.92825	1.80899	1.9439	1
ENSG00000212542	0.763415	1.94917	1.39543	1.39683	0.162466	0.999996	RNA5SP496	1.46278	0	0.690339	2.01371	1.13019	2.35569	0	0	0.928253	0	0	0.580021	2.46278	1	1.69034	3.01371	2.13019	3.35569	1	1	1.92825	1	1	1.58002
ENSG00000271232	0.671549	2.33284	1.67037	1.3966	0.162534	0.999996	CARSP1	0	0	2.07102	2.01371	2.26038	0.785231	0	0	0.928253	0	0	0	1	1	3.07102	3.01371	3.26038	1.78523	1	1	1.92825	1	1	1
ENSG00000283959	12.8158	0.726989	0.52058	1.3965	0.162564	0.999996	AP002851.1	23.4044	20.143	13.8068	5.03427	18.083	14.1342	20.6778	13.3254	10.2108	1.61797	7.55117	5.80021	24.4044	21.143	14.8068	6.03427	19.083	15.1342	21.6778	14.3254	11.2108	2.61797	8.55117	6.80021
ENSG00000222257	0.582603	2.77126	1.9845	1.39645	0.162579	0.999996	RN7SKP199	1.46278	0	1.38068	1.00685	0	3.14092	0	0	0	0	0	0	2.46278	1	2.38068	2.00685	1	4.14092	1	1	1	1	1	1
ENSG00000233129	2.03895	1.72906	1.2383	1.39632	0.162619	0.999996	AL117351.1	7.31389	0	2.76136	6.04112	0	2.35569	3.4463	0	0	0.808985	0	1.74006	8.31389	1	3.76136	7.04112	1	3.35569	4.4463	1	1	1.80899	1	2.74006
ENSG00000116761	223.158	0.463329	0.331921	1.3959	0.162744	0.999996	CTH	441.759	178.601	170.514	339.31	266.725	154.691	291.212	137.355	100.251	194.965	240.693	161.826	442.759	179.601	171.514	340.31	267.725	155.691	292.212	138.355	101.251	195.965	241.693	162.826
ENSG00000240474	3.48198	0.978348	0.70104	1.39557	0.162845	0.999996	RN7SL116P	2.92555	9.40007	4.83237	3.02056	4.52076	2.35569	5.16945	4.10014	0.928253	2.42696	0.943896	1.16004	3.92555	10.4001	5.83237	4.02056	5.52076	3.35569	6.16945	5.10014	1.92825	3.42696	1.9439	2.16004
ENSG00000077942	2935.97	0.61267	0.439056	1.39542	0.162888	0.999996	FBLN1	5143.13	1469.1	2662.64	2319.79	8041.3	1665.48	2560.6	1167.51	2234.3	1364.76	4125.77	2477.27	5144.13	1470.1	2663.64	2320.79	8042.3	1666.48	2561.6	1168.51	2235.3	1365.76	4126.77	2478.27
ENSG00000008441	1102.24	0.667965	0.478721	1.39531	0.162922	0.999996	NFIX	1315.04	631.148	744.185	450.064	4061.9	915.58	896.038	633.471	729.607	544.447	1406.4	899.033	1316.04	632.148	745.185	451.064	4062.9	916.58	897.038	634.471	730.607	545.447	1407.4	900.033
ENSG00000255533	1.05884	1.67076	1.19745	1.39527	0.162936	0.999996	AC136475.6	1.46278	1.34287	1.38068	2.01371	2.26038	0.785231	1.72315	0	0.928253	0.808985	0	0	2.46278	2.34287	2.38068	3.01371	3.26038	1.78523	2.72315	1	1.92825	1.80899	1	1
ENSG00000250732	11.3482	0.632002	0.452967	1.39525	0.162941	0.999996	RPEP1	4.38833	17.4573	16.5681	14.096	19.2132	10.208	8.61575	17.4256	7.42602	7.28087	9.43896	4.06015	5.38833	18.4573	17.5681	15.096	20.2132	11.208	9.61575	18.4256	8.42602	8.28087	10.439	5.06015
ENSG00000235653	1.10552	1.82601	1.30902	1.39494	0.163033	0.999996	AC007253.1	5.85111	0	1.38068	1.00685	1.13019	0.785231	1.72315	0	0	0.808985	0	0.580021	6.85111	1	2.38068	2.00685	2.13019	1.78523	2.72315	1	1	1.80899	1	1.58002
ENSG00000286873	18.902	0.427897	0.306798	1.39472	0.163101	0.999996	AC012306.3	21.9417	20.143	17.2585	22.1508	24.8642	23.5569	15.5084	16.4005	10.2108	16.1797	26.4291	12.1804	22.9417	21.143	18.2585	23.1508	25.8642	24.5569	16.5084	17.4005	11.2108	17.1797	27.4291	13.1804
ENSG00000186652	8.17339	-0.691212	0.495617	-1.39465	0.163121	0.999996	PRG2	7.31389	8.05721	7.59373	6.04112	4.52076	3.14092	22.401	7.17524	12.0673	8.08985	4.71948	6.96026	8.31389	9.05721	8.59373	7.04112	5.52076	4.14092	23.401	8.17524	13.0673	9.08985	5.71948	7.96026
ENSG00000250258	1.70354	1.91748	1.37492	1.39462	0.163132	0.999996	AC008496.2	2.92555	0	3.45169	2.01371	5.65095	2.35569	0	0	0	4.04493	0	0	3.92555	1	4.45169	3.01371	6.65095	3.35569	1	1	1	5.04493	1	1
ENSG00000223944	3.81932	-1.29176	0.926264	-1.39459	0.16314	0.999996	AL353604.1	4.38833	1.34287	0.690339	3.02056	1.13019	2.35569	20.6778	0	1.85651	4.85391	3.77558	1.74006	5.38833	2.34287	1.69034	4.02056	2.13019	3.35569	21.6778	1	2.85651	5.85391	4.77558	2.74006
ENSG00000199709	1.74501	-1.34866	0.967148	-1.39447	0.163175	0.999996	RNU4-23P	0	1.34287	1.38068	1.00685	1.13019	0.785231	3.4463	5.12517	2.78476	1.61797	0	2.32009	1	2.34287	2.38068	2.00685	2.13019	1.78523	4.4463	6.12517	3.78476	2.61797	1	3.32009
ENSG00000253320	153.55	-0.295623	0.212018	-1.39433	0.163217	0.999996	AZIN1-AS1	150.666	138.315	173.965	157.069	85.8944	121.711	141.298	185.531	157.803	235.415	140.64	154.286	151.666	139.315	174.965	158.069	86.8944	122.711	142.298	186.531	158.803	236.415	141.64	155.286
ENSG00000226619	0.800063	2.38905	1.71385	1.39396	0.163328	0.999996	AL137001.1	4.38833	0	0.690339	2.01371	0	0.785231	1.72315	0	0	0	0	0	5.38833	1	1.69034	3.01371	1	1.78523	2.72315	1	1	1	1	1
ENSG00000231566	35.1042	0.618501	0.443728	1.39387	0.163356	0.999996	LINC02595	24.8672	38.9432	24.8522	31.2125	41.817	94.2277	18.9547	24.6008	25.0628	29.1235	11.3268	56.2621	25.8672	39.9432	25.8522	32.2125	42.817	95.2277	19.9547	25.6008	26.0628	30.1235	12.3268	57.2621
ENSG00000269376	1.79295	1.48638	1.06645	1.39377	0.163386	0.999996	AL356740.3	1.46278	1.34287	0.690339	2.01371	6.78114	3.92616	0	2.05007	0.928253	0	0	2.32009	2.46278	2.34287	1.69034	3.01371	7.78114	4.92616	1	3.05007	1.92825	1	1	3.32009
ENSG00000224860	1.52298	2.21102	1.58668	1.39349	0.163473	0.999996	GXYLT1P2	8.77666	0	3.45169	1.00685	0	0.785231	3.4463	0	0	0.808985	0	0	9.77666	1	4.45169	2.00685	1	1.78523	4.4463	1	1	1.80899	1	1
ENSG00000002587	97.6199	0.540006	0.38763	1.3931	0.16359	0.999996	HS3ST1	222.342	107.429	110.454	88.6031	88.1548	75.3822	172.315	64.5771	43.6279	95.4602	46.2509	56.8421	223.342	108.429	111.454	89.6031	89.1548	76.3822	173.315	65.5771	44.6279	96.4602	47.2509	57.8421
ENSG00000266240	1.42324	-1.54323	1.1079	-1.39293	0.163641	0.999996	MIR5091	0	2.68574	0	0	1.13019	0.785231	1.72315	3.0751	2.78476	2.42696	1.88779	0.580021	1	3.68574	1	1	2.13019	1.78523	2.72315	4.0751	3.78476	3.42696	2.88779	1.58002
ENSG00000267560	22.4963	0.420036	0.301595	1.39272	0.163706	0.999996	AC027514.2	14.6278	29.5431	26.9232	32.2193	19.2132	32.1945	17.2315	15.3755	22.2781	21.0336	13.2145	26.101	15.6278	30.5431	27.9232	33.2193	20.2132	33.1945	18.2315	16.3755	23.2781	22.0336	14.2145	27.101
ENSG00000216713	1.39737	2.06494	1.48289	1.39251	0.163769	0.999996	MTND4P13	5.85111	0	2.07102	3.02056	0	1.57046	3.4463	0	0	0.808985	0	0	6.85111	1	3.07102	4.02056	1	2.57046	4.4463	1	1	1.80899	1	1
ENSG00000280311	2.23154	1.10579	0.794155	1.39241	0.163797	0.999996	AC131212.4	1.46278	2.68574	2.07102	6.04112	3.39057	2.35569	1.72315	2.05007	1.85651	1.61797	0.943896	0.580021	2.46278	3.68574	3.07102	7.04112	4.39057	3.35569	2.72315	3.05007	2.85651	2.61797	1.9439	1.58002
ENSG00000166800	24.1815	0.492303	0.353576	1.39236	0.163815	0.999996	LDHAL6A	11.7022	24.1716	25.5425	42.2879	36.1661	28.2683	27.5704	26.6509	16.7085	24.2696	9.43896	17.4006	12.7022	25.1716	26.5425	43.2879	37.1661	29.2683	28.5704	27.6509	17.7085	25.2696	10.439	18.4006
ENSG00000222042	2.14064	-2.16114	1.55261	-1.39194	0.16394	0.999996	AP001341.1	1.46278	0	2.07102	0	0	0.785231	18.9547	1.02503	0	0.808985	0	0.580021	2.46278	1	3.07102	1	1	1.78523	19.9547	2.02503	1	1.80899	1	1.58002
ENSG00000174123	15.1496	0.716606	0.514892	1.39176	0.163995	0.999996	TLR10	40.9578	8.05721	20.0198	22.1508	12.4321	9.42277	12.0621	11.2754	4.64126	15.3707	20.7657	4.64017	41.9578	9.05721	21.0198	23.1508	13.4321	10.4228	13.0621	12.2754	5.64126	16.3707	21.7657	5.64017
ENSG00000255092	60.5308	-0.740646	0.532177	-1.39173	0.164005	0.999996	AC010768.2	13.165	53.7147	55.2271	79.5414	40.6868	29.8388	24.1241	77.9026	70.5472	199.01	21.7096	60.9022	14.165	54.7147	56.2271	80.5414	41.6868	30.8388	25.1241	78.9026	71.5472	200.01	22.7096	61.9022
ENSG00000158201	282.033	-0.322642	0.231833	-1.3917	0.164013	0.999996	ABHD3	250.135	260.516	324.459	205.398	165.008	298.388	218.84	253.183	424.211	258.066	407.763	318.432	251.135	261.516	325.459	206.398	166.008	299.388	219.84	254.183	425.211	259.066	408.763	319.432
ENSG00000267304	5.92543	0.776931	0.558503	1.39109	0.164197	0.999996	AC004637.1	2.92555	4.0286	5.52271	7.04798	18.083	7.06708	5.16945	6.1502	2.78476	4.85391	2.83169	4.64017	3.92555	5.0286	6.52271	8.04798	19.083	8.06708	6.16945	7.1502	3.78476	5.85391	3.83169	5.64017
ENSG00000279223	1.0153	2.17626	1.56443	1.39109	0.164197	0.999996	AC073342.3	2.92555	0	0.690339	5.03427	0	0.785231	1.72315	1.02503	0	0	0	0	3.92555	1	1.69034	6.03427	1	1.78523	2.72315	2.02503	1	1	1	1
ENSG00000204308	450.134	-0.242777	0.174557	-1.39082	0.164281	0.999996	RNF5	443.222	525.061	397.635	348.371	443.034	319.589	411.833	527.892	474.337	453.841	648.457	408.335	444.222	526.061	398.635	349.371	444.034	320.589	412.833	528.892	475.337	454.841	649.457	409.335
ENSG00000243574	0.918068	2.7856	2.00297	1.39074	0.164306	0.999996	AC006148.2	4.38833	0	0	5.03427	0	0.785231	0	0	0	0.808985	0	0	5.38833	1	1	6.03427	1	1.78523	1	1	1	1.80899	1	1
ENSG00000126233	4.33644	-0.841142	0.604827	-1.39071	0.164312	0.999996	SLURP1	1.46278	5.37147	3.45169	4.02741	2.26038	2.35569	1.72315	3.0751	9.28253	6.47188	8.49506	4.06015	2.46278	6.37147	4.45169	5.02741	3.26038	3.35569	2.72315	4.0751	10.2825	7.47188	9.49506	5.06015
ENSG00000179057	30.8658	-0.483162	0.347438	-1.39064	0.164333	0.999996	IGSF22	24.8672	18.8001	23.4715	28.1919	35.0359	21.9865	70.6492	30.751	20.4216	31.5504	44.3631	20.3007	25.8672	19.8001	24.4715	29.1919	36.0359	22.9865	71.6492	31.751	21.4216	32.5504	45.3631	21.3007
ENSG00000253400	1.08496	1.80117	1.29532	1.39052	0.16437	0.999996	AL356133.2	4.38833	1.34287	0.690339	0	1.13019	2.35569	1.72315	0	0	0.808985	0	0.580021	5.38833	2.34287	1.69034	1	2.13019	3.35569	2.72315	1	1	1.80899	1	1.58002
ENSG00000232752	0.583907	2.73613	1.96797	1.39033	0.164428	0.999996	MTCO3P21	2.92555	0	1.38068	0	1.13019	1.57046	0	0	0	0	0	0	3.92555	1	2.38068	1	2.13019	2.57046	1	1	1	1	1	1
ENSG00000273356	79.12	-0.326406	0.234769	-1.39033	0.164429	0.999996	LINC02019	40.9578	83.2578	86.2923	74.5072	76.8529	58.8923	63.7566	96.3532	107.677	93.8423	103.829	63.2223	41.9578	84.2578	87.2923	75.5072	77.8529	59.8923	64.7566	97.3532	108.677	94.8423	104.829	64.2223
ENSG00000268375	1.7237	-1.48154	1.06589	-1.38996	0.16454	0.999996	AC010325.2	0	0	1.38068	0	1.13019	2.35569	5.16945	1.02503	1.85651	5.6629	0.943896	1.16004	1	1	2.38068	1	2.13019	3.35569	6.16945	2.02503	2.85651	6.6629	1.9439	2.16004
ENSG00000267275	13.7249	0.771928	0.555421	1.38981	0.164587	0.999996	AC020911.2	30.7183	13.4287	6.21305	5.03427	36.1661	11.7785	18.9547	8.20027	8.35427	6.47188	14.1584	5.22019	31.7183	14.4287	7.21305	6.03427	37.1661	12.7785	19.9547	9.20027	9.35427	7.47188	15.1584	6.22019
ENSG00000244073	11.4058	0.622616	0.448134	1.38935	0.164726	0.999996	RPS4XP6	10.2394	22.8288	7.59373	16.1097	10.1717	17.2751	5.16945	12.3004	7.42602	8.89884	3.77558	15.0806	11.2394	23.8288	8.59373	17.1097	11.1717	18.2751	6.16945	13.3004	8.42602	9.89884	4.77558	16.0806
ENSG00000236654	1.31606	1.79371	1.29115	1.38923	0.164763	0.999996	AC079780.1	4.38833	1.34287	0	3.02056	2.26038	1.57046	0	2.05007	0	0	0	1.16004	5.38833	2.34287	1	4.02056	3.26038	2.57046	1	3.05007	1	1	1	2.16004
ENSG00000258793	74.2979	-0.781871	0.56283	-1.38918	0.164779	0.999996	AL355102.4	26.33	59.0862	118.048	76.5209	28.2547	19.6308	10.3389	95.3282	155.018	140.763	46.2509	116.004	27.33	60.0862	119.048	77.5209	29.2547	20.6308	11.3389	96.3282	156.018	141.763	47.2509	117.004
ENSG00000250095	5.88087	0.800866	0.576541	1.38909	0.164806	0.999996	NREP-AS1	8.77666	10.7429	6.21305	7.04798	2.26038	10.208	1.72315	4.10014	6.49777	0.808985	7.55117	4.64017	9.77666	11.7429	7.21305	8.04798	3.26038	11.208	2.72315	5.10014	7.49777	1.80899	8.55117	5.64017
ENSG00000184113	171.773	0.543325	0.391167	1.38899	0.164837	0.999996	CLDN5	108.246	296.774	236.096	62.4249	223.777	295.247	156.807	114.804	128.099	114.876	76.4556	247.669	109.246	297.774	237.096	63.4249	224.777	296.247	157.807	115.804	129.099	115.876	77.4556	248.669
ENSG00000234498	6.03691	0.752812	0.542077	1.38876	0.164907	0.999996	RPL13AP20	8.77666	6.71434	6.21305	12.0822	5.65095	4.71139	12.0621	3.0751	1.85651	4.04493	3.77558	3.48013	9.77666	7.71434	7.21305	13.0822	6.65095	5.71139	13.0621	4.0751	2.85651	5.04493	4.77558	4.48013
ENSG00000232392	26.0163	0.628264	0.452494	1.38845	0.165002	0.999996	AC002366.1	4.38833	51.029	37.9686	22.1508	32.7755	41.6173	10.3389	29.726	25.9911	15.3707	14.1584	26.681	5.38833	52.029	38.9686	23.1508	33.7755	42.6173	11.3389	30.726	26.9911	16.3707	15.1584	27.681
ENSG00000038295	1059.15	0.261708	0.188524	1.3882	0.165077	0.999996	TLL1	1338.44	1153.52	957.5	1391.47	979.874	1107.96	1188.97	1032.21	633.996	1207.01	837.236	881.632	1339.44	1154.52	958.5	1392.47	980.874	1108.96	1189.97	1033.21	634.996	1208.01	838.236	882.632
ENSG00000143512	55.4565	-0.651894	0.469625	-1.38811	0.165102	0.999996	HHIPL2	21.9417	84.6007	43.4913	27.185	35.0359	47.1139	24.1241	119.929	128.099	41.2582	28.3169	64.3824	22.9417	85.6007	44.4913	28.185	36.0359	48.1139	25.1241	120.929	129.099	42.2582	29.3169	65.3824
ENSG00000240048	2.68092	1.19711	0.86241	1.3881	0.165106	0.999996	DDX50P2	7.31389	1.34287	3.45169	3.02056	1.13019	5.49662	5.16945	0	0	1.61797	1.88779	1.74006	8.31389	2.34287	4.45169	4.02056	2.13019	6.49662	6.16945	1	1	2.61797	2.88779	2.74006
ENSG00000273080	4.86736	-0.881151	0.63484	-1.38799	0.16514	0.999996	AC009309.1	5.85111	2.68574	2.07102	0	7.91132	2.35569	8.61575	8.20027	3.71301	7.28087	5.66338	4.06015	6.85111	3.68574	3.07102	1	8.91132	3.35569	9.61575	9.20027	4.71301	8.28087	6.66338	5.06015
ENSG00000133138	457.077	-0.336724	0.242665	-1.38761	0.165256	0.999996	TBC1D8B	285.242	432.403	440.436	443.016	354.879	468.783	236.072	519.692	599.651	485.391	706.034	513.319	286.242	433.403	441.436	444.016	355.879	469.783	237.072	520.692	600.651	486.391	707.034	514.319
ENSG00000253598	7.30281	0.606352	0.437039	1.38741	0.165317	0.999996	SLC10A5	8.77666	5.37147	7.59373	11.0754	6.78114	12.5637	6.8926	8.20027	4.64126	4.85391	5.66338	5.22019	9.77666	6.37147	8.59373	12.0754	7.78114	13.5637	7.8926	9.20027	5.64126	5.85391	6.66338	6.22019
ENSG00000278341	12.9128	0.522088	0.376331	1.38731	0.165348	0.999996	AC138028.6	16.0906	12.0858	18.6391	16.1097	19.2132	9.42277	12.0621	10.2503	10.2108	13.7527	3.77558	13.3405	17.0906	13.0858	19.6391	17.1097	20.2132	10.4228	13.0621	11.2503	11.2108	14.7527	4.77558	14.3405
ENSG00000286534	3.18801	-1.39449	1.00546	-1.38691	0.165469	0.999996	AC021683.6	1.46278	0	0.690339	3.02056	3.39057	1.57046	13.7852	9.2253	0	2.42696	0.943896	1.74006	2.46278	1	1.69034	4.02056	4.39057	2.57046	14.7852	10.2253	1	3.42696	1.9439	2.74006
ENSG00000265847	2.81273	1.25386	0.904175	1.38675	0.165519	0.999996	MIR4287	1.46278	1.34287	3.45169	3.02056	12.4321	1.57046	3.4463	3.0751	0	2.42696	0.943896	0.580021	2.46278	2.34287	4.45169	4.02056	13.4321	2.57046	4.4463	4.0751	1	3.42696	1.9439	1.58002
ENSG00000106952	144.94	-0.43761	0.315567	-1.38674	0.16552	0.999996	TNFSF8	140.427	126.23	187.082	106.726	53.1189	124.852	120.621	129.154	211.642	131.056	278.449	129.925	141.427	127.23	188.082	107.726	54.1189	125.852	121.621	130.154	212.642	132.056	279.449	130.925
ENSG00000242971	5.03038	0.760887	0.548722	1.38665	0.165547	0.999996	RN7SL233P	7.31389	8.05721	6.90339	7.04798	4.52076	4.71139	3.4463	4.10014	1.85651	5.6629	0.943896	5.80021	8.31389	9.05721	7.90339	8.04798	5.52076	5.71139	4.4463	5.10014	2.85651	6.6629	1.9439	6.80021
ENSG00000280438	2.08527	1.5194	1.0958	1.38656	0.165576	0.999996	AC091932.4	5.85111	1.34287	2.76136	4.02741	0	3.92616	3.4463	2.05007	0	1.61797	0	0	6.85111	2.34287	3.76136	5.02741	1	4.92616	4.4463	3.05007	1	2.61797	1	1
ENSG00000121577	48.3701	-0.457507	0.330063	-1.38612	0.16571	0.999996	POPDC2	21.9417	36.2574	37.2783	37.2536	36.1661	75.3822	31.0167	75.8525	51.9821	65.5278	38.6997	73.0827	22.9417	37.2574	38.2783	38.2536	37.1661	76.3822	32.0167	76.8525	52.9821	66.5278	39.6997	74.0827
ENSG00000271803	1.27384	1.95522	1.41059	1.3861	0.165717	0.999996	AL121906.1	5.85111	1.34287	0	0	2.26038	2.35569	1.72315	0	0	0.808985	0.943896	0	6.85111	2.34287	1	1	3.26038	3.35569	2.72315	1	1	1.80899	1.9439	1
ENSG00000233084	1.25719	1.59529	1.15121	1.38575	0.165824	0.999996	RPL23AP25	4.38833	1.34287	0.690339	1.00685	2.26038	1.57046	1.72315	0	0	0	0.943896	1.16004	5.38833	2.34287	1.69034	2.00685	3.26038	2.57046	2.72315	1	1	1	1.9439	2.16004
ENSG00000075218	36.1163	-0.478204	0.345091	-1.38573	0.165829	0.999996	GTSE1	13.165	13.4287	37.2783	32.2193	44.0774	40.0468	22.401	43.0514	44.5561	43.6852	59.4654	40.0215	14.165	14.4287	38.2783	33.2193	45.0774	41.0468	23.401	44.0514	45.5561	44.6852	60.4654	41.0215
ENSG00000250007	5.52875	1.07862	0.778381	1.38572	0.165832	0.999996	AC087457.1	14.6278	4.0286	2.07102	6.04112	12.4321	4.71139	12.0621	5.12517	0	1.61797	1.88779	1.74006	15.6278	5.0286	3.07102	7.04112	13.4321	5.71139	13.0621	6.12517	1	2.61797	2.88779	2.74006
[truncated: 55,342 more rows]
